# Supplementary material for: Toward sustainable food preservatives: high-level production of sorbic acid in engineered Saccharomyces cerevisiae
Source: Nat Commun. 2026 Apr 21;17:5492. doi: 10.1038/s41467-026-72163-8 (PMC13284220; doi:10.1038/s41467-026-72163-8)
Supplement: Supplementary file 4 — Supplementary Data 1 [file 41467_2026_72163_MOESM4_ESM.xlsx]

## Sheet: Supplementary Data 1
	Supplementary Data 1 Primers used in this study
	Primers	Oligonucleotide sequence
	SoaA-1F	GAGCTTCATCCCCAGCATCATTACACCTCAGCAATTTatgcactccaaggacgatcaag
	SoaA-1R	ccgtcatgcccgctggctttgagtacccgcacgtcatccacccggccaccatggacgcc
	SoaA-2F	ccgtcatgcccgctggctttgagtacccgcacgtcatccacccggccaccatggacgcc
	SoaA-2R	CAACACAGTGGAGGACATACCCGTAATTTTCTGGGCATTTggtggcctcgacttgtcag
	SoaB-1F	CTTCTCTGAACAATAAACCCCACAGAAGGCATTTATTTatgagaatcatctgcctacac
	SoaB-1R	GAGTGATGAGACCCAACAACCATGATACCAGGGGATTTgaagcaggctgaatgggaatc
	SoaC-1F	CCTTCTCTGAACAATAAACCCCACAGAAGGCATTTATTTatgtgcggttttgctgcgag
	SoaC-1R	AGTGATGAGACCCAACAACCATGATACCAGGGGATTTctgaagctggagtcagctcaac
	SoaD-1F	ACCATTACCCCGCCACATAGACACATCTAAACAATTTatgcaccaacaattcttctttg
	SoaD-1R	CTGCTAAAGGGTATCATCGAAAGGGAGTCATCCAATTTgactttgcaggccaacatttg
	SoaE-1F	AACCATTACCCCGCCACATAGACACATCTAAACAATTTatggcttccctcactaccacc
	SoaE-1R	TGCTAAAGGGTATCATCGAAAGGGAGTCATCCAATTTctaggcaatagagaaatgtcac
	SoaDB-1F	ACCATTACCCCGCCACATAGACACATCTAAACAATTTatgcaccaacaattcttctttg
	SoaDB-1R	TTGTTATATCATTTATAGCTCGTTCGGCACCTTTAATCgactttgcaggccaacatttg
	SoaDB-2F	ctgtccagggtaagatccaaatgttggcctgcaaagtcGATTAAAGGTGCCGAACGAGC
	SoaDB-2R	ccggagcttccgacgccgtgtaggcagatgattctcatAAATAAATGCCTTCTGTGGGG
	SoaDB-3F	CTTCTCTGAACAATAAACCCCACAGAAGGCATTTATTTatgagaatcatctgcctacac
	SoaDB-3R	CTGCTAAAGGGTATCATCGAAAGGGAGTCATCCAATTTgaagcaggctgaatgggaatc
	SoaCE-1F	CCTTCTCTGAACAATAAACCCCACAGAAGGCATTTATTTatgtgcggttttgctgcgag
	SoaCE-1R	TGGGTCTCTCCCGTCACCCAAATCAATTCACCGGAGTctgaagctggagtcagctcaac
	SoaCE-2F	ttctttattgaatgccgttgagctgactccagcttcagACTCCGGTGAATTGATTTGGG
	SoaCE-2R	ggcctagggtcacagtggtggtagtgagggaagccatAAATTGTTTAGATGTGTCTATG
	SoaCE-3F	AACCATTACCCCGCCACATAGACACATCTAAACAATTTatggcttccctcactaccacc
	SoaCE-3R	AGTGATGAGACCCAACAACCATGATACCAGGGGATTTctaggcaatagagaaatgtcac
	Sc-SoaA-1F	acaatcaactatcaactattaactatatcgtaataccatatgcactccaaggacgatca
	Sc-SoaA-1R	atgagctgcctgcccatggcgggccactgcgcgccctggccggtgaagacaaaggcgag
	Sc-SoaA-2F	cggcaagacgaagcgcgtctcgcgccgcggcaacaagaacctcgcctttgtcttcaccg
	Sc-SoaA-2R	ccctcaaacacggcacccgcaccctggggttggtccgccgcgacaaacatatcctccag
	Sc-SoaA-3F	acgatggccggccgacgcgcgaggccgccgtgccctttggcctggaggatatgtttgtc
	Sc-SoaA-3R	aagatgcgatcctcgctgacgctgagcttctccattagaagagtcttgtcctctccgcg
	Sc-SoaA-4F	aagatgcgatcctcgctgacgctgagcttctccattagaagagtcttgtcctctccgcg
	Sc-SoaA-4R	atcgtgaaggcatcggtccgcacaaatttgtcatttaaattactctccctttctagctt
	Sc-SoaB-1F	tacaatcaactatcaactattaactatatcgtaataccaatgagaatcatctgcctaca
	Sc-SoaB-1R	tacttgataatggaaactataaatcgtgaaggcatgttttcatcgcccgatgctaatct
	Sc-SoaC-1F	tacaatcaactatcaactattaactatatcgtaataccaatgtgcggttttgctgcgag
	Sc-SoaC-1R	actaatataggcatacttgataatgaaaactataaatcgttaccaacccgactcctcag
	p-COX9-1F	agggaacaaaagctggagctcggatccatttagcggccGCTGGGCGATCTTCCTTGTGC
	p-COX9-1R	atggcaataggctcttgatcgtccttggagtgcatatgGTCTGTGTAAGTCGCTTGTAG
	p-COX9-2F	catatgcactccaaggacgatcaag
	p-PROM-2R	gtcatttaaattactctccctttctagcttccgc
	p-PROM-3F	ggccaagattgcatcgaggagtc
	p-COX9-3R	ggccgctaaatggatccgagc
	p-COX9B-1F	tcactaaagggaacaaaagctggagctcggatccatttaGCTGGGCGATCTTCCTTGTG
	p-COX9B-1R	agcttccgacgccgtgtaggcagatgattctcattggtGTCTGTGTAAGTCGCTTGTAG
	p-PRMOB-2F	accaatgagaatcatctgcctacacg
	p-PRMOB-2R	aagtcattctgagaatagtgtatgcggcgaccgagttgctcttgcccggcgtcaatacg
	p-PRMOB-3F	gagcacttttaaagttctgctatgtggcgcggtattatcccgtattgacgccgggcaag
	p-PRMOB-3R	taaatggatccgagctccagcttttg
	p-HXT1A-1F	gggaacaaaagctggagctcggatccatttagcggccggccacaatgaaacttcaatt
	p-HXT1A-1R	gcaataggctcttgatcgtccttggagtgcatatggattttacgtatatcaactagttg
	p-HXT1B-1F	actaaagggaacaaaagctggagctcggatccatttaggccacaatgaaacttcaattc
	p-HXT1B-1R	ttccgacgccgtgtaggcagatgattctcattggtgattttacgtatatcaactagttg
	p-TEF1A-1F	agggaacaaaagctggagctcggatccatttagcggccgcacacaccatagcttcaaaa
	p-TEF1B-1R	tggcaataggctcttgatcgtccttggagtgcatatgcttagattagattgctatgctt
	p-TEF1B-1F	tcactaaagggaacaaaagctggagctcggatccatttagcacacaccatagcttcaaa
	p-TEF1B-1R	ttccgacgccgtgtaggcagatgattctcattggtcttagattagattgctatgctttc
	p-TDH3A-1F	agggaacaaaagctggagctcggatccatttagcggcctcattatcaatactgccattt
	p-TDH3A-1R	caataggctcttgatcgtccttggagtgcatatgtttgtttgtttatgtgtgtttattc
	p-TDH3B-1F	tcactaaagggaacaaaagctggagctcggatccatttatcattatcaatactgccatt
	p-TDH3B-1R	cttccgacgccgtgtaggcagatgattctcattggttttgtttgtttatgtgtgtttat
	p-GAL1A-1F	aaagggaacaaaagctggagctcggatccatttagcggccCGGATTAGAAGCCGCCGA
	p-GAL1A-1R	ggcaataggctcttgatcgtccttggagtgcatatgCTCCTTGACGTTAAAGTATAGAG
	p55-L293-1F	acaatcaactatcaactattaactatatcgtaataccatatgcactccaaggacgatca
	p55-L293-1R	TCCTCCTCCGCTTCCTCCTCCTCCAGAGCCGCCGCCGCCctctccctttctagcttccg
	p55-L293-2F1	GGAAGCGGCGGCGGCGGCTCTAtgagaatcatctgcctacacg
	p55-L293-2F	GCGGCGGCTCTGGAGGAGGAGGAAGCGGAGGAGGAGGAAGCGGCGGCGGCGGCTCTAtg
	p55-L293-2R	atcgtgaaggcatcggtccgcacaaatttgtcatttaaatcatcgcccgatgctaatct
	p55-L294-1R	ggcctcttttgctgctgcttccttggcggcggcctCGGcctctccctttctagcttccg
	p55-L294-2F	gccaaggaagcagcagcaaaagaggccgcagccaagGcCatgagaatcatctgcctaca
	p55-L295-1R	CgcctcCtttgctgctgcttccttggcCgcggcctCGGcctctccctttctagcttccg
	p55-L295-2F1	CaaggaggcagcgGcCaaggaggcagccgcgaaggcaatgagaatcatctgcctacacg
	p55-L295-2F2	cactagaggcaGaggcagcCGcCaaggaggcagcgGcCaaggaggcagccgcgaaggca
	p55-L295-2F3	agcagcaaaGgaggcGgcGgcGaaAgaagcgGcGgcCaaAgcactagaggcaGaggcag
	p55-L295-2F4	ggaagctagaaagggagaggCCGaggccgcGgccaaggaagcagcagcaaaGgaggcGg
	p55-L296-2F	ctctgcggaagctagaaagggagaggaggccgccgccaagatgagaatcatctgcctac
	p55-L296-1R	cgccgtgtaggcagatgattctcatcttggcggcggcctcctctccctttctagcttcc
	p55-L297-2F	ctgcggaagctagaaagggagagggcggcggcggctctatgagaatcatctgcctacac
	p55-L297-1R	gtgtaggcagatgattctcatagagccgccgccgccctctccctttctagcttccgcag
	p55-L298-1R	gccgtgtaggcagatgattctcatGGGGGCAGGCGCGGGctctccctttctagcttccg
	p55-L298-2F	tgcggaagctagaaagggagagCCCGCGCCTGCCCCCatgagaatcatctgcctacacg
	p55-L299-1R	gatgattctcatTCCTCCTCCTCCTCCGCCGCCGCCGCCctctccctttctagcttccg
	p55-L299-2F	gaaagggagagGGCGGCGGCGGCGGAGGAGGAGGAGGAatgagaatcatctgcctaca
	p55-L300-2F	agggagagccggcgccggcgccggcgccggcgccggcgatgagaatcatctgcctacac
	p55-L300-1R	gattctcatcgccggcgccggcgccggcgccggcgccggctctccctttctagcttccg
	p-X3-TEF1A-1F	gaagcacagatgcttcgttgcggccgctgaggtcttaattgttactactgtatgtgcga
	p-X3-TEF1A-1R	gtttcacgaataaaagataatattctactttttgctccctagtctcgtatgtcggctct
	p-X3-TEF1A-2F	aataggcaagaagtaggcgagagccgacatacgagactagggagcaaaaagtagaatat
	p-X3-TEF1A-2R	ggagtcagcttgtctctgcggaagctagaaagggagagtaagacaaatttgtgcggaccg
	p-X3-TEF1A-3F	actataaatcgtgaaggcatcggtccgcacaaatttgtcttactctccctttctagctt
	p-X3-TEF1A-3R	catatgcactccaaggacgatca
	p-X3-TEF1A-4F	gatggcaataggctcttgatcgtccttggagtgcatatgcttagattagattgctatgc
	p-X3-TEF1A-4R	tactagcatatcaatatccgtttcattgaaaagtggcacacaccatagcttcaaaatgt
	p-X3-TEF1A-5F	cacttttcaatgaaacggatattg
	p-X3-TEF1A-5R	gaccatgattacgccaagcggccgcgctgagggtttaaagtttggcattaaaaacaaac
	p-1021b-TEF1B-1F	gttctacaaaatgaagcacagatgcttcgttgcggccgcgtaacagaagatggcagtat
	p-1021b-TEF1B-1R	ttcacgaataaaagataatattctactttttgctccccaggaatggtttaactgctaag
	p-1021b-TEF1B-2F	caaattttccagtgtctcttagcagttaaaccattcctggggagcaaaaagtagaatat
	p-1021b-TEF1B-2R	agagtctcacaagattagcatcgggcgatctaagctgtgagacaaatttgtgcggaccg
	p-1021b-TEF1B-3F	ctataaatcgtgaaggcatcggtccgcacaaatttgtctcacagcttagatcgcccgat
	p-1021b-TEF1B-3R	atgagaatcatctgcctacacg
	p-1021b-TEF1B-4F	tgccggagcttccgacgccgtgtaggcagatgattctcatcttagattagattgctatg
	p-1021b-TEF1B-4R	cacgtgcgtattatctcttaactcagctgacgcgatgcacacaccatagcttcaaaatg
	p-1021b-TEF1B-5F	atcgcgtcagctgagttaagagat
	p-1021b-TEF1B-5R	gaccatgattacgccaagcggccgcgctgagggtttaaAtagcgataatccggttcctg
	p-X3-TDH3A-F	gatggcaataggctcttgatcgtccttggagtgcatatgtttgtttgtttatgtgtgtt
	p-X3-TDH3A-R	actagcatatcaatatccgtttcattgaaaagtgtcattatcaatactgccatttcaaa
	p-1021b-TDH3B-F	gccggagcttccgacgccgtgtaggcagatgattctcattttgtttgtttatgtgtgtt
	p-1021b-TDH3B-R	cacgtgcgtattatctcttaactcagctgacgcgattcattatcaatactgccatttca
	p-X3-ADH2A-F	atggcaataggctcttgatcgtccttggagtgcatatggtattacgatatagttaatag
	p-X3-ADH2A-R	actagcatatcaatatccgtttcattgaaaagtggcaaaacgtaggggcaaacaaacgg
	p-1021b-ADH2B-F	ccggagcttccgacgccgtgtaggcagatgattctcatgtattacgatatagttaatag
	p-1021b-ADH2B-R	cacgtgcgtattatctcttaactcagctgacgcgatgcaaaacgtaggggcaaacaaac
	Sc-SoaA-PEX15-1F	acaatcaactatcaactattaactatatcgtaataccatatgcactccaaggacgatca
	Sc-SoaA-PEX15-1R	gaaatgatgcttcaggacagcccaaaatgaaccagccagctctccctttctagcttccg
	Sc-SoaA-PEX15-2F	aggagtcagcttgtctctgcggaagctagaaagggagagctggctggttcattttgggc
	Sc-SoaA-PEX15-2R	gcatcggtccgcacaaatttgtcatttaaattatatactcgctagaagttttagcaacc
	Sc-SoaB-PEX15-1F	tacaatcaactatcaactattaactatatcgtaataccaatgagaatcatctgcctaca
	Sc-SoaB-PEX15-1R	aaatgatgcttcaggacagcccaaaatgaaccagccagtcgcccgatgctaatcttgtg
	Sc-SoaB-PEX15-2F	gggctattgcagagtctcacaagattagcatcgggcgactggctggttcattttgggct
	Sc-SoaB-PEX15-2R	ctataaatcgtgaaggcatgtttATTTAAATtcatatactcgctagaagttttagcaac
	p-TEF1-PYC1-1F	atgcttcgtttaaatttgcggccgcgctgaggtcttaatcagattcgacgaatggtagc
	p-TEF1-PYC1-1R	aaaaaggagtagaaacattttgaagctatggtgtgtgcccacctaaaaccaaccatatg
	p-TEF1-PYC1-2F	gctagtgggctgtcgcatatggttggttttaggtgggcacacaccatagcttcaaaatg
	p-TEF1-PYC1-2R	ttatctctcaagccggcgaattttctttgcgacatcttagattagattgctatgctttc
	p-TEF1-PYC1-3F	ttgctcattagaaagaaagcatagcaatctaatctaagatgtcgcaaagaaaattcgcc
	p-TEF1-PYC1-3R	ttcccgACTAGTCttaaatgcggccgcgctgagggtttatctaccaccaccaccaaagg
	p-ACL1/2-1F	ttcgttgcggccgctgaggtcttaataatagacaagaaggacaaggttatatttcagaa
	p-ACL1/2-1R	ccttgcttgagaaggttttgggacgctcgaagttaatgttgaaatttcacttattttag
	p-ACL1/2-2F	ttcaaagatgactaaaataagtgaaatttcaacattaacttcgagcgtcccaaaacctt
	p-ACL1/2-2R	ggaccttctactgaggcttccactcctctcggagtttaaatccgctctaaccgaaaagg
	p-ACL1/2-3F	tcaggttgtctaactccttccttttcggttagagcggatttaaactccgagaggagtgg
	p-ACL1/2-3R	aagaacttagtttcgaataaacacacataaacaaacaaaatgtcagcgaaatccattca
	p-ACL1/2-4F	tgccgtcggcctcgtgaatggatttcgctgacattttgtttgtttatgtgtgtttattc
	p-ACL1/2-4R	agtagctataaaaaacacgctttttcagttcgagtttatcattatcaatactgccattt
	p-ACL1/2-5F	actcgaactgaaaaagcgtgttttttatagctactgatgcacacaccatagcttcaaaa
	p-ACL1/2-5R	aggggcgtcgaatcgggagatgttctcgttggcagacatcttagattagattgctatgc
	p-ACL1/2-6F	ttgctcattagaaagaaagcatagcaatctaatctaagatgtctgccaacgagaacatc
	p-ACL1/2-6R	tatttaataataaaaatcataaatcataagaaattcgcctatgatcgagtcttggcctt
	p-ACL1/2-7F	cgacgtttccaaggccaagactcgatcataggcgaatttcttatgatttatgattttta
	p-ACL1/2-7R	tggtagcaatatgtagcaaagaagacaagtaatcctgagcgacctcatgctatacctga
	p-ACL1/2-8F	caggttgctttctcaggtatagcatgaggtcgctcaggattacttgtcttctttgctac
	p-ACL1/2-8R	cggccgcgctgagggtttaaatagcgataatccggttcctgatagaacgagtacaacac
	p-TEF1-ACC1-1F	gttctacaaaatgaagcacagatgcttcgttgGAATTCccaggaattgagtttctattc
	p-TEF1-ACC1-1R	gagtagaaacattttgaagctatggtgtgtgcaattgttgtgtaaactcaattatacaa
	p-TEF1-ACC1-2F	ttcgtttatttgtataattgagtttacacaacaattgcacacaccatagcttcaaaatg
	p-TEF1-ACC1-2R	GGGGAAAGAACGGGGTTGCTTGTTGTTGTTGCCCTCCATcttagattagattgctatgc
	p-TEF1-ACC1-3F	tgctcattagaaagaaagcatagcaatctaatctaagATGGAGGGCAACAACAACAAGC
	p-TEF1-ACC1-3R	ttatttaataataaaaatcataaatcataagaaattcgcttaCTGGAGGAGGTAGACAC
	p-TEF1-ACC1-4F	CGCCGTGGTGTCTACCTCCTCCAGtaagcgaatttcttatgatttatgatttttattat
	p-TEF1-ACC1-4R	tatttataagtttgctttttgtcactctcttggccctaatgagcgacctcatgctatac
	p-TEF1-ACC1-5F	aggtcaggttgctttctcaggtatagcatgaggtcgctcattagggccaagagagtgac
	p-TEF1-ACC1-5R	gaaacagctatgaccatgattacgccaagcgGGATCCcgtttaattccaagagaaggag
	p-MDH3-ME1-1F	ctgaagtggggatttaaatgcggccgcgctgagggtttaatcgtctatgaggagactgt
	p-MDH3-ME1-1R	taggtcaggttgctttctcaggtatagcatgaggtcgctcatcgcacgcattccatgcg
	p-MDH3-ME1-2F	tattaagtcctcagcgagctcgcatggaatgcgtgcgatgagcgacctcatgctatacc
	p-MDH3-ME1-2R	tattgaaaaaggcaagagtttcatcctagactcttgagcgaatttcttatgatttatga
	p-MDH3-ME1-3F	atttaataataaaaatcataaatcataagaaattcgctcaagagtctaggatgaaactc
	p-MDH3-ME1-3R	aagaacttagtttcgaataaacacacataaacaaacaaaatggtcaaagtcgcaattct
	p-MDH3-ME1-4F	cgccaccagaagcgccaagaattgcgactttgaccattttgtttgtttatgtgtgttta
	p-MDH3-ME1-4R	GGCCAGGGTCTGGGCGCCGCGACGGAGTTGCTGCTGCATcttagattagattgctatgc
	p-MDH3-ME1-5F	cttgctcattagaaagaaagcatagcaatctaatctaagATGCAGCAGCAACTCCGTCG
	p-MDH3-ME1-5R	tcaggttgtctaactccttccttttcggttagagcggatTTACCTAGTCCACATGGCAG
	p-MDH3-ME1-6F	AGCGCGTCGAAATCGACTCTGCCATGTGGACTAGGTAAatccgctctaaccgaaaagga
	p-MDH3-ME1-6R	ctgcaggggtaacgccagggttttcccagtcacgacgttgtaaaacgacggccagtgag
	p-MDH3-ME1-7F	cgtattacgcgcgctcactggccgtcgttttacaacgtcgtgactgggaaaaccctggc
	p-MDH3-ME1-7R	ggaacttcacttcattttatttaaatttgcggccgcgctgaggtcttaatctcgccaag
	p-ADH2-1F	agcacagatgcttcgttgcggccgctgaggtcttaatcatttggctttttgattgattg
	p-ADH2-1R	gagaaacgatttttccgtttgtttgcccctacgttttgcgtggggtaagtgcactaggg
	p-ADH2-2F	cgagatccgtttaaccggaccctagtgcacttaccccacgcaaaacgtaggggcaaaca
	p-ADH2-2R	atgttaaaatagtgaaggagcatgttcggcacacagtgtgttcactcgtgctagcaaac
	p-ADH2-3F	actttttgctcccaccgcgtttgctagcacgagtgaacacactgtgtgccgaacatgct
	p-ADH2-3R	tgattacgccaagcggccgcgctgagggtttaaagcatatccacatcaatggctaatgg
	p-ACS1-1F	atgcggccgcgctgagggtttaatgaggattttcgatggagcaggatgaggagaaatag
	p-ACS1-1R	aaacgatttttccgtttgtttgcccctacgttttgccttaatttgtggaagttcatggc
	p-ACS1-2F	ccaaggagcgtttgccatgaacttccacaaattaaggcaaaacgtaggggcaaacaaac
	p-ACS1-2R	agttttgatgattgtacggcagagggcgacattgtgtattacgatatagttaatagttg
	p-ACS1-3F	tacaatcaactatcaactattaactatatcgtaatacacaatgtcgccctctgccgtac
	p-ACS1-3R	aatgaaaactataaatcgtaaagacataagagatccgcttacaacttgaccgaatcaat
	p-ACS1-4F	attgttagacatctaattgattcggtcaagttgtaagcggatctcttatgtctttacga
	p-ACS1-4R	atctaaactttttaatatctgaaagcgctagtcgtgtgtgttcactcgtgctagcaaac
	p-ACS1-5F	actttttgctcccaccgcgtttgctagcacgagtgaacacacacgactagcgctttcag
	p-ACS1-5R	ttttatttaaatttgcggccgcgctgaggtcttaatgtgggaagattccgctctaccag
	p-ACS2-1F	aatcaactatcaactattaactatatcgtaatacatgacaatcaaggaacataaagtag
	p-ACS2-1R	aaatcgtaaagacataagagatccgcttatttctttttttgagagaaaaattggttctc
	p-ALD6-1F	aatgaagcacagatgcttcgttgcggccgcgcggagaagtcgttgatagcatttccgaa
	p-ALD6-1R	gagaaacgatttttccgtttgtttgcccctacgttttgctggtgcacggagtttatggc
	p-ALD6-2F	aatgattacttaccaatgtgccataaactccgtgcaccagcaaaacgtaggggcaaaca
	p-ALD6-2R	actggttcagcagtgtcaaagtgtagcttagtcattgtgtattacgatatagttaatag
	p-ALD6-3F	atcaactatcaactattaactatatcgtaatacacaatgactaagctacactttgacac
	p-ALD6-3R	aatgaaaactataaatcgtaaagacataagagatccgcttacaacttaattctgacagc
	p-ALD6-4F	catacactgaagtaaaagctgtcagaattaagttgtaagcggatctcttatgtctttac
	p-ALD6-4R	ggttgtgggcaattgggtgtactatgaagcagccaatatgttcactcgtgctagcaaac
	p-ALD6-5F	actttttgctcccaccgcgtttgctagcacgagtgaacatattggctgcttcatagtac
	p-ALD6-5R	aggaaacagctatgaccatgattacgccaagcggccgctagtgatcatagatccggcac
	p-ZWF1-1F	ggggatttaaatgcggccgcgctgagggtttaatcggcatgcaaacatctacacaatta
	p-ZWF1-1R	tatttacgtattctttgaaatggcagtattgataatgaatcgcacgcattccatgcgag
	p-ZWF1-2F	ttaagtcctcagcgagctcgcatggaatgcgtgcgattcattatcaatactgccatttc
	p-ZWF1-2R	CCCGTGGCGTCCACGACAACGACGCCGACCGGCATatgtttgtttgtttatgtgtgttt
	p-ZWF1-3F	acttagtttcgaataaacacacataaacaaacaaacatATGCCGGTCGGCGTCGTTGTC
	p-ZWF1-3R	caggttgtctaactccttccttttcggttagagcggatTTACTTGGAGGTGAGCTTCTC
	p-ZWF1-4F	GCGCACTTATTGCTCGCGAGAAGCTCACCTCCAAGTAAatccgctctaaccgaaaagga
	p-ZWF1-4R	acaaggacgcgttaagaaaaatttcgagagagtcgattaatgcctcagcactagtcctg
	p-ZWF1-5F	tggcgttacccctgcaggactagtgctgaggcattaatcgactctctcgaaatttttct
	p-ZWF1-5R	ttcattttatttaaatttgcggccgcgctgaggtcttaatgagcgaacgtaagagaggt
	p-COX9-PGI1-1F	cacgacaggtttcccgactAGTCttaaatgcggccgctgctaaataatacaccgctatg
	p-COX9-PGI1-1R	AATTGTGAGACAACAGACGCACAAGGAAGATCGCCCAGCccggttcttgcctcattgac
	p-COX9-PGI1-2F	tcaccgtcagaaaaatatgtcaatgaggcaagaaccggGCTGGGCGATCTTCCTTGTGC
	p-COX9-PGI1-2R	gtggccagtttgaagttagtgaatgagttattggacatGTCTGTGTAAGTCGCTTGTAG
	p-COX9-PGI1-3F	ATATTTGCAAACTACTAACTACAAGCGACTTACACAGACatgtccaataactcattcac
	p-COX9-PGI1-3R	atgaagcacagatgcttcgtttaaatttgcggccgcgctaatcggaaccaccaataccg
	p-TAL1-TKL1-GND1-1F	tacaaaatgaagcacagatgcttcgttgcggccgctgaggtcttaataatgtgttcgac
	p-TAL1-TKL1-GND1-1R	tatttacgtattctttgaaatggcagtattgataatgaggcaggaatggtttaactgct
	p-TAL1-TKL1-GND1-2F	ccagtgtctcttagcagttaaaccattcctgcctcattatcaatactgccatttcaaag
	p-TAL1-TKL1-GND1-2R	TGTTTTGTCACATTATATAGCAATGTATTTTGTTCCATtttgtttgtttatgtgtgttt
	p-TAL1-TKL1-GND1-3F	aagaacttagtttcgaataaacacacataaacaaacaaaATGGAACAAAATACATTGCT
	p-TAL1-TKL1-GND1-3R	tataaatcgtgaaggcatcggtccgcacaaatttgACTAgTTACATAAGGGACTTAACG
	p-TAL1-TKL1-GND1-4F	GTTAAGTCCCTTATGTAAcTAGTcaaatttgtgcggaccgatgccttcacgatttatag
	p-TAL1-TKL1-GND1-4R	CGCACCTTGGAGTAAGGATCCAAGAAGTTAACCcgtgcgatcgcgtgcattcatccgct
	p-TAL1-TKL1-GND1-5F	tgaatgcacgcgatcgcacgGGTTAACTTCTTGGATCCTTACTCCAAGGTGCGGGCCTC
	p-TAL1-TKL1-GND1-5R	cttgctcattagaaagaaagcatagcaatctaatctaagATGTCGGAGCCCGCAGCCAA
	p-TAL1-TKL1-GND1-6F	GTCCACGGTCTTGGCGCGCTTGGCTGCGGGCTCCGACATcttagattagattgctatgc
	p-TAL1-TKL1-GND1-6R	gataagaccccattctttgaaggtacttccaggccggccgcacacaccatagcttcaaa
	p-TAL1-TKL1-GND1-7F	aaaaaggagtagaaacattttgaagctatggtgtgtgcggccggcctggaagtaccttc
	p-TAL1-TKL1-GND1-7R	ATGACGGCCAGGCCGTAGAGTCCGAACTCGGCCATttgttttatatttgttgtaaaaag
	p-TAL1-TKL1-GND1-8F	gaagtaattatctactttttacaacaaatataaaacaaATGGCCGAGTTCGGACTCTAC
	p-TAL1-TKL1-GND1-8R	atttaataataaaaatcataaatcataagaaattcgcTTAAAAGTGCTTGTTAGTCCAG
	p-TAL1-TKL1-GND1-9F	TGTACCACTGCCGCTGGACTAACAAGCACTTTTAAgcgaatttcttatgatttatgatt
	p-TAL1-TKL1-GND1-9R	tcatcacgtgcgtattatctcttaactcagctgacgcgatgagcgacctcatgctatac
	p-TAL1-TKL1-GND1-10F	aggtcaggttgctttctcaggtatagcatgaggtcgctcatcgcgtcagctgagttaag
	p-TAL1-TKL1-GND1-10R	caggaaacagctatgaccatgattacgccaagcggccgccaatttagcgaacatcctta
	p-FAS-1F	cacgacaggtttcccgactAGTCttaaatgcggccgccgaactccagagacaatgaatg
	p-FAS-1R	cataaatagtaatatcagttattaattgctatttattcgactgtaatctctgattattg
	p-FAS-2F	tgaacgattcactgcgacaataatcagagattacagtcgaataaatagcaattaataac
	p-FAS-2R	tgagatagggttaatggtcttgtggagtaagcgtccatctttgaccgtttttctttttg
	p-FAS-3F	ttgagatagacaactaaccaaaaagaaaaacggtcaaagatggacgcttactccacaag
	p-FAS-3R	atgaagcacagatgcttcgtttaaatttgcggccgcgctgatcacgcaattcttcaaag
	p-FAA1-1F	taaccctcactaaagggaacaaaagctggagctgtttaggttaacgatagacatattta
	p-FAA1-1R	aggatttctgtgtgaggttttctcggaggaataatagtcgcgctaagcatggcttcatc
	p-FAA1-2F	gcgccttctaacaagcgatgaagccatgcttagcgcgactattattcctccgagaaaac
	p-FAA1-2R	actggaacggtatattgagcaaccatctcgaggattttacgtatatcaactagttgacg
	p-FAA1-3F	taatcgtcaactagttgatatacgtaaaatcctcgagatggttgctcaatataccgttc
	p-FAA1-3R	tatgatgaggctttcctatcatggaaatgttgatccattaagacgaactataaacggcg
	p-CAT2-1F	tataggaacttctgaagtggggatttaaatgcggccgcgctgagggtttaatcaatctg
	p-CAT2-1R	ctttaagtttgagagagttctcgaatgacagatcctcatcttagattagattgctatgc
	p-CAT2-2F	cttgctcattagaaagaaagcatagcaatctaatctaagatgaggatctgtcattcgag
	p-CAT2-2R	tgcttcaggacagcccaaaatgaaccagccaggtaaactaactttgcttttcgtttatt
	p-CAT2-3F	tggaaaatgagaataaacgaaaagcaaagttagtttacctggctggttcattttgggct
	p-CAT2-3R	tcaggttgtctaactccttccttttcggttagagcggattcatatactcgctagaagtt
	p-CAT2-4F	ccagattgtagggttgctaaaacttctagcgagtatatgaatccgctctaaccgaaaag
	p-CAT2-4R	aatacgactcactatagggcgaattgggtacgcgatcttcgagcgtcccaaaaccttct
	p-CAT2-5F	aaccttgcttgagaaggttttgggacgctcgaagatcgcgtacccaattcgccctatag
	p-CAT2-5R	aggaacttcacttcattttatttaaatttgcggccgcgctgaggtcttaatctgcgata
	p-ACC1m-1F	gcacagatgcttcgttgcggccgctgaggtcttaataatgcagatgtgaccataaccct
	p-ACC1m-1R	aaaaaaggagtagaaacattttgaagctatggtgtgtgcagggatcctaaactgcgtca
	p-ACC1m-2F	tcaaagaaacttactatgacgcagtttaggatccctgcacacaccatagcttcaaaatg
	p-ACC1m-2R	cttctgtggagaagactcgaataagctttcttcgctcatcttagattagattgctatgc
	p-ACC1m-3F	ttgctcattagaaagaaagcatagcaatctaatctaagatgagcgaagaaagcttattc
	p-ACC1m-3R	tgcttcaggacagcccaaaatgaaccagccaggtaaactttcaaagtcttcaacaattt
	p-ACC1m-4F	tgataaagaaaaattgttgaagactttgaaagtttacctggctggttcattttgggctg
	p-ACC1m-4R	ttgtctaactccttccttttcggttagagcggattcatatactcgctagaagttttagc
	p-ACC1m-5F	cagattgtagggttgctaaaacttctagcgagtatatgaatccgctctaaccgaaaagg
	p-ACC1m-5R	actgaataaacaaggggctttacgatggagtagtagaccttcgagcgtcccaaaacctt
	p-ACC1m-6F	tgaaaaccttgcttgagaaggttttgggacgctcgaaggtctactactccatcgtaaag
	p-ACC1m-6R	aatacaggttccggttagcctgcGTTTAgcggccgcattctagaatctttagtcttcgc
	p-ACC1m1157-R	tgttaaatctaaaatgggtatgaacagggctgttgctgtttcagatttgtcatatgttg
	p-ACC1m1157-F	tgactgactgtttgcaacatatgacaaatctgaaacagcaacagccctgttcataccca
	p-SNR52-F	gccatccagtgtcgaaaacgagctgcggccgcgagcttctttgaaaagataatgtatga
	p-scaffold-R	gagtgaaagcataatcatacattatcttttcaaagaagctccagcttttgttccctatc
	p3041-XI-2-R	caactgatcaactggtcaacgatcatttatctttcactgcggagaag
	p3041-XI-2-F	gttgaccagttgatcagttggttttagagctagaaatagcaagttaaaataaggc
	D3041-RR	aaagcataatcatacattatcttttcaaagaagctccgattaactaattacatgactcg
	D3041-F	acgccgccatccagtgtcgaaaacgagctgcggccgcgagcttctttgaaaagataatg
	p3041-416d-F	gatctagtgcacttaccccacgttgttttagagctagaaatagcaagttaaaataaggc
	p3041-416d-R	tagctctaaaacaacgtggggtaagtgcactagatcatttatctttcactgcggagaag
	Amp-1F	ATAATACCGCGCCACATAGC
	Amp-1R	ctcaacagcggtaagatcctt
	p3041-XI-2-F	gttgaccagttgatcagttggttttagagctagaaatagcaagttaaaataaggc
	p3041-XI-2-R	caactgatcaactggtcaacgatcatttatctttcactgcggagaag
	p3041-XI-5-F	tgagaatactgttgtaaaacgttttagagctagaaatagcaagttaaaataaggc
	p3041-XI-5-R	gttttacaacagtattctcagatcatttatctttcactgcggagaag
	p3041-1021b-F	gatccaattaccaccacacagagggttttagagctagaaatagcaagttaaaataaggc
	p3041-1021b-R	ctaaaaccctctgtgtggtggtaattggatcatttatctttcactgcggagaa
	p3041-308a-F	gatccacttgtcaaacagaatatagttttagagctagaaatagcaagttaaaataaggc
	p3041-308a-R	tagctctaaaactatattctgtttgacaagtggatcatttatctttcactgcggagaag
	p3041-720a-F	gatcttacaatagtatgggtaattgttttagagctagaaatagcaagttaaaataaggc
	p3041-720a-R	tagctctaaaacaattacccatactattgtaagatcatttatctttcactgcggagaag
	p3041-PYC1-F	atccgaggacatgattgctatcggttttagagctagaaatagcaagttaaaataaggct
	p3041-PYC1-R	ttctagctctaaaaccgatagcaatcatgtcctcggatcatttatctttcactgcggag
	p3041-PYC1-2F	atctcaatggaatgggtcatgctgttttagagctagaaatagcaagttaaaataaggct
	p3041-PYC1-2R	ttctagctctaaaacagcatgacccattccattgagatcatttatctttcactgctgag
	p3041-X2-F	atgatcctctcgaagtggtcacgtgcgttttagagctagaaatagcaagttaaaataag
	p3041-X2-R	ttctagctctaaaacgcacgtgaccacttcgagaggatcatttatctttcactgcggag
	p3041-FAS1-F	gatcgaaactacaagaacatcatcgttttagagctagaaatagcaagttaaaataaggc
	p3041-FAS1-R	tatttctagctctaaaacgatgatgttcttgtagtttcgatcatttatctttcactgcg
	p3041-FAS1-2F	atgatcaataatagagcagttaggtggttttagagctagaaatagcaagttaaaataag
	p3041-FAS1-2R	ttctagctctaaaaccacctaactgctctattattgatcatttatctttcactgctgag
	p3041-FAA1-F	gatcgacaaaaaaagacaacaatagttttagagctagaaatagcaagttaaaataaggc
	p3041-FAA1-R	tagctctaaaactattgttgtctttttttgtcgatcatttatctttcactgcggagaag
	p3041-ZWF1-F	atgatcgcggagatacaagcttccaagttttagagctagaaatagcaagttaaaataag
	p3041-ZWF1-R	ttctagctctaaaacttggaagcttgtatctccgcgatcatttatctttcactgcggag
	p3041-ZWF1-2F	atgatcagttcttttccactattacggttttagagctagaaatagcaagttaaaataag
	p3041-ZWF1-2R	ctagctctaaaaccgtaatagtggaaaagaactgatcatttatctttcactgctgagaa
	p3041-XII5-F	gatcttgtcacagtgtcacatcaggttttagagctagaaatagcaagttaaaataaggc
	p3041-XII5-R	tagctctaaaacctgatgtgacactgtgacaagatcatttatctttcactgcggagaag
	p3041-1039a-F	atgatccctgtggtgactacgtatccgttttagagctagaaatagcaagttaaaataag
	p3041-1039a-R	atttctagctctaaaacggatacgtagtcaccacagggatcatttatctttcactgcgg
	p3041-PGI1-F	gatcaatcgattttgcaagactaggttttagagctagaaatagcaagttaaaataaggc
	p3041-PGI1-R	tagctctaaaacctagtcttgcaaaatcgattgatcatttatctttcactgcggagaag
	p3041-X3-F	gatcctaatgtgtccgcgtttctagttttagagctagaaatagcaagttaaaataaggc
	p3041-X3-R	tagctctaaaactagaaacgcggacacattaggatcatttatctttcactgcggagaag
	p28a-SoaC-1F	TAGAAATAATTTTGTTTAACTTTAAGAAGGAGATATACCATGTGTGGTTTTGCAGCAAG
	p28a-SoaC-1R	TTAGCAGCCGGATCTCAGTGGTGGTGGTGGTGGTGCTCGAGCCAACCTGATTCTTCCGG
	p28a-SoaC5296-2F	ACCAATGGCCATGCAAATGGTAGCCTGAATGGTGATCTGTTCGCAAAACAGCTGCAGGC
	p28a-SoaC5296-1R	TTTAATGTTATCAACTGCTGCCTGCAGCTGTTTTGCGAACAGATCACCATTCAGGCTAC
	p28a-AnANS-1F	CTAGAAATAATTTTGTTTAACTTTAAGAAGGAGATATACCATGTGTGGAATCTCAGCAG
	p28a-AnANS-1R	TTTGTTAGCAGCCGGATCTCAGTGGTGGTGGTGGTGGTGTAGGCGACTTCTGTCCTGGA
	p28a-ScANS-1F	TAGAAATAATTTTGTTTAACTTTAAGAAGGAGATATACCatgtgtggtattttcgccgc
	p28a-ScANS-1R	TTAGCAGCCGGATCTCAGTGGTGGTGGTGGTGGTGttcgatatgtttttcatgaatttg
	p28a-SoaCS350A-F	TGCGCCTGCGTGCCGATGTTCCGATTGGTATTTATCTGgcaGGTGGTATTGATAGCAGC
	p28a-SoaCS350A-R	ACAATACCTGCAACGGTGCTGCTATCAATACCACCtgcCAGATAAATACCAATCGGAAC
	p28a-SoaCS355A-F	TGTTCCGATTGGTATTTATCTGAGCGGTGGTATTGATgcaAGCACCGTTGCAGGTATTG
	p28a-SoaCS355A-R	GAATCAGTTCGGTAACAATACCTGCAACGGTGCTtgcATCAATACCACCGCTCAGATAA
	p28a-SoaCY472A-F	GACAGGTGAAGGTTCCGATGAACATTTTGCAGGTgcaCCTTATTTTCCGGCAGAATTTC
	p28a-SoaCY472A-R	TATCCGGATGACGCAGAAATTCTGCCGGAAAATAAGGtgcACCTGCAAAATGTTCATCG
	p28a-SoaCK695A-F	ACGTCCGTATATTACAGATGAACTGTATCGTCGTCGCgcaGTTCCTTTTCTGGCACCGG
	p28a-SoaCK695A-R	TCTTTCGGCCAACGAACCGGTGCCAGAAAAGGAACtgcGCGACGACGATACAGTTCATC
	p28a-SoaCF698A-F	ATATTACAGATGAACTGTATCGTCGTCGCAAAGTTCCTgcaCTGGCACCGGTTCGTTGG
	p28a-SoaCF698A-R	TGCAGAGGACCATCTTTCGGCCAACGAACCGGTGCCAGtgcAGGAACTTTGCGACGACG
	p28a-SoaCW546A-F	ACGCAGCCGGTAATACAATGCCGGAAAGCCTGCTGGCAgcaCATCCGGCAGATGGTCTG
	p28a-SoaCW546A-R	CACGAACCCAACCTTGAAACAGACCATCTGCCGGATGtgcTGCCAGCAGGCTTTCCGGC
	p28a-SoaCS387G-F	GGTAGCGATCATGCAAGCCGTGTTGCATGTTTTAGCGTTggtTTTCCGCATGAAAGCGG
	p28a-SoaCS387G-R	AATATCGCTTTCATTATAACCGCTTTCATGCGGAAAaccAACGCTAAAACATGCAACAC
	p28a-SoaCSwap-F	CAGATGAACTGTATtggcgccaaaaagaacaatttCTGCATAATATGTTTAAAAAGCTG
	p28a-SoaCSwap-R	AACATATTATGCAGaaattgttctttttggcgccaATACAGTTCATCTGTAATATACGG
	HIS-SoaA-1F	atacaatcaactatcaactattaactatatcgtaataccatGcactccaaggacgatca
	HIS-SoaA-1R	tttgtcatttaaattagtgatggTGGTGAtgatggtgatgctctccctttctagcttcc
	HIS-SoaB-1F	atcgtaataccaTGCATCAcCATCATCAcCACcatcacatgagaatcatctgcctacac
	HIS-SoaB-1R	tacttgataatggaaactataaatcgtgaaggcatgttttcatcgcccgatgctaatct
