# Supplementary material for: Toward sustainable food preservatives: high-level production of sorbic acid in engineered Saccharomyces cerevisiae
Source: Nat Commun. 2026 Apr 21;17:5492. doi: 10.1038/s41467-026-72163-8 (PMC13284220; doi:10.1038/s41467-026-72163-8)
Supplement: Supplementary file 5 — Supplementary Data 2 [file 41467_2026_72163_MOESM5_ESM.xlsx]

## Sheet: Supplementary Data 2
	Supplementary Data 2 Engineered S. cerevisiae strains in this study.
	Strain	Base strain	Gene manipulation
	SJB00	BJ5464-Npga
	SJB01	BJ5464-Npga	2μ-pADH2-SoaA-ADH2t; 2μ-pADH2-SoaB-ADH2t
	SJB02	BJ5464-Npga	2μ-pGAL1-SoaA-ADH2t; 2μ-pGAL1-SoaB-ADH2t
	SJB03	BJ5464-Npga	2μ-pTDH3-SoaA-ADH2t; 2μ-pTDH3-SoaB-ADH2t
	SJB04	BJ5464-Npga	2μ-pTEF1-SoaA-ADH2t; 2μ-pTEF1-SoaB-ADH2t
	SJB05	BJ5464-Npga	2μ-pCOX9-SoaA-ADH2t; 2μ-pCOX9-SoaB-ADH2t
	SJB06	BJ5464-Npga	2μ-pHXT1-SoaA-ADH2t; 2μ-pHXT1-SoaB-ADH2t
	SJB07	BJ5464-Npga	2μ-pTEF1-Cas9-CYC1t_kanMX
	SJB08	BJ5464-Npga	X3::pTDH3-SoaA-ADH2t; 1021b::pTDH3-SoaB-ADH2t
	SJB09	BJ5464-Npga	X3::pTEF1-SoaA-ADH2t;1021b::pTEF1-SoaB-ADH2t
	SJB10	BJ5464-Npga	X3::pADH2-SoaA-ADH2t; 1021b:: pADH2-SoaB-ADH2t
	SJB11	BJ5464-Npga	2μ-pADH2-SoaA-(GGGGS)4-SoaB-ADH2t
	SJB12	BJ5464-Npga	2μ-pADH2-SoaA-A(EAAAK)3-SoaB-ADH2t
	SJB13	BJ5464-Npga	2μ-pADH2-SoaA-A(EAAAK)4ALEA(EAAAK)4A-SoaB-ADH2t
	SJB14	BJ5464-Npga	2μ-pADH2-SoaA-EAAAK-SoaB-ADH2t
	SJB15	BJ5464-Npga	2μ-pADH2-SoaA-GGGGS-SoaB-ADH2t
	SJB16	BJ5464-Npga	2μ-pADH2-SoaA-PAPAP-SoaB-ADH2t
	SJB17	BJ5464-Npga	2μ-pADH2-SoaA-G8-SoaB-ADH2t
	SJB18	BJ5464-Npga	2μ-pADH2-SoaA-(PA)5-SoaB-ADH2t
	SJB19	SJB07	pPYC1::pTEF1
	SJB20	SJB07	X2::CYC1t-AsME1-pTEF1-pTDH3-MDH3-ADH1t
	SJB21	SJB07	308a::CYC1t-YlACL1-pTDH3-pTEF1-YlACL2-ADH1t
	SJB22	SJB07	720a::pTEF1-AsACC1-ADH1t
	SJB23	SJB20	pPYC1::pTEF1; X2::CYC1t-AsME1-pTEF1-pTDH3-MDH3-ADH1t
	SJB24	SJB23	X2::CYC1t-AsME1-pTEF1-pTDH3-MDH3-ADH1t; pPYC1::pTEF1; 308a::CYC1t-YlACL1-pTDH3-pTEF1-YlACL2-ADH1t
	SJB25	SJB24	X2::CYC1t-AsME1-pTEF1-pTDH3-MDH3-ADH1t; pPYC1::pTEF1; 308a::CYC1t-YlACL1-pTDH3-pTEF1-YlACL2-ADH1t; 720a::pTEF1-AsACC1-ADH1t
	SJB26	SJB07	416d::pADH2-ADH2-ADH2t
	SJB27	SJB07	XI5::pADH2-ALD6-ADH2t
	SJB28	SJB07	XI2::pADH2-ACS1-ADH2t
	SJB29	SJB07	XI2::pADH2-ACS2-ADH2t
	SJB30	SJB23	416d::pADH2-ADH2-ADH2t; XI5::pADH2-ALD6-ADH2t
	SJB31	SJB30	416d::pADH2-ADH2-ADH2t; XI5::pADH2-ALD6-ADH2t; XI2::pADH2-ACS1-ADH2t
	SJB32	SJB30	416d::pADH2-ADH2-ADH2t; XI5::pADH2-ALD6-ADH2t; XI2::pADH2-ACS2-ADH2t
	SJB33	SJB25	X2::CYC1t-AsME1-pTEF1-pTDH3-MDH3-ADH1t; pPYC1::pTEF1; 308a::CYC1t-YlACL1-pTDH3-pTEF1-YlACL2-ADH1t; 720a::pTEF1-AsACC1-ADH1t;416d::pADH2-ADH2-ADH2t; XI5::pADH2-ALD6-ADH2t; XI2::pADH2-ACS2-ADH2t
	SJB34	SJB25	X2::CYC1t-AsME1-pTEF1-pTDH3-MDH3-ADH1t; pPYC1::pTEF1; 308a::CYC1t-YlACL1-pTDH3-pTEF1-YlACL2-ADH1t; 720a::pTEF1-AsACC1-ADH1t;416d::pADH2-ADH2-ADH2t; XI5::pADH2-ALD6-ADH2t; XI2::pADH2-ACS1-ADH2t
	SJB35	SJB07	pHXT1::pFAA1
	SJB36	SJB07	pBGL2::pFAS1
	SJB37	SJB07	pZWF1::pTDH3
	SJB38	SJB07	pPGI1::pCOX9
	SJB39	SJB07	1021b::pTDH3-AsTAL1-ADH2t-CYC1t-AsTKL1-pTEF1-pPGK1-AsGND1-ADH1t
	SJB41	SJB07	XII5::pTEF1-CAT2-PEX15-CYC1t
	SJB42	SJB07	1039a::pTEF1-ACC1m-PEX15-CYC1t
	SJB43	SJB38	XII5::pTEF1-CAT2-PEX15-CYC1t; 1039a::pTEF1-ACC1m-PEX15-CYC1t
	SJB44	BJ5464-Npga	2μ-pADH2-SoaA-PEX15-ADH2t; 2μ-pADH2-SoaB-PEX15-ADH2t
	SJB45	SJB43	XII5::pTEF1-CAT2-PEX15-CYC1t; 1039a::pTEF1-ACC1m-PEX15-CYC1t; 2μ-pADH2-SoaA-PEX15-ADH2t; 2μ-pADH2-SoaB-PEX15-ADH2t
	SJB47	SJB34	X2::CYC1t-AsME1-pTEF1-pTDH3-MDH3-ADH1t; pPYC1::pTEF1; 308a::CYC1t-YlACL1-pTDH3-pTEF1-YlACL2-ADH1t; 720a::pTEF1-AsACC1-ADH1t;416d::pADH2-ADH2-ADH2t; XI5::pADH2-ALD6-ADH2t; XI2::pADH2-ACS2-ADH2t; XII5::pTEF1-CAT2-PEX15-CYC1t
	SJB48	SJB34	X2::CYC1t-AsME1-pTEF1-pTDH3-MDH3-ADH1t; pPYC1::pTEF1; 308a::CYC1t-YlACL1-pTDH3-pTEF1-YlACL2-ADH1t; 720a::pTEF1-AsACC1-ADH1t;416d::pADH2-ADH2-ADH2t; XI5::pADH2-ALD6-ADH2t; XI2::pADH2-ACS2-ADH2t; 1039a::pTEF1-ACC1m-PEX15-CYC1t
	SJB49	SJB47	X2::CYC1t-AsME1-pTEF1-pTDH3-MDH3-ADH1t; pPYC1::pTEF1; 308a::CYC1t-YlACL1-pTDH3-pTEF1-YlACL2-ADH1t; 720a::pTEF1-AsACC1-ADH1t;416d::pADH2-ADH2-ADH2t; XI5::pADH2-ALD6-ADH2t; XI2::pADH2-ACS2-ADH2t; XII5::pTEF1-CAT2-PEX15-CYC1t; 1039a::pTEF1-ACC1m-PEX15-CYC1t
	SJB50	SJB34	X2::CYC1t-AsME1-pTEF1-pTDH3-MDH3-ADH1t; pPYC1::pTEF1; 308a::CYC1t-YlACL1-pTDH3-pTEF1-YlACL2-ADH1t; 720a::pTEF1-AsACC1-ADH1t;416d::pADH2-ADH2-ADH2t; XI5::pADH2-ALD6-ADH2t; XI2::pADH2-ACS2-ADH2t; 2μ-pADH2-SoaA-ADH2t; 2μ-pADH2-SoaB-ADH2t; 2μ-pADH2-SoaA-PEX15-ADH2t; 2μ-pADH2-SoaB-PEX15-ADH2t
	SJB51	SJB47	X2::CYC1t-AsME1-pTEF1-pTDH3-MDH3-ADH1t; pPYC1::pTEF1; 308a::CYC1t-YlACL1-pTDH3-pTEF1-YlACL2-ADH1t; 720a::pTEF1-AsACC1-ADH1t;416d::pADH2-ADH2-ADH2t; XI5::pADH2-ALD6-ADH2t; XI2::pADH2-ACS2-ADH2t; XII5::pTEF1-CAT2-PEX15-CYC1t; 1039a::pTEF1-ACC1m-PEX15-CYC1t; 2μ-pADH2-SoaA-PEX15-ADH2t; 2μ-pADH2-SoaB-PEX15-ADH2t
