# Supplementary material for: Toward sustainable food preservatives: high-level production of sorbic acid in engineered Saccharomyces cerevisiae
Source: Nat Commun. 2026 Apr 21;17:5492. doi: 10.1038/s41467-026-72163-8 (PMC13284220; doi:10.1038/s41467-026-72163-8)
Supplement: Supplementary file 7 — Source data [file 41467_2026_72163_MOESM7_ESM.zip]

Archive with 79 entries (77 files):
- Numerical Source Data.xlsx
- Plasmid_Sequences/
- Plasmid_Sequences/gb files/
- Plasmid_Sequences/gb files/p3041-1021b.gb
- Plasmid_Sequences/gb files/p3041-308a.gb
- Plasmid_Sequences/gb files/p3041-416d.gb
- Plasmid_Sequences/gb files/p3041-720a.gb
- Plasmid_Sequences/gb files/p3041-FAA1.gb
- Plasmid_Sequences/gb files/p3041-PGI1.gb
- Plasmid_Sequences/gb files/p3041-XI-2.gb
- Plasmid_Sequences/gb files/p3041-XI-5.gb
- Plasmid_Sequences/gb files/p3041-XII-5.gb
- Plasmid_Sequences/gb files/pCfB2899(X-2 MarkerFree) -MDH3-SpME1.gb
- Plasmid_Sequences/gb files/pCFB3020.gb
- Plasmid_Sequences/gb files/pCfB3039(TDH3-ZWF1.gb
- Plasmid_Sequences/gb files/pCfB3041-1309a.gb
- Plasmid_Sequences/gb files/pCfB3051(FAS1-1,2)addgene-plasmid-73293-sequence-166662.gb
- Plasmid_Sequences/gb files/pCfB3051(PYC1-1,2)addgene-plasmid-73293-sequence-166662.gb
- Plasmid_Sequences/gb files/pCfB3051(ZWF1-1,2)addgene-plasmid.gb
- Plasmid_Sequences/gb files/pJB118(pMSU+A).gb
- Plasmid_Sequences/gb files/pJB119(pMSP+B).gb
- Plasmid_Sequences/gb files/pJB120(pMSR+D).gb
- Plasmid_Sequences/gb files/pJB125(pMSR+DE).gb
- Plasmid_Sequences/gb files/pJB140(pMSP+BC).gb
- Plasmid_Sequences/gb files/pJB197(XW55+A).gb
- Plasmid_Sequences/gb files/pJB198(XW06+B).gb
- Plasmid_Sequences/gb files/pJB226(pET28a-C).gb
- Plasmid_Sequences/gb files/pJB262(XW55+A-SINGAL).gb
- Plasmid_Sequences/gb files/pJB263(XW02+B-SINGAL).gb
- Plasmid_Sequences/gb files/pJB289(X3-ADH2A).gb
- Plasmid_Sequences/gb files/pJB289(X3-TDH3A).gb
- Plasmid_Sequences/gb files/pJB289(X3-TEF1A).gb
- Plasmid_Sequences/gb files/pJB293(XW55+A-(G4S)4-B).gb
- Plasmid_Sequences/gb files/pJB294(XW55+A-A(EAAAK)3A-B).gb
- Plasmid_Sequences/gb files/pJB295(XW55+(A-AEAAAK3A)2-B).gb
- Plasmid_Sequences/gb files/pJB296(XW55+A-(EAAAK)-B).gb
- Plasmid_Sequences/gb files/pJB297(XW55+A-(GGGGS)-B).gb
- Plasmid_Sequences/gb files/pJB298(XW55+A-(PAPAP)-B).gb
- Plasmid_Sequences/gb files/pJB299(XW55+A-(G8)-B).gb
- Plasmid_Sequences/gb files/pJB300(XW55+A-(PA)5-B).gb
- Plasmid_Sequences/gb files/pJB304(1021b-ADH2B).gb
- Plasmid_Sequences/gb files/pJB304(1021b-TDH3B).gb
- Plasmid_Sequences/gb files/pJB304(1021b-TEF1B).gb
- Plasmid_Sequences/gb files/pJB314(cox9+A).gb
- Plasmid_Sequences/gb files/pJB315(HXT1+A).gb
- Plasmid_Sequences/gb files/pJB319(cox9+B).gb
- Plasmid_Sequences/gb files/pJB320(HXT1+B).gb
- Plasmid_Sequences/gb files/pJB328(TEF1+A).gb
- Plasmid_Sequences/gb files/pJB329(TEF1+B).gb
- Plasmid_Sequences/gb files/pJB331(TDH3+A).gb
- Plasmid_Sequences/gb files/pJB332(TDH3+B).gb
- Plasmid_Sequences/gb files/pJB334(GAL1+A).gb
- Plasmid_Sequences/gb files/pJB335(GAL1+B).gb
- Plasmid_Sequences/gb files/pJB341(pET28a-C).gb
- Plasmid_Sequences/gb files/pJB342(pET28a-AnAsnB).gb
- Plasmid_Sequences/gb files/pJB345(pET28a-C-S350A).gb
- Plasmid_Sequences/gb files/pJB346(pET28a-C-S355A).gb
- Plasmid_Sequences/gb files/pJB348(pET28a-C-K695A).gb
- Plasmid_Sequences/gb files/pJB366(416-ADH2).gb
- Plasmid_Sequences/gb files/pJB367(XI-2 ACS1).gb
- Plasmid_Sequences/gb files/pJB368(XI-5-ALD6).gb
- Plasmid_Sequences/gb files/pJB369(XI-2 ACS2).gb
- Plasmid_Sequences/gb files/pJB380(p3041-XI2+XI5+416d).gb
- Plasmid_Sequences/gb files/pJB382(pZML1309aKL-ACC1-M3-PEX15).gb
- Plasmid_Sequences/gb files/pJB383(pCfB2909-XII-5 -CAT2-PEX15).gb
- Plasmid_Sequences/gb files/pJB395(pET28a-D354A).gb
- Plasmid_Sequences/gb files/pJB396(pET28a-D466A).gb
- Plasmid_Sequences/gb files/pJB429(XW55+A8His).gb
- Plasmid_Sequences/gb files/pJB430(XW06+8HisB).gb
- Plasmid_Sequences/gb files/PZML-BGL2p-FAS1.gb
- Plasmid_Sequences/gb files/pzml-cox9-PGI1(D402A).gb
- Plasmid_Sequences/gb files/PZML-PYC1.gb
- Plasmid_Sequences/gb files/pZML03-FAA1.gb
- Plasmid_Sequences/gb files/pZML308a-YlACL.gb
- Plasmid_Sequences/gb files/pZML720a-Sp512-ACC1.gb
- Plasmid_Sequences/gb files/pZMLYRCd15-SpTAL1-SpTKL1-SpGND1.gb
- Plasmid_Sequences/gb files/soa.gb
- Plasmid_Sequences/plasmid list.xlsx
- README.txt
