# Supplementary material for: Toward sustainable food preservatives: high-level production of sorbic acid in engineered Saccharomyces cerevisiae
Source: Nat Commun. 2026 Apr 21;17:5492. doi: 10.1038/s41467-026-72163-8 (PMC13284220; doi:10.1038/s41467-026-72163-8)
Supplement: Supplementary file 7 — Source data [file 41467_2026_72163_MOESM7_ESM.zip › Numerical Source Data.xlsx]

## Sheet: Fig. 4
Fig. 3b(left)										Fig. 3b(right)
		Sorbic acid (mg/L)										OD600
SJB01	pADH2	15.3738	17.7159	14.0489						SJB01	pADH2	11.34	10.54	10.69
SJB02	pGAL1	3.57932	4.87366	3.25872						SJB02	pGAL1	6.56	6.45	6.94
SJB03	pTDH3	6.10977	6.32199	5.05113						SJB03	pTDH3	5.58	4.64	5.98
SJB04	pTEF1	4.9091	5.9313	6.05132						SJB04	pTEF1	5.21	4.03	4.86
SJB05	pCOX9	4.09718	2.91039	3.67091						SJB05	pCOX9	4.56	5.65	4.21
SJB06	pHXT1	2.62476	3.3459	2.65881						SJB06	pHXT1	6.687	7.35	6.72
Fig. 4d										Fig. 4e
	Sorbic acid (mg/L)			OD600							Sorbic acid (mg/L)			OD600
SJB01	15.3738	17.7159	14.0489	10.44	9.88	10.4				SJB01	15.3738	17.7159	14.0489	10.44	9.88	10.4
SJB19	42.6308	33.8869	37.3687	11.64	10.1	11.34				SJB26	23.4527	30.2644	32.3743	8.94	9.06	8.62
SJB20	38.9411	34.6552	36.5785	11.64	12.2	11.26				SJB27	30.1215	32.5902	27.7242	10.22	10.06	10.44
SJB21	37.6164	31.5923	38.0604	12.3	13.1	12.44				SJB28	45.4856	46.4455	44.5252	10.14	9.82	9.68
SJB22	34.7432	40.0839	42.4681	11.06	12	10.5				SJB29	32.3694	31.0894	36.7582	10.32	9.68	9.6
SJB23	61.3368	53.151	57.0677	11.14	11.68	11.54				SJB30	61.6178	64.837	67.5754	10	10.08	10.22
SJB24	80.3107	71.895	69.9975	12.14	11.3	11.28				SJB31	67.2965	82.6247	77.1135	9.56	9.15	9.88
SJB25	91.0618	97.1839	97.2356	11.62	10.7	11.42				SJB32	103.132	91.6981	82.2973	10.56	11.24	10.32
Fig. 4f										Fig. 4h
	Sorbic acid (mg/L)			OD600							Sorbic acid (mg/L)			OD600
SJB25	91.0618	97.1839	97.2356	11.62	10.7	10.42				SJB01	15.3738	17.7159	14.0489	10.44	9.88	10.4
SJB33	150.58	140.051	143.759	10.77	11.35	10.52				SJB41	35.0436	35.7242	27.6373	10.6	9.5	9.2
SJB34	178.05	175.241	166.241	10.35	10.62	10.98				SJB42	41.5372	48.1863	46.767	10.46	10.36	11.1
										SJB43	59.0805	66.6878	65.9453	12.28	13.6	12.76
										SJB44	62.435	67.5637	63.1054	10.98	10.78	12.02
										SJB45	92.3135	94.3867	97.7658	12.52	13.84	13.08
Fig. 4i
	Sorbic acid (mg/L)			OD600
SJB34	178.05	175.241	166.241	10.35	10.62	10.98
SJB47	190.975	187.258	196.843	11.95	10.56	11.2
SJB48	200.524	196.621	206.685	10.35	10.85	10.65
SJB49	221.552	226.528	234.638	13.65	13.34	12.68
SJB50	211.29	202.633	224.634	11.32	11.56	10.65
SJB51	241.326	262.212	256.321	12.32	13.54	13.62

## Sheet: Fig. 5
	Fig. 5a								Fig. 5c
		SJB51
		Sorbic acid (mg/L)			OD600				Time（h）	OD600			Residual sugar( g/L )			Sorbic acid (mg/L)			Residual ethanol
	pH4	191.231	176.789	185.145	7.58	7.34	7.76		0
	pH5	241.998	246.04	253.838	9.52	10.38	9.62		9	11.89	12.45	13.94	6.41	6.32	6.35				0.15	0.18	0.18
	pH6	308.076	292.632	315.336	13.98	13.68	13.84		10	20.11	18.89	19.68	1.62	1.49	1.45				0.24	0.23	0.31
	pH7	350.187	319.507	340.192	12.22	12.44	12.38		12	28.54	29.47	30.31	0.32	0.25	0.54				0.29	0.35	0.29
	pH8	167.904	188.381	156.858	5.8	5.94	6.02		13	38.44	38.65	38.53	0.32	0.41	0.32				0.41	0.44	0.41
									14	46.88	48.71	42.59	1.95	1.88	2.02				0.57	0.52	0.44
									16	54.21	56.52	59.25	1.41	1.54	1.76				0.61	0.57	0.68
									17	63.65	68.59	71.91	1.54	1.66	1.84				0.76	0.87	0.77
									18	76.51	74.25	76.07	0.58	0.61	0.55				1.19	1.05	1.09
									20	87.55	82.69	90.25	1.32	1.47	1.59				1.59	1.47	1.47
									23	98.54	93.54	93.13	1.86	1.71	1.98				1.99	1.84	2.05
									24	104.26	102.31	105.01	0.71	0.62	0.77				2.24	2.08	2.31
									26	106.88	108.69	103.48	0.26	0.28	0.24				2.74	2.47	2.56
									28	113.55	111.74	110.11	0.21	0.23	0.13				3.09	2.98	3.11
									32	117.69	125.62	112.04	0.02	0.03	0.19				3.48	3.57	3.27
									36	124.22	123.15	115.78	0.03	0.06	0.03	11.57	11.55	11.98	3.67	3.74	3.63
									40	125.85	129.64	110.63	0.04	0.05	0.06	87.51	94.65	98.79	2.36	2.51	2.36
									45	127.14	124.44	123.99	0.07	0.04	0.07	302.41	289.44	293.27	1.74	1.46	1.75
									49	132.54	125.21	125.23	0.04	0.06	0.02	410.25	432.55	409.34	0.71	0.62	0.53
									54	126.87	124.32	123.66	0.03	0.04	0.08	684.52	691.44	677.84	0.38	0.32	0.56
									60	128.94	120.81	129.06	0.05	0.04	0.06	827.16	852.12	850.08	0.26	0.27	0.22
									63	123.58	124.69	127.39	0.02	0.04	0.03	962.2	983.14	976.12	0.34	0.31	0.46
									69	119.58	126.41	127.51	0.03	0.05	0.04	1178.21	1189.31	1148.84	0.67	0.51	0.77
									72	125.41	124.12	122.02	0.07	0.08	0.09	1342.03	1300.17	1323.32	0.62	0.48	0.55
									78	127.42	126.1	126.07	0.06	0.02	0.04	1458.07	1430.7	1432.91	0.47	0.51	0.49
									84	120.1	124.36	124.03	0.01	0.01	0.01	1569.51	1587.03	1550.76	0.58	0.78	0.65
									88	123.68	121.2	129.04	0.03	0.01	0.02	1645.08	1698.65	1678.81	0.47	0.46	0.45
									94	127.11	120.54	124.29	0.05	0.07	0.03	1754.62	1741.22	1720.44	0.69	0.62	0.52
									100	120.41	119.52	125.5	0.04	0.02	0.03	1746.96	1779.44	1779.1	0.58	0.43	0.52
									106	118.68	117.5	121.48	0.01	0.02	0.03	1756.08	1798.55	1788.13	0.53	0.35	0.38
									112	121.47	119.52	124.5	0.01	0.01	0.04	1786.25	1802.04	1787.8	0.44	0.39	0.43
									116	118.63	116.22	127.25	0.02	0.02	0.02	1812.41	1809.08	1791.08	0.69	0.74	0.4
									122	113.51	124.21	128.01	0.04	0.06	0.08	1817.18	1828.78	1828.56	0.71	0.81	0.79
									130	119.87	121.36	119.07	0.01	0.01	0.01	1816.25	1829.74	1787.88	0.73	0.72	0.77
									134	118.22	123.65	116.03	0.04	0.02	0.03	1832.69	1854.62	1845.74	0.66	0.69	0.69
									140	120.56	117.46	118.17	0.01	0.03	0.02	1809.74	1823.54	1830.77	0.54	0.63	0.45
									146	114.25	119.32	124.51	0.01	0.01	0.01	1822.84	1833.98	1839.84	0.42	0.57	0.51
									150	120.79	117.77	117.06	0.02	0.01	0.03	1816.44	1796.08	1825.13	0.21	0.22	0.26

## Sheet: Supplementary Fig. 14
	SA(mM)	Aspergillus nidulans Activity(%)				SA(mM)	Penicillium digitorum Activity(%)				SA(mM)	Aspergillus niger Activity(%)				SA(mM)	Candida albicans Activity(%)
	8	1.45885	2.00936	2.55987		8	1.638	1.911	1.911		8	31.576	30.4422	27.6077		8	22.2681	21.1978	21.8904
	4	3.11038	1.7341	2.83512		4	1.365	1.092	1.365		4	45.7483	37.8118	42.9138		4	77.0412	79.4336	78.2374
	2	2.28461	2.28461	2.28461		2	2.184	2.73	3.549		1	65.195	60.8957	57.4943		2	94.1657	95.9915	95.9915
	1	4.48665	6.13818	17.1484		1	17.472	15.834	14.469		0.5	78.6281	70.3288	72.9592		1	100.587	99.3282	100.65
	0.5	34.583	34.4894	26.4162		0.5	16.38	14.196	12.558		0.25	71.2585	74.8639	77.4943		0.5	101.721	104.994	101.721
	0.25	57.886	43.1159	45.5904		0.25	30.576	33.306	38.9681		0.125	80.3288	75.6546	80.8957		0.25	100.084	103.924	103.672
	0.125	50.9166	55.7748	57.7016		0.125	38.766	46.41	41.395		0.0625	84.6984	82.8957	84.8639		0.125	102.665	100.902	102.35
	0.0625	70.5478	67.52	62.6562		0.0625	60.95	67.1581	53.7811		0.03125	91.6667	85.9977	87.1315		0.0625	103.358	104.491	101.028
	0.03125	87.2475	86.5153	89.722		0.03125	69.3421	73.8821	74.4281		0.015625	89.3991	91.0998	94.8639		0.03125	109.213	102.791	104.617
	0.015625	92.0176	91.3735	98.7831		0.015625	87.3301	93.4371	93.2351							0.015625	103.861	99.706	103.546
	SAA(mM)	Aspergillus nidulans Activity(%)				SAA(mM)	Penicillium digitorum Activity(%)				SAA(mM)	Aspergillus niger Activity(%)				SA(mM)	Candida albicans Activity(%)
	8	106.542	95.0156	100.623		8	98.1358	101.198	100.533		8	105.246	99.2051	88.7122		8	88.8784	106.975	106.484
	4	97.9751	101.034	98.8785		4	105.726	99.7337	89.3475		4	84.4197	88.5533	91.7329		4	89.2554	88.7842	103.866
	2	91.433	95.4829	101.502		2	85.0866	89.0812	92.277		2	110.016	84.7377	95.2305		2	108.954	87.4835	87.8417
	1	95.514	97.0405	103.053		1	110.519	85.3529	95.8722		1	96.8203	96.8203	95.5485		1	95.0047	96.4185	85.2121
	0.5	100.935	93.1464	99.3769		0.5	97.3369	97.3369	96.1385		0.5	102.544	94.2766	96.6614		0.5	92.4694	97.6437	101.395
	0.25	102.025	97.0405	99.9377		0.25	103.063	94.8069	97.2037		0.25	99.0461	104.452	88.0763		0.25	93.7889	98.9538	101.729
	0.125	98.9097	98.891	99.3769		0.125	99.6005	105.06	88.6818		0.125	100	99.3641	90.461		0.125	94.0811	101.527	99.0669
	0.0625	94.1121	93.7695	102.336		0.0625	98.8016	97.7364	103.462		0.0625	90.62	88.7122	92.035		0.0625	105.174	88.7842	96.9934
	HYG(mM)	Aspergillus nidulans Activity(%)				HYG(mM)	Penicillium digitorum Activity(%)				HYG(mM)	Aspergillus niger Activity(%)				HYG(mM)	Candida albicans Activity(%)
	1	0.4965	0.7499	0.9846		1	0.46646	0.49665	0.64864		1	0.6469	1.1616	1.6541		1	0.4965	0.7499	0.9846
	0.5	2.6212	1.6547	1.6486		0.5	0.456631	1.6854	1.16653		0.5	1.0126	0.1655	1.4685		0.5	3.3516	5.6461	4.6146
	0.25	3.3516	5.6461	4.6146		0.25	2.31351	1.06165	2.31246		0.25	1.0135	0.9612	1.2355		0.25	7.4566	6.6416	9.6452
	0.125	10.4566	10.6416	9.6452		0.125	2.15665	5.68546	4.06546		0.125	0.4228	1.1424	0.7826		0.125	12.6444	18.1661	15.6451
	0.0625	20.6444	18.1661	21.6451		0.0625	17.3312	11.4381	14.7664		0.0625	0.8725	0.8725	0.9625		0.0625	22.4864	25.5461	26.1613
	0.03125	32.4864	35.5461	31.1613		0.03125	25.4155	19.6445	17.4231		0.03125	0.8725	2.0419	1.0524		0.03125	45.6461	50.6484	49.6486
	0.015625	55.4617	61.4617	61.6462		0.015625	37.8282	32.9577	37.8282		0.015625	13.9309	8.3702	12.3118		0.015625	70.6466	75.6466	69.4161
	0.0078125	86.1612	84.4664	81.6486		0.0078125	61.7002	72.8448	71.5165		0.0078125	67.1521	68.7865	67.7971		0.0078125	85.6464	84.898	92.4615
	0.00390625	95.6464	94.898	92.4615		0.00390625	89.1521	81.4036	85.3885		0.00390625	91.9942	94.9627	89.2057		0.00390625	96.9489	97.4116	97.6846

## Sheet: Supplementary Fig.16
	Supplementary Fig. 16d
	Sorbic acid(μM）	Sorbamide(μM)
	2000	298.557	316.712	308.781
	1000	293.274	306.421	317.184
	500	200.799	200.316	203.207
	250	120.85	124.876	126.619
	125	67.4589	65.3097	68.1636
	62.5	36.3653	34.8278	39.2701
	31.25	21.6971	22.8497	21.9468

## Sheet: Supplementary Fig. 19
	Supplementary Fig. 19a	cell growth rate (%)
	Sorbic acid(mM）	pH3			pH4			pH5			pH6			pH7			pH8
	100	9.36019	11.019	6.51659	3.55097	5.04009	5.61283	1.61765	1.61765	1.02941	0.246914	0.864198	2.09877	29.454	34.3391	30.6034	91.2431	86.0259	82.2155
	50	10.782	10.1896	10.9005	5.26919	6.30011	5.84192	1.47059	0.735294	0.441176	23.0864	25.4321	21.1111	98.2759	94.2529	103.448	102.281	106.338	103.477
	25	10.9005	11.2559	11.8483	6.64376	5.84192	5.38373	6.61765	6.47059	5.88235	71.7284	89.0123	85.3086	111.782	101.006	103.736	104.837	112.206	116.01
	12.5	11.2559	12.9147	11.7299	8.01833	8.01833	7.67468	73.0882	73.2353	87.2059	89.7531	105.926	94.0741	111.207	110.201	113.218	113.431	104.245	123.643
	6.25	18.6019	17.4171	15.9953	44.9026	46.9645	44.9026	97.0588	112.647	116.176	91.1111	103.58	101.111	122.845	120.259	119.971	115.102	122.664	122.371
	3.125	63.3886	77.6066	63.8626	80.1833	81.2142	75.6014	112.059	119.706	130.147	106.543	105.679	104.815	119.253	112.644	105.46	131.838	104.697	103.489
	1.5625	94.6682	96.9194	85.545	89.8053	88.8889	85.6816	124.853	121.324	133.824	107.531	100.247	104.815	123.276	106.178	94.1092	115.541	122.582	106.191
	0.78125	105.213	101.659	100.355	94.2726	90.6071	103.895	123.088	126.912	119.265	114.938	98.0247	103.333	109.052	104.598	94.6839	112.253	116.89	106.778
	0.390625	104.502	101.659	96.327	89.9198	91.5235	90.2635	110.882	102.206	110.147	117.901	95.9259	100.494	109.195	108.19	95.6897	114.439	106.273	107.803
	Supplementary Fig. 19b
		OD6OO
	pH3	4.36	5.1	4.85
	pH4	7.99	7.32	7.47
	pH5	8.74	8.12	8.53
	pH6	8.7	9.08	8.52
	pH7	7.88	8.19	7.81
	pH8	3.25	3	3.12

## Sheet: Supplementary Fig. 20
Supplementary Fig. 20a						Supplementary Fig. 20b
sJB01	16.8401	16.8862	17.6618	Sorbic acid (mg/L)		sJB01	5.871	7.0114	7.49793	Sorbic acid (mg/L)
SJB02	0	0	0			SJB02	4.3285	3.8934	4.28518
sJB01	10.5	11.25	10.67	OD600		sJB01	13.46	11.21	10.27	OD600
SJB02	15.1	15.54	17.53			SJB02	5.34	6.96	6.21
Supplementary Fig. 20c						Supplementary Fig. 20d
sJB01	16.7301	17.0114	16.5721	Sorbic acid (mg/L)		sJB01	13.75	14.4	12.56	Sorbic acid (mg/L)
SJB02	8.1283	9.4386	9.45143			SJB02	12.06	13.02	13.88
sJB01	13.85	14.15	15.27	OD600		sJB01	16.3215	17.8011	16.7551	OD600
SJB02	18.32	19.3	19.74			SJB02	15.9926	13.9064	11.8211
Supplementary Fig. 20e						Supplementary Fig. 20f
		Sorbic acid (mg/L)						OD600
SJB08	pTDH3	2.26099	2.56762	3.57199		SJB08	pTDH3	3.57	4.21	4.11
SJB09	pTEF1	3.84795	2.29296	3.24655		SJB09	pTEF1	4.21	3.52	3.97
SJB10	pADH2	7.23865	9.58046	8.18677		SJB10	pADH2	9.65	8.98	9.32
SJB01	2u-ADH2	15.3738	17.7159	14.0489		SJB01	2u-ADH2	10.44	9.88	10.4
						SJB00	Control	28.67	26.32	29.56

## Sheet: Supplementary Fig. 21
Supplementary Fig. 21d
		Sorbic acid (mg/L)			OD600
SJB01	Control	14.5275	15.4875	15.8318	11.34	10.54	10.69
SJB11	(G4S)4	6.01824	8.44594	7.12544	12.32	13.21	12.54
SJB12	A(EAAAK)3A	9.52106	10.0674	9.85008	11.87	12.01	12.34
SJB13	A(EAAAK)4ALEA(EAAAK)4A	10.95	13.0177	11.7666	10.54	10.98	10.05
SJB14	EAAAK	4.10039	4.15783	4.26267	13.21	14.05	12.95
SJB15	GGGGS	4.15488	4.19865	4.18109	13.62	13.21	13.02
SJB16	PAPAP	4.2073	5.69422	2.80182	13.84	13.56	13.77
SJB17	G8	4.0778	4.2295	4.03203	13.62	13.55	13.41
SJB18	(PA)5	3.62615	6.5579	3.47151	13.62	16.41	13.55

## Sheet: Supplementary Fig. 22
	Supplementary Fig. 22b
		Sorbic acid (mg/L)			OD600
	SJB01	15.3738	17.7159	14.0489	10.44	9.88	10.4
	SJB35	16.3969	15.3551	14.3304	10.28	11.6	10.76
	SJB36	16.2783	14.2936	14.718	11.28	10.9	10.96
	Supplementary Fig. 22c
		Total fatty acid（mg/mL）
	SJB01	0.262397	0.265428	0.268459
	SJB35*	0.144367	0.146302	0.178236
	SJB35	0.107975	0.137713	0.147451
	SJB36*	0.212786	0.222417	0.232048
	SJB36	0.210177	0.208469	0.226761

## Sheet: Supplementary Fig. 23
	Supplementary Fig. 23c
		Sorbic acid (mg/L)			OD600
	SJB01	15.3738	17.7159	14.0489	10.44	9.88	10.4
	SJB37	12.9562	15.3101	16.219	11.26	11.1	11.14
	SJB38	17.5039	15.4677	15.9796	10	8.82	9.12
	SJB39	17.4103	14.3078	14.6034	10.26	10.58	10.06
	Supplementary Fig. 23d
		NADPH(μM)
	Time（h）	SJB37			SJB38			SJB39			SJB27			SJB00
	8	0.281384	0.198431	0.188851	0.249777	0.213564	0.188413	0.307282	0.283461	0.267119	0.323414	0.24957	0.224976	0.159572	0.235583	0.221538
	16	0.337947	0.351159	0.315941	0.339893	0.321048	0.302885	0.357685	0.277966	0.269862	0.253861	0.292437	0.300995	0.323371	0.254148	0.272452
	24	0.338782	0.320551	0.29867	0.365378	0.355476	0.346431	0.309286	0.255299	0.254564	0.255528	0.253159	0.223185	0.215503	0.246628	0.239748
	32	0.164789	0.15611	0.159131	0.178319	0.121037	0.127746	0.207629	0.216352	0.204114	0.216959	0.245255	0.203873	0.172603	0.153601	0.176023
	40	0.141028	0.159595	0.16562	0.130479	0.13853	0.118682	0.111033	0.123434	0.107308	0.15792	0.144127	0.12318	0.124717	0.105985	0.115365
	48	0.0957629	0.101772	0.110951	0.095311	0.108381	0.113525	0.102426	0.10551	0.0925555	0.0841112	0.10425	0.11865	0.0575907	0.0884769	0.0928608

## Sheet: Supplementary Fig. 24
	Supplementary Fig. 24a																Supplementary Fig. 24b
	Time（h）	OD600			Residual sugar( g/L )			Sorbic acid (mg/L)			Residual ethanol（g/L）						Time（h）	OD600			Residual sugar( g/L )			Sorbic acid (mg/L)			Residual ethanol（g/L）
	0																0
	8	9.86	10.1	10.18	8.28	8.39	8.29				0.09	0.11	0.07				8	9.87	11.23	9.98	3.87	3.98	4.78				0.14	0.18	0.19
	10	13.69	13.9	12.88	4.21	4.22	4.2				0.09	0.1	0.17				10	14.65	15.69	16.28	1.65	1.24	1.4				0.23	0.24	0.31
	11	15.82	16.41	19.03	2.48	2.32	2.49				0.16	0.18	0.17				11	21.99	22.54	19.355	0.32	0.45	0.19				0.55	0.47	0.42
	12	22.06	20.48	21.35	0.25	0.24	0.2				0.21	0.25	0.32				12	27.33	26.58	26.7	0.41	0.55	0.66				0.54	0.6	0.51
	14	25.79	27.11	27.71	1.41	1.45	1.61				0.49	0.52	0.43				14	34.65	38.57	37.885	0.12	0.22	0.44				0.91	0.99	0.86
	16	33.63	33.58	31.9	0.43	0.42	0.5				0.58	0.54	0.53				16	48.54	49.58	51.28	1.56	1.22	1.84				1.23	1.33	1.49
	18	40.21	41.52	36.65	1.38	1.43	1.57				1	0.87	0.89				18	56.55	58.98	55.08	0.98	0.44	0.8				1.68	1.74	1.62
	20	49.22	48.98	51.2	1.31	1.32	1.3				1.24	1.57	1.24				20	65.66	67.84	60.12	0.41	0.44	0.47				1.87	1.98	1.94
	24	63.74	56.06	49.82	1.36	1.16	1.35				1.66	1.82	1.83				24	70.11	73.54	63.56	1.36	1.21	1.3				2.36	2.21	2.51
	27	60.35	60.65	62.08	0.88	0.83	0.87				2.45	2.39	2.24				27	75.69	70.11	81.9	0.87	0.95	0.76				2.65	2.87	2.52
	29	67.33	65.29	65.59	0.36	0.35	0.13				2.67	2.67	2.7				29	80.41	80.65	82.12	0.39	0.45	0.81				2.98	3.12	3.35
	34	74.67	74.56	78.47	0.12	0.13	0.14				3.44	3.29	2.72				33	87.25	89.41	85.96	0.68	0.84	1.09				3.41	3.31	3.33
	37	81.55	80.02	81.61	0.11	0.09	0.13	15.69	15.6	15.99	3.7	3.34	3.61				37	90.54	95.22	94.44	0.11	0.21	0.46	16.98	15.33	21.48	3.42	3.62	3.61
	42	86.94	93.75	99.51	0.02	0.03	0.01	132.55	136.81	136.3	2.22	2.22	2.19				42	99.54	94.21	93.83	0.05	0.07	0.06	198.55	209.33	205.38	2.36	2.41	2.61
	48	105.75	100.33	96.77	0.03	0.08	0.07	222.07	228.45	190.31	1.14	1.14	1.08				48	98.33	94.21	103.41	0.06	0.02	0.07	311.65	299.8	290.8	1.11	1.3	1.28
	55	101.13	105.66	98.28	0.03	0.08	0.04	278.09	282.97	291.54	0.39	0.53	0.34				52	98.54	99.69	93.73	0.05	0.01	0.06	377.98	401.64	356.03	0.42	0.54	0.66
	62	101.78	101.69	101.72	0.04	0.04	0.04	403.32	354	347.25	0.13	0.13	0.07				63	94.32	93.58	97.85	0.03	0.05	0.07	499.64	498.65	492.38	0.42	0.43	0.38
	65	103.16	98.12	95.33	0.01	0.02	0.03	372.98	410.27	380.24	0.07	0.06	0.08				65	94.87	95.69	99.06	0.01	0.04	0.07	569.64	555.64	567.29	0.51	0.62	0.73
	68	96.81	94.15	103.55	0.06	0.04	0.08	393.14	395.39	395.09	0.07	0.04	0.07				67	97.57	96.84	98.27	0.01	0.02	0.03	684.64	650.69	616.11	0.24	0.25	0.2
	73	99.53	106.29	95.14	0.06	0.09	0.09	391.27	380.31	433.82	0.03	0.02	0.07				73	97.55	98.66	102.41	0.01	0.05	0.12	735.52	714.64	726.64	0.12	0.14	0.16
	77	96.01	92.41	100.69	0.03	0.03	0.06	389.67	414.53	421.57	0.04	0.02	0.03				76	94.88	98.47	95.4	0.08	0.04	0.12	777.88	769.85	809.28	0.36	0.4	0.26
	82	97.46	97.49	97.25	0.01	0.02	0	420.11	375.24	462.82	0.04	0.01	0.01				83	97.58	94.54	100.77	0.03	0.05	0.04	846.36	857.36	857.59	0.66	0.55	0.74
	86	96.9	96.17	96.55	0.03	0.03	0.03	428.06	380.1	442.33	0.04	0.06	0.05				87	99.87	94.68	94.11	0	0.02	0.01	856.6	869.64	875.15	0.77	0.58	0.99
	93	97.08	98.07	99.81	0.03	0.09	0.06	406.67	432.8	427.55	0.04	0.04	0.04				93	97.69	96.87	98.09	0.01	0.01	0.01	898.36	877.41	871.55	0.52	0.41	0.39
	100	98.58	103.55	95.95	0.07	0.04	0.01	429.17	424.57	453.99	0.05	0.06	0.01				100	97.69	99.58	94.48	0.04	0.06	0.08	902.34	879.88	931.28	0.63	0.42	0.48
	108	99.73	101.65	97.18	0.05	0.01	0.06	450.77	429.85	412.71	0.04	0.03	0.05				108	96.36	98.52	94.08	0.02	0.04	0.06	945.69	965.87	963.67	0.38	0.45	0.4
	112	98.38	99.05	101.7	0.05	0.03	0.01	395	427.19	426.38	0.04	0.03	0.02				112	98.55	97.58	86.62	0.06	0.03	0.03	969.74	989.69	937.73	0.35	0.24	0.49
	116	91.82	94.63	105.75	0.04	0.03	0.05	403.73	431.43	437.89	0.04	0.04	0.04				116	97.55	92.36	97.1	0.04	0.02	0.03	955.67	974.54	975.77	0.25	0.22	0.25
	120	97.62	98.94	97.68	0.01	0.03	0.08	419.69	424.63	404.01	0.01	0.01	0.01				120	95.65	94.54	92.44	0.03	0.01	0.08	965.87	988.66	1000.38	0.39	0.47	0.37
	126	93.87	97.98	96.3	0.02	0.02	0.05	401.16	418.18	427.73	0.04	0.06	0.08				126	92.55	93.66	94.44	0.01	0.01	0.04	997.41	987.69	975.12	0.3	0.33	0.36
	132	93.27	98.23	95.42	0.02	0.05	0.08	391.8	396.39	444.99	0.04	0.06	0.02				132	94.25	95.63	91.07	0.04	0.02	0.03	956.32	1021.22	1000.44	0.42	0.55	0.65
	140	95.7	93.51	95.19	0.02	0.02	0.02	416.29	416.23	403.75	0.06	0.04	0.05				140	92.36	94.12	96.15	0.03	0.05	0.07	976.58	987.69	970.39	0.34	0.32	0.03
	146	90.63	96.88	93.65	0.04	0.03	0.02	413.74	425.16	390.98	0.04	0.04	0.04				146	94.32	95.63	89.08	0.01	0.01	0.04	977.96	968.23	996.54	0.33	0.32	0.4

[truncated: 1 more sheets: Supplementary Fig. 25]
