# Supplementary material for: Toward sustainable food preservatives: high-level production of sorbic acid in engineered Saccharomyces cerevisiae
Source: Nat Commun. 2026 Apr 21;17:5492. doi: 10.1038/s41467-026-72163-8 (PMC13284220; doi:10.1038/s41467-026-72163-8)
Supplement: Supplementary file 7 — Source data [file 41467_2026_72163_MOESM7_ESM.zip › Plasmid_Sequences/gb files/pJB118(pMSU+A).gb]

LOCUS       Exported               23349 bp DNA     circular SYN 19-MAR-2026
DEFINITION  synthetic circular DNA
ACCESSION   .
VERSION     .
KEYWORDS    .
SOURCE      synthetic DNA construct
  ORGANISM  synthetic DNA construct
REFERENCE   1  (bases 1 to 23349)
  AUTHORS   .
  TITLE     Direct Submission
  JOURNAL   Exported Mar 19, 2026 from SnapGene 6.0.2
            https://www.snapgene.com
FEATURES             Location/Qualifiers
     source          1..23349
                     /mol_type="other DNA"
                     /organism="synthetic DNA construct"
     misc_feature    1..2277
                     /label=AMA1 ori for Aspergillus
     misc_feature    2278..2631
                     /label=AMA1 ori for Aspergillus
     promoter        3377..4351
                     /label=glaA
     CDS             join(4356..4544,4601..4745,4803..5071,5128..5490,
                     5550..10958,11020..11722,11788..11951)
                     /codon_start=1
                     /product="KS-AT-DH-ER-KR-ACP"
                     /label=A:PKS
                     /translation="MHSKDDQEPIAIIGAACRLPGEVSSLGSLWDKISTARTGHCEVPS
                     DRWDGDLLHHPNPDRKGNMAVKHGYFLKQDISPRNAPFFSTTATEAAALDPMKRLLLEV
                     SYESIENAGIPMQSLVNSDTGCYVGCMTNDYEMLSTQDIQDMGYSAATGLSEAMISNRV
                     SWFFGLRGPSLTVDTACSSSLYALHLACQALKLGEINQALVGGVNLVLYPTCMEQFSAI
                     HIHSPEGISHSFDDRANGYGRGEGICCMVVKRLSDALRDGDTIRAVVRHTGVNADGKTP
                     SITQPSSEAQADLIRRTYKAAGLSLSSTEYFESHGTGTPVGDPIELSALAETIGAASRA
                     AGLGPLYFGSIKPRVGHTEGCSGLADVFKSILCLEKGMLVPTYGVERVNPRLTLDAWHV
                     TLPQETMAWPSKGLRRISVNSFGFGGANAHVILDDAHHYLSDRGLVGNHNTVVDEDDDS
                     SESGIDMANSTTLNGSTEGTHDGDGEESDDWKQLFVFSTQDQAGIMRIAQTYHDILAKT
                     SDAQYIRNLAYTLAEPRSHHDFRIFSVASSLSELATELAKPPPAGKTKRVSRRGNKNLA
                     FVFTGQGAQWPAMGRQLMRYAVFERSVRASQRYLEDHGCPWDAVVELLKSDAERSKFGL
                     PEYSQTLCTVLQVALVDLLRHWGVKPRAVVGHSSGEIAAAYAASYISHSDAVKIAYVRG
                     VSSASITRHGAMMAAGLSRAEAEEYLAREPAEVGVAVKACVNSPKSVTLSGDVPAVDAL
                     EAAISADGRFARKLKVKTAYHSPHMRQVSENYFRRMGHIETMAGNGETVMFSSLTGKMV
                     EKPEQLDTQYWVDNMSNTVEFSAAVATLLSYTTTTSTGTSGRTKASQMAWGGIVEVGPH
                     AALQGPVQQSIDVANNASAKEAPYVSLVVRGQDAVRSALAAAGKLWVPGIDMDLRAVNR
                     LPHAQAPAALRPKPLADLPSYPWNHGRSYWHEASATRSIRFPLAARTDLLGMAEDVQNP
                     MQPGWKNYLGMAENPWIGDHKITGTVLYPGAGLLVMALEGALQLADKSSKVRGFRFRAV
                     PFERGLVVPSGDDEPAVETRLSFAPDRMVKDPHHFTVFSYNASVWTQPCHGTISVEYVA
                     AEKSEVDCSDEEDAAWAEHRQAYKALCDDGTAQDMDLDDFYEHLESHGMEYGPMFRNVS
                     SLRCSSSHRTAYGSISIPDTASVMPAGFEYPHVIHPATMDAIFHLLLAAVDDRRPTREA
                     AVHFGLEDLFVAADQPQGAGAMFEGYSPLTGRAAGGREVKCSLVVADETWQEPRIIASG
                     FSLRQVTAAANGAAAGGANGDGGPGGLKKSALVTWKQDLDFMSPKADLGEWLDGLTHKM
                     AVENVLLVIDDTSLPGLSDIVHDMSRRVNHMPGSGKLSSLATFTACLESMAKAWTDEIT
                     DVKLWDVVAGHEIPAAAAEGYNLDLVLGHQTLGSKPEALQMLEKALGPDGHFVIRPSHD
                     LPREALVKSLEVFENMKSSVDSNFDILWASKEKQAESQLPGNVYILTTSTRSSHVEDLG
                     ANLSATFASLNVTVHTTTPEAGNVQDLADKYVVLTLEVETPFIYAWTEDHFLFFKTLVA
                     SVKHLRSITRGSLMESWAGGVEFASAQGLLRVMRNEYPLAALPHLDLSSSFDASVPGGA
                     EFVAKVWRKIMGENAETEFAELDGTVHIPRALQAAGFDNDLQIASGVARTVYRAVSWAT
                     KPMKVSSTVDGGPRACIMDELAESLSTGQVEVNRQYYGLGQLTSTDNWATPATDGWTSA
                     QIGTVQRCGARLRLDFAGQRVVAFQDEGCKTTVCVDEAFTAPIPEGLSLEVAAGSLSIL
                     GPARYALLYVARLIYGQTVLDHNAARALGQAAIHISRANGADVYALVERGEDKTLLIET
                     LSVSEDRIFNSSRQQFINSIMKVNNGRGDDAILCNEHGPAVQPSLEILADFGNFLDLTN
                     STKNSSAILITASKRNASNVRLDTASLRKRNPVLAQELYQSVMAGSVATMYKTTVYPIN
                     KVAQAMDEVRSRQSGTVVMSFEGDSSILTLPPPIEKLALDLSGTYVLAGGLGAVGLNIA
                     NMMAEYGAKHLVFLSRSGGSKNQEDLERFKSQGILAEAFACDVNKAESVKDVFDGIRGR
                     GHTIKGLVQCAMDLEDTIFDNMTNEKWTRAFKPKSQGSRNLLNNLSPADSPFFILLSSI
                     TGVIGNTAQANYASGNTFEDALAHHARSQLGIPAKSIDVGLVDDSSHYTATGGFGELKS
                     YLHRYQHGWVGLKCTLEELKIALRTIMRGSTADESKVPAQLMFGLGDGNVKTPGSTGYE
                     RDRKFNLRVRKPNDGDAAGRSGKVNVGEILSKATSLKEAAKHTEDVFRAQIALEFGVED
                     SEVDTQRPLPELGVDSLKTVEMRNRALKDMQSDISVFEMLSASPLTEMAAKIASRNQLV
                     SAEDRKGE"
     misc_feature    complement(12488..13487)
                     /label=PyrG
     misc_feature    13488..14392
                     /label=pyrG
     misc_feature    14393..15392
                     /label=PyrG
     misc_feature    15426..16286
                     /label=AmpR
     misc_feature    16381..17063
                     /label=ColE1 ori
     misc_feature    17431..17451
                     /label=M13_rev
     rep_origin      complement(17464..18435)
                     /direction=LEFT
                     /label=2micron2_origin
     promoter        19076..19289
                     /label=URA3_promoter
     CDS             19291..20094
                     /codon_start=1
                     /label=URA3
                     /translation="MSKATYKERAATHPSPVAAKLFNIMHEKQTNLCASLDVRTTKELL
                     ELVEALGPKICLLKTHVDILTDFSMEGTVKPLKALSAKYNFLLFEDRKFADIGNTVKLQ
                     YSAGVYRIAEWADITNAHGVVGPGIVSGLKQAAEEVTKEPRGLLMLAELSCKGSLSTGE
                     YTKGTVDIAKSDKDFVIGFIAQRDMGGRDEGYDWLIMTPGVGLDDKGDALGQQYRTVDD
                     VVSTGSDIIIVGRGLFAKGRDAKVEGERYRKAGWEAYLRRCGQQN"
     gene            19291..20091
                     /label=URA3
     misc_feature    20376..20393
                     /label=M13_fw
     misc_feature    20733..23349
                     /label=AMA1 ori for Aspergillus
ORIGIN
        1 ctgcagattt tgacctagtt aacaaggcac atcatgctat cacttccaac actcttgctg
       61 agcgcgttct gccttgcctt tctggttcta cgaagtatcc agtcccgcct gcaacgccgc
      121 agaaacgcca aaaggtgggg ttgtcaaccg ccagctagag ctccatcggg attctttggc
      181 attccgccgt tcctcggtgg tcgcagataa ctccctaaat tccctgagct aactctaagt
      241 cgaccatgcc gtttatggtt agcgcctccc aaaaaggaat ggccgactta gagttacctc
      301 ttgaccgact ttttctttcc tcccccttac atttcgttac cacaacacat tcctatatcc
      361 aaactccagg tacataacta gtcgaaatct cttttaaatc tagtcaagaa ctagatactt
      421 aaccttcata ctgcttagag atagcctttg aagctcttat ttcgctcttt gtctcactct
      481 caccttcctc ctcctcctcc aatccttttt gctcgggact agtccaagac tagtcaacga
      541 ttagtatgcc gagcattcgc gataacgatc tccgaaagtc cccagagtac tgtcactatc
      601 tcgaggcagt taaggacggg gagcttacgc tgccggattt caagatagta agccgacccg
      661 actagcttta agcctagtta ctgactagtc cacaggacga caatggcgtg cctgatatcc
      721 atccatatga agtctactgc cgagtgaagg gatgcctcaa gcgtacagtg agtctactgc
      781 tatactagtt tctgactagt tattaactag ttgacaggtt ccctctgcca acagaaacat
      841 attggtcaag cacttgaagg acaagaactc ccacggcatg gagtttacat tgcacaatgg
      901 acctcccact atgaaggaac tgatggaggc caaaggcaag tcctatctag attacttggt
      961 gactagtccc tgactagtca agtagcatgg tatgaaggct tgtttgaagg cactgttctc
     1021 ccaaccccga ctcctaccaa gaagcgcaag cgagctgcgt aagtttctgt gagtctaact
     1081 agtgtattag ctaatatata gcagcaccaa gtccaaggac cacaatacta agggtgtcga
     1141 gaattcgtga gtttcttctc ccatttcaac tagtccttga ctagtcacta actactttgc
     1201 agcaacgagg gtgaagctgg aaatgatcag gacaatggcg agggcccgta agtacagcca
     1261 ttcaatgcag actagttgct aactaatctg tgactagttc aagtggtccg tacgccgtgc
     1321 atacccctgt gactggtagg aatttgagca agcctgtctt gccgcgcgat gagaaaggaa
     1381 aggcaagtta cattcagccc cgtacctagg atcagtgcta atttataacc tctagccact
     1441 ctttatgcag atccgccgtg agggtagcaa ggcagctaaa tcagctggtg agaaaggaac
     1501 cataccctgc aagacctgtc gcaacgcaaa gggcaaaggt aagctatcca agctagtttg
     1561 ggactagatt ctaactagtc tcagcaccgt gtggttcaaa gccatattgc gagttttggc
     1621 gctttttctc atcgattgac gaggcaaagg gagcgagtat gcaacctcgt aagtcagact
     1681 cagacaaaga ccaactagtt attgaccagt cttctagaag gctctgttgt ggatcttgag
     1741 gccctggaga gttcctccaa caatccggag acaagcaagt cctcgtcgga ctagtcacta
     1801 actagactct aactagttgc agacatggat aatgcaaaag agacaagcaa tgaagaaagt
     1861 ggtaagacat ttctcctttg tggttctgga ctagtctttg actagtcaca gtcttaaaca
     1921 aggaaaatga gcatgaaaat gaggaggaaa aggctgctga gcccgaggaa gtgcagggtg
     1981 atggcagaca tggtaggtta ataccttgtt agttattgct agtcactgac tagtcaataa
     2041 ctagtctctg aacaccttgc aatcactccg tttgcgcagc tgaacagtgg tgaggataat
     2101 agtagtaagt tattctagct tcagagttat aggagactag atactaacta gtattagttg
     2161 caactaacct ggatctcaga gactttggcc tcaatctaga atctatctag ttgtcaacta
     2221 gactgtggta tcattgtctt ttattttcct agtcctggaa ctagcttcta actagtctcc
     2281 ctaatatgtg gctgtcttgt tttttttttt tgtttcccta cccggatatc tagtcccctt
     2341 ctaggttctg ttaacctctc gggctctgat ttagtttaac gcaaacctga gattagtttc
     2401 taactagtct ctaggttttc tatccacctt taattgtaat aataaataca agcaacgttt
     2461 atacgtcaaa agcatttata aacttttacc ctaaagtagc ttgcttgtgt gtttagttta
     2521 taattagtct cttattaatt tgatgtaggt aagcccgcca caaatatata tttttaacaa
     2581 gataccgtgg aaaaacttcg tgctatcaca aaacagtata caaaaaataa gctggctttc
     2641 cccgtcaagc tctaaatcgg gggctccctt tagggttccg atttagtgct ttacggcacc
     2701 tcgaccccaa aaaacttgat ttgggtgatg gttcacgtag tgggccatcg ccctgataga
     2761 cggtttttcg ccctttgacg ttggagtcca cgttctttaa tagtggactc ttgttccaaa
     2821 ctggaacaac actcaactct atctcgggct attcttttga tttataaggg attttgccga
     2881 tttcggtcta ttggttaaaa aatgagctga tttaacaaaa atttaacgcg aattttaaca
     2941 aaatggggtg acgatgagcc gctcttgcat ctttgtttgt attatactgt ctttcttgtt
     3001 acacataatt attctagaat gccccaccgt tacatacggg acacagccat ttacatatgc
     3061 atgtggatta cgagctaacg agttcattca aatctcagaa ctatcacata atcatcattc
     3121 ccctatcgtc aaagaccgta agacaaatcc ggttcatgca ctgaacccat tcgggtagtg
     3181 agtcatttac tcagcacact cgcgctgacg ctcgtcgaac accttcaatg cctcctcggc
     3241 agccttgaca ccactgagaa ccatggcacc gaaggtaggg cccatgcggt taaagccatc
     3301 aatttcagac agctccatac cgccgattat caagccctta gtaacctcgc gggtgttctt
     3361 gacgatggca tcctgccctg atcttccgaa ctggtcgtac ctggcgacct atgactatgg
     3421 caccccagtt ctggggacct tccacggaag tgacctgctg caggtgttct atgggatcaa
     3481 gccaaactat gcagctagtt ctagccacac gtactatctg agctttgtgt atacgctgga
     3541 tccgaactcc aaccgggggg agtacattga gtggccgcag tggaaggaat cgcggcagtt
     3601 gatgaatttc ggagcgaacg acgccagtct ccttacggat gatttccgca acgggacata
     3661 tgagttcatc ctgcagaata ccgcggcgtt ccacatctga tgccattggc ggaggggtcc
     3721 ggacggtcag gaacttagcc ttatgagatg aatgatggac gtgtctggcc tcggaaaagg
     3781 atatatgggg atcataatag tactagccat attaatgaag ggcatatacc acgcgttgga
     3841 cctgcgttat agcttcccgt tagttatagt accatcgtta taccagccaa tcaagtcacc
     3901 acgcacgacc ggggacggcg aatccccggg aattgaaaga aattgcatcc caggccagtg
     3961 aggccagcga ttggccacct ctccaaggca cagggccatt ctgcagcgct ggtggattca
     4021 tcgcaatttc ccccggcccg gcccgacacc gctataggct ggttctccca caccatcgga
     4081 gattcgtcgc ctaatgtctc gtccgttcac aagctgaaga gcttgaagtg gcgagatgtc
     4141 tctgcaggaa ttcaagctag atgctaagcg atattgcatg gcaatatgtg ttgatgcatg
     4201 tgcttcttcc ttcagcttcc cctcgtgcag atgaggtttg gctataaatt gaagtggttg
     4261 gtcggggttc cgtgaggggc tgaagtgctt cctccctttt agacgcaact gagagcctga
     4321 gcttcatccc cagcatcatt acacctcagc aatttatgca ctccaaggac gatcaagagc
     4381 ctattgccat catcggagcc gcatgtcggc tccctggcga ggtgtcctcg ctgggaagcc
     4441 tatgggacaa gatcagtact gcccgaacgg gccattgcga ggtgccgtct gatcggtggg
     4501 acggcgacct tctccaccac cccaacccag accggaaagg aaatgtaagc ttgaacaagc
     4561 tttttgcttg caaatcattc taacaagagg tttcttttag atggctgtca agcatggtta
     4621 ctttctcaag caagatatta gcccgcgaaa tgcgcccttc ttttccacaa cagcaacgga
     4681 ggctgccgct ttggacccca tgaagcgtct gcttcttgaa gtcagctacg aaagcataga
     4741 aaatggtaag gagtctccta tcttccggca ttaccgtgtt actgacaaag cattacacac
     4801 agccggtatt cccatgcagt ccctggtcaa ctcggacact ggctgctatg tcggatgcat
     4861 gaccaacgac tacgagatgc tctcgacgca ggacatccag gacatgggct acagcgcagc
     4921 caccggcctc agcgaggcca tgatttcgaa ccgagtgtcg tggttctttg gcctccgcgg
     4981 tcccagtttg acagtggata ccgcctgctc gtccagcttg tacgccctgc atctggcatg
     5041 ccaggcactg aagctaggag agattaacca ggtaagagaa agacgtcagg ttcgacaaga
     5101 tgaatgctca tgatttgatg acgacaggcc ctcgtcggag gagtcaacct ggtgctgtac
     5161 cccacatgca tggagcagtt ctcggccatc cacatacaca gtcccgaagg catctcgcac
     5221 agcttcgacg accgggccaa cgggtacggc agaggagagg gcatctgctg catggtggtc
     5281 aagaggctgt cggacgcgct gcgggacggc gacaccatcc gggccgtcgt ccggcacacg
     5341 ggcgtcaacg ccgacggcaa gacgcctagc atcacacagc ccagctccga ggcgcaggcg
     5401 gacctgatcc ggcggacgta caaggcggca gggctgtcgc tgtcgtcgac cgagtacttt
     5461 gagagccacg gcactggcac tccagttggt gtatgcccac ccttcttcta cccacagtgt
     5521 agtggcatgg agtacttaca gactcacagg accccatcga gctcagtgcc ctcgccgaga
     5581 ccatcggagc cgcaagtcgc gccgcgggac tgggacctct ttactttggc agcatcaagc
     5641 cgcgcgttgg ccacactgag ggctgctcgg gcctggcgga cgtcttcaag tcgatcctct
     5701 gcctggaaaa gggcatgctc gtgccgacgt acggcgtcga gcgcgtcaac ccgcggctga
     5761 cgctggacgc atggcacgtc acgctcccgc aagagacgat ggcgtggccg agcaagggcc
     5821 tgcgacgtat cagcgtcaac tcgtttggct ttggaggagc caacgcgcac gtcattctgg
     5881 acgatgcgca tcactatctg tcggaccggg gcctggtggg caatcacaac acggtagtgg
     5941 atgaggatga cgacagctcc gagtcgggta tcgacatggc caactcgact accctcaatg
     6001 ggagcactga gggcacgcat gatggcgacg gcgaagagag cgacgattgg aagcagctct
     6061 ttgtcttcag cacgcaggac caggctggca tcatgcgcat cgctcagaca taccacgaca
     6121 tcctggccaa gaccagcgac gcccagtaca tccgcaacct cgcctacacg ctcgccgagc
     6181 ctcgcagcca ccacgacttc cgcatatttt ccgtggcctc atcgctctcc gagctagcca
     6241 ccgagctcgc caagccgccg cccgccggca agacgaagcg cgtctcgcgc cgcggcaaca
     6301 agaacctcgc ctttgtcttc accggccagg gcgcgcagtg gcccgccatg ggcaggcagc
     6361 tcatgcgcta cgccgtgttt gagcgcagcg tgcgcgcctc gcagaggtac ctggaggatc
     6421 acggctgccc ctgggacgcc gtggtggagc ttctgaagag cgacgccgag cgctcaaagt
     6481 ttgggctgcc cgagtacagc cagacgctgt gcacggtgct tcaggtggcg ctggtcgacc
     6541 tgctgcggca ctggggcgtg aagccgaggg ccgtggtcgg acactcgagc ggtgagattg
     6601 ccgcggcgta cgcggcgtcg tacatcagcc atagcgacgc cgtcaagatt gcctacgtgc
     6661 gcggcgtgag ctcggcgtct atcacccgcc acggcgctat gatggccgcc ggtctgtctc
     6721 gcgccgaggc agaggagtat cttgcccggg aaccggcaga ggtgggcgtc gccgtgaagg
     6781 cgtgcgtcaa cagtcccaag agcgtaaccc tctcaggcga tgtcccggcc gtcgatgccc
     6841 tcgaggctgc catctctgcc gacggacgct tcgcacgcaa gctcaaggtc aagacggcgt
     6901 accactcgcc tcacatgcgc caggtgtcgg aaaactactt ccgacgcatg gggcacatcg
     6961 agacgatggc tggcaacggc gagacggtca tgttttcatc gctgacgggc aagatggttg
     7021 agaaaccgga gcagctggat acgcagtact gggtggacaa catgagcaac acggtcgaat
     7081 tctctgcagc cgtggctact ctactctcgt atacaaccac aacgtctact ggtaccagcg
     7141 gccggaccaa ggctagccag atggcctggg gaggcatcgt cgaggtcgga ccccacgctg
     7201 cgctccaggg ccctgtgcag cagagtatcg atgtcgcgaa caacgcatcc gccaaggagg
     7261 ccccctacgt gtctctcgtg gtgcgcggcc aggacgccgt ccgctcagcc ctagcggcgg
     7321 caggaaagct ctgggttccg ggcatcgaca tggacctccg cgctgtgaac cgccttcctc
     7381 acgcacaggc cccagcggcg ctgcggccca agcccttggc cgacctgcct tcctacccat
     7441 ggaaccacgg gcggtcgtac tggcatgagg cgtcggccac gcggtcgatc cgcttcccct
     7501 tggcggcacg aacggacctc ttgggcatgg ccgaggacgt gcagaaccct atgcagccgg
     7561 ggtggaagaa ttacctgggc atggcggaga acccttggat cggggatcac aagatcacgg
     7621 ggacggtgct gtaccccggc gcgggtctgc ttgttatggc tctcgagggc gcgctgcagc
     7681 tcgccgacaa atcgagcaag gtacgcgggt tcaggttccg cgccgtgccc tttgagaggg
     7741 gcctggtcgt cccctcgggg gacgatgagc ctgccgtaga gacgaggctc agcttcgcgc
     7801 ccgacaggat ggtgaaggac ccgcaccact ttactgtgtt ttcatacaac gcgtccgtat
     7861 ggacgcagcc ctgccacggt accatcagcg tcgagtacgt cgccgccgag aagagcgaag
     7921 tcgactgctc tgatgaagaa gatgccgcct gggccgagca ccgccaggct tacaaggccc
     7981 tctgcgacga cggcacggcc caggacatgg acctcgacga cttctacgag catctagagt
     8041 ctcacggcat ggagtacggc cccatgttcc gcaacgtctc ttcgctccgc tgctcctcca
     8101 gccaccgcac cgcttacggc tccatctcta tcccggacac tgcgtccgtc atgcccgctg
     8161 gctttgagta cccgcacgtc atccacccgg ccaccatgga cgcaatcttc cacctgctgc
     8221 tcgccgccgt cgacgatcgc cggccgacgc gcgaggccgc cgtgcacttt ggcctggagg
     8281 atttgtttgt cgcggcggac caaccccagg gtgcgggtgc catgtttgag ggatacagtc
     8341 cgttgacagg cagggcagcg ggtggacgcg aggtgaagtg cagcctggtc gtagcggacg
     8401 agacgtggca ggagccgagg atcatagcga gcgggttctc gctgcggcaa gtgactgctg
     8461 ctgcgaatgg agcagcagct ggaggagcaa acggcgatgg cgggcctggc gggctgaaga
     8521 agtcggctct ggtgacttgg aagcaagact tggactttat gagcccgaaa gcggaccttg
     8581 gagaatggct cgatggactg acgcacaaaa tggcagtgga aaacgttctc ctggttatcg
     8641 atgacacgtc tctgcctggc ttgtcggata ttgtacacga catgtcgcga cgcgtcaacc
     8701 atatgccggg ttctggcaaa ctcagtagtc tggccacgtt caccgcgtgc cttgagtcca
     8761 tggccaaggc ttggactgat gaaatcaccg acgtcaagtt gtgggatgtg gtcgctggcc
     8821 acgagatccc tgccgctgca gcagaagggt acaacttgga tcttgtcctt ggccaccaaa
     8881 ccctgggaag caagcccgag gccctgcaaa tgctcgaaaa ggccctcggt ccggatggac
     8941 actttgttat ccgaccttca catgatttgc cacgagaagc tctggtcaaa tccctcgagg
     9001 tcttcgaaaa catgaagagc agcgtcgaca gcaacttcga catcctatgg gcttccaagg
     9061 aaaagcaggc cgagtcccag ctgcccggaa atgtttacat cctcaccacc tctactcgct
     9121 ctagccacgt cgaggaccta ggagccaacc tctctgcaac attcgcctct ctcaacgtca
     9181 ctgtccatac tacgacgccc gaggcgggca acgtacaaga tctggccgac aagtacgtcg
     9241 ttttaaccct tgaagtcgaa acccccttca tctacgcctg gaccgaggac cacttcctct
     9301 tcttcaagac gctcgtagcg tccgtcaagc accttcgctc gatcacccgc ggtagcctga
     9361 tggagtcgtg ggccggcggc gtcgagtttg cctccgcaca ggggttgctc cgcgtgatgc
     9421 gcaacgagta tccgcttgcc gcgctgccgc accttgatct gtcgtcgtcg tttgacgcct
     9481 ccgttcctgg cggggccgag tttgtggcca aggtgtggag gaaaattatg ggagaaaacg
     9541 ccgagaccga gttcgcggag ctcgacggca cggtgcatat tcctcgcgca cttcaggcgg
     9601 cgggctttga caatgacctg cagattgcta gcggagtcgc caggaccgtc tatcgcgccg
     9661 tgtcttgggc gacaaagccc atgaaggttt cctcgactgt ggacggcggg cccagagcct
     9721 gtatcatgga cgagctggcc gagtctcttt caaccggcca agttgaggtc aacagacagt
     9781 actacggtct cggacagctc acttccaccg acaactgggc aacgccagcg accgacggat
     9841 ggaccagcgc ccagattgga actgtccagc gatgcggtgc acggttacga ctagacttcg
     9901 ctggccagcg cgtcgtggcc ttccaggatg agggctgcaa gaccaccgtc tgcgtcgacg
     9961 aggccttcac ggcacccatt ccagagggac tgtcgcttga agtcgccgct gggtcactca
    10021 gcattttggg acctgcccga tatgccctcc tctatgtcgc tcgcctgata tatggacaaa
    10081 ccgttctgga ccacaacgca gccagagctc tgggccaagc tgcaatccat atctctcgcg
    10141 ctaatggagc agatgtgtat gctctagtgg agcgcggaga ggacaagact cttctaatag
    10201 agacgctcag cgtcagcgag gatcgcatct ttaactccag ccgacagcag tttatcaact
    10261 ccatcatgaa ggtgaacaat ggccgcggtg atgatgccat actctgcaac gagcacggcc
    10321 cggccgttca gccttcgctg gagattcttg ccgattttgg taactttttg gatctcacga
    10381 acagtaccaa gaactcctct gcaatcctga tcacagcttc caagcgcaat gcctccaatg
    10441 tccgccttga cactgcctct ctcaggaaga gaaaccctgt gcttgcacag gaactctacc
    10501 aaagtgtcat ggctggctcc gttgcgacca tgtacaaaac cactgtctac cctatcaaca
    10561 aagtagccca agccatggat gaagtccgct cccgccagag cggcactgtg gtcatgagct
    10621 ttgagggtga ctcctccata ctgacattgc caccgcccat tgagaagctg gccctggacc
    10681 taagcggtac atacgtcctc gccggtggtc tgggcgccgt gggcctcaac attgccaaca
    10741 tgatggccga gtacggtgcc aagcatctgg tctttttgtc cagatctggc gggagcaaga
    10801 accaagagga cctggaaagg ttcaagagcc aggggatcct cgccgaagcg tttgcgtgcg
    10861 acgttaacaa agccgaaagc gtcaaggacg tatttgatgg cattcgaggc agaggccata
    10921 ccatcaaggg attggtccag tgtgccatgg acctcgaggt acattctccg ttttcttctt
    10981 caattcctct ggtctacggc taacattctg actctctagg acaccatctt tgacaacatg
    11041 acgaacgaga aatggacgcg agcgttcaag cccaaaagcc aaggatcgcg caacctccta
    11101 aacaacctct cccctgcgga ctcgcccttc ttcatcctcc tctcctccat cacgggcgtc
    11161 atcggcaaca ccgctcaggc aaactacgcg tccggcaaca ccttcgagga cgcgctagcc
    11221 caccatgcgc gctcccaact gggcatccca gccaaaagca tcgacgtcgg cctcgtcgac
    11281 gactcgtcac actacaccgc cacgggcggc ttcggcgaac tcaagagcta ccttcaccgc
    11341 taccagcacg ggtgggtggg actcaagtgc actctggagg agctaaaaat cgcgctgcgg
    11401 accattatgc gcggctcgac ggccgacgaa agcaaagttc ccgcgcagct catgtttggt
    11461 ctgggcgatg gcaacgtcaa aacgccgggc tcgacgggct acgagcggga ccgcaagttc
    11521 aacctgcgcg tgcggaagcc taacgacggc gatgcggcgg gcaggtctgg caaggtcaac
    11581 gtgggagaaa ttctgagcaa ggctacttcg ctcaaagaag cggccaagca cacagaggac
    11641 gtattcaggg cgcagatcgc cctagagttt ggggtcgaag acagcgaggt tgacacacag
    11701 cgtccattgc cggagcttgg tggtgagttt cccttccctg aagatatgag acctagagat
    11761 tttgttctga cctggatttt tttgcagtgg actcgcttaa gaccgtcgag atgcgcaaca
    11821 gggcgctaaa ggacatgcag agcgacatct cagtctttga aatgctgagc gcttcgccgc
    11881 tgaccgagat ggcggccaag attgcatcga ggaatcagct tgtctctgcg gaagatagaa
    11941 agggagagta aatgaagttt tgacaacatt tttgtggcaa tggatgtatg agattttttt
    12001 ggtgtctttt tttttttttt tttttttttt tttttttttt ttttttttgg cgttttgggt
    12061 gccattttgt caaattttct tttcttagta aatcgtggtt tttcttttgt tcatttctct
    12121 agtaatgaac catcatcgag ctacccagaa aaggaacaaa attagtgaat ccattattcg
    12181 tggtctcgta agatcgtatt ttgacctaga tttagctaga ctatcaagaa tgacttcttg
    12241 ttttgttctt ggtaaagtcg aggcacttgg gcgggcttca acctgaatga ggttcgacca
    12301 atagcagtgg agaagtgaca tcagtccaac agctgtgcgg agaagccgcg ttttaactgc
    12361 tcacaaagca caaagacaac tctcacacat cgcggtgtta aagttcccgg gttatccacg
    12421 agacgaccct gagtcgatgg ttgtagatca gtacagtact actgacaagt cgaggccacc
    12481 aaatgcccag aaaattacgg gtatgtcctc cactgtgttg aagtcagaaa aacaatcgat
    12541 aatttgaagc tcattaaaat gccagttccg tcgtcgccgt tgccctagga gctattccag
    12601 tgcttagctt cattcatgga tgtatcgtga ctggccttcg gaaggatgcc aaggtcccct
    12661 atccgcacag ctatgcgacc gttgagcaat gcaagtcaaa tgtgtgcata cctggtcttt
    12721 ggtttggtac accgctatgt gaagattatt aatgctgaag tcatgataca ggccaaagcc
    12781 gagcaattta actgcgcgca gcgggcccac gctaactacc tcgagaatat gcctcaaaca
    12841 atgctcttca ccctcttcgc gggtctgaaa taccctcacc tggcaacagc aattggcgct
    12901 tcatggctgt ttttccgatc tctctacttg tacggctatg tgtactcggg taagccacaa
    12961 ggcaagggca gattgctggg aggtttcttc tggttttctc aaggcgctct gtgggctctg
    13021 agtgtgtttg gtgttgccaa agacatgatc tcttactgag agttattctg tgtctgacga
    13081 aatatgttgt gtatatatat atatgtacgt taaaagttcc gtggagttac cagtgattga
    13141 ccaatgtttt atcttctaca gttctgcctg tctaccccat tctagctgta cctgactaca
    13201 gagtagttta attgtggttg accccacagt cggaggcgga ggaatacagc accgatgtgg
    13261 cctgtctcca tccagattgg cacgcaattt ttacacgcgg aaaagatcga gatagagtac
    13321 gactttaaat ttagtccccg gcggcttcta ttttagaata tttgagattt gattctcaag
    13381 caattgattt ggttgggtca ccctcaattg gataatatac ctcattgctc ggctacttca
    13441 actcatcaat caccgtcata ccccgcatat aaccctccat tcccacgatg tcgtccaagt
    13501 cgcaattgac ttacggtgct cgagccagca agcaccccaa tcctctggca aagagacttt
    13561 ttgagattgc cgaagcaaag aagacaaacg ttaccgtctc tgctgatgtg acgacaaccc
    13621 gagaactcct ggacctcgct gaccgtacgg aagctgttgg atccaataca tatgccgtct
    13681 agcaatggac taatcaactt ttgatgatac aggtctcggt ccctacatcg ccgtcatcaa
    13741 gacacacatc gacatcctca ccgatttcag cgtcgacact atcaatggcc tgaatgtgct
    13801 ggctcaaaag cacaactttt tgatcttcga ggaccgcaaa ttcatcgaca tcggcaatac
    13861 cgtccagaag caataccacg gcggtgctct gaggatctcc gaatgggccc acattatcaa
    13921 ctgcagcgtt ctccctggcg agggcatcgt cgaggctctg gcccagaccg catctgcgca
    13981 agacttcccc tatggtcctg agagaggact gttggtcctg gcagagatga cctccaaagg
    14041 atcgctggct acgggcgagt ataccaaggc atcggttgac tacgctcgca aatacaagaa
    14101 cttcgttatg ggtttcgtgt cgacgcgggc cctgacggaa gtgcagtcgg atgtgtcttc
    14161 agcctcggag gatgaagatt tcgtggtctt cacgacgggt gtgaacctct cttccaaagg
    14221 agataagctt ggacagcaat accagactcc tgcatcggct attggacgcg gtgccgactt
    14281 tatcatcgcc ggtcgaggca tctacgctgc tcccgacccg gttgaagctg cacagcggta
    14341 ccagaaagaa ggctgggaag cttatatggc cagagtatgc ggcaagtcat gatttcctct
    14401 tggagcaaaa gtgtagtgcc agtacgagtg ttgtggagga aggctgcata cattgtgcct
    14461 gtcattaaac gatgagctcg tccgtattgg cccctgtaat gccatgtttt ccgcccccaa
    14521 tcgtcaaggt tttccctttg ttagattcct accagtcatc tagcaagtga ggtaagcttt
    14581 gccagaaacg ccaaggcttt atctatgtag tcgataagca aagtggactg atagcttaat
    14641 atggaaggtc cctcaggaca agtcgacctg tgcagaagag ataacagctt ggcatcacgc
    14701 atcagtgcct cctctcagac agaataagtc gccataagtt atcgaccgaa cctaggtagg
    14761 gtatatttgg tgacgacaat acctcccgac gatacctgga ttagacaccg tatgccgcga
    14821 attaacgcct tccgaccaag tcccttttgg tgatcgacac tttaggatca tctcctgcca
    14881 gtcgcccaga ctgacggtgt tatggtggcg cgctatggct ttcctagccg gtcaagctcc
    14941 gtgcactaga gagcggagaa ggagggggag ttgataggga atgatatcta ggtagagaag
    15001 tactccaacc agagatatgc ggatcaatgc tccggcagtt gttagcatac cccaacctcg
    15061 tttaagtatc ctcttcttcc atccatcttt atcattattt gtctatgtgc atccctagat
    15121 cacgtcaatt atttcgataa atggatacgt gcactcggga atgcgtgatt ggctcgtctc
    15181 gtgttctcag ttcctcattc ccccccacgt tacattgaca acggagtatt agcctatggt
    15241 cctgttcgat aagcttgctc catcgcctcc actacgtcaa gcggagtatc agacatgagc
    15301 tctaccccag atatcgcctg cttatcgctg gttgctttgt catgcaagta cagatcacat
    15361 cggcaattct gataacagat ggtgccattg tcccgtaatc aattgcccat tgaaaaagga
    15421 agagtatgag tattcaacat ttccgtgtcg cccttattcc cttttttgcg gcattttgcc
    15481 ttcctgtttt tgctcaccca gaaacgctgg tgaaagtaaa agatgctgaa gatcagttgg
    15541 gtgcacgagt gggttacatc gaactggatc tcaacagcgg taagatcctt gagagttttc
    15601 gccccgaaga acgttttcca atgatgagca cttttaaagt tctgctatgt ggcgcggtat
    15661 tatcccgtat tgacgccggg caagagcaac tcggtcgccg catacactat tctcagaatg
    15721 acttggttga gtactcacca gtcacagaaa agcatcttac ggatggcatg acagtaagag
    15781 aattatgcag tgctgccata accatgagtg ataacactgc ggccaactta cttctgacaa
    15841 cgatcggagg accgaaggag ctaaccgctt ttttgcacaa catgggggat catgtaactc
    15901 gccttgatcg ttgggaaccg gagctgaatg aagccatacc aaacgacgag cgtgacacca
    15961 cgatgcctgt agcaatggca acaacgttgc gcaaactatt aactggcgaa ctacttactc
    16021 tagcttcccg gcaacaatta atagactgga tggaggcgga taaagttgca ggaccacttc
    16081 tgcgctcggc ccttccggct ggctggttta ttgctgataa atctggagcc ggtgagcgtg
    16141 ggtctcgcgg tatcattgca gcactggggc cagatggtaa gccctcccgt atcgtagtta
    16201 tctacacgac ggggagtcag gcaactatgg atgaacgaaa tagacagatc gctgagatag
    16261 gtgcctcact gattaagcat tggtaactgt cagaccaagt ttactcatat atactttaga
    16321 ttgatttaaa acttcatttt taatttaaaa ggatctaggt gaagatcctt tttgataatc
    16381 tcatgaccaa aatcccttaa cgtgagtttt cgttccactg agcgtcagac cccgtagaaa
    16441 agatcaaagg atcttcttga gatccttttt ttctgcgcgt aatctgctgc ttgcaaacaa
    16501 aaaaaccacc gctaccagcg gtggtttgtt tgccggatca agagctacca actctttttc
    16561 cgaaggtaac tggcttcagc agagcgcaga taccaaatac tgttcttcta gtgtagccgt
    16621 agttaggcca ccacttcaag aactctgtag caccgcctac atacctcgct ctgctaatcc
    16681 tgttaccagt ggctgctgcc agtggcgata agtcgtgtct taccgggttg gactcaagac
    16741 gatagttacc ggataaggcg cagcggtcgg gctgaacggg gggttcgtgc acacagccca
    16801 gcttggagcg aacgacctac accgaactga gatacctaca gcgtgagcta tgagaaagcg
    16861 ccacgcttcc cgaagggaga aaggcggaca ggtatccggt aagcggcagg gtcggaacag
    16921 gagagcgcac gagggagctt ccagggggaa acgcctggta tctttatagt cctgtcgggt
    16981 ttcgccacct ctgacttgag cgtcgatttt tgtgatgctc gtcagggggg cggagcctat
    17041 ggaaaaacgc cagcaacgcg gcctttttac ggttcctggc cttttgctgg ccttttgctc
    17101 acatgttctt tcctgcgtta tcccctgatt ctgtggataa ccgtattacc gcctttgagt
    17161 gagctgatac cgctcgccgc agccgaacga ccgagcgcag cgagtcagtg agcgaggaag
    17221 cggaagagcg cccaatacgc aaaccgcctc tccccgcgcg ttggccgatt cattaatgca
    17281 gctggcacga caggtttccc gactggaaag cgggcagtga gcgcaacgca attaatgtga
    17341 gttagctcac tcattaggca ccccaggctt tacactttat gcttccggct cgtatgttgt
    17401 gtggaattgt gagcggataa caatttcaca caggaaacag ctatgaccat gattacgcca
    17461 ctgaacgaag catctgtgct tcattttgta gaacaaaaat gcaacgcgag agcgctaatt
    17521 tttcaaacaa agaatctgag ctgcattttt acagaacaga aatgcaacgc gaaagcgcta
    17581 ttttaccaac gaagaatctg tgcttcattt ttgtaaaaca aaaatgcaac gcgagagcgc
    17641 taatttttca aacaaagaat ctgagctgca tttttacaga acagaaatgc aacgcgagag
    17701 cgctatttta ccaacaaaga atctatactt cttttttgtt ctacaaaaat gcatcccgag
    17761 agcgctattt ttctaacaaa gcatcttaga ttactttttt tctcctttgt gcgctctata
    17821 atgcagtctc ttgataactt tttgcactgt aggtccgtta aggttagaag aaggctactt
    17881 tggtgtctat tttctcttcc ataaaaaaag cctgactcca cttcccgcgt ttactgatta
    17941 ctagcgaagc tgcgggtgca ttttttcaag ataaaggcat ccccgattat attctatacc
    18001 gatgtggatt gcgcatactt tgtgaacaga aagtgatagc gttgatgatt cttcattggt
    18061 cagaaaatta tgaacggttt cttctatttt gtctctatat actacgtata ggaaatgttt
    18121 acattttcgt attgttttcg attcactcta tgaatagttc ttactacaat ttttttgtct
    18181 aaagagtaat actagagata aacataaaaa atgtagaggt cgagtttaga tgcaagttca
    18241 aggagcgaaa ggtggatggg taggttatat agggatatag cacagagata tatagcaaag
    18301 agatactttt gagcaatgtt tgtggaagcg gtattcgcaa tattttagta gctcgttaca
    18361 gtccggtgcg tttttggttt tttgaaagtg cgtcttcaga gcgcttttgg ttttcaaaag
    18421 cgctctgaag ttcctatact ttctagagaa taggaacttc ggaataggaa cttcaaagcg
    18481 tttccgaaaa cgagcgcttc cgaaaatgca acgcgagctg cgcacataca gctcactgtt
    18541 cacgtcgcac ctatatctgc gtgttgcctg tatatatata tacatgagaa gaacggcata
    18601 gtgcgtgttt atgcttaaat gcgtacttat atgcgtctat ttatgtagga tgaaaggtag
    18661 tctagtacct cctgtgatat tatcccattc catgcggggt atcgtatgct tccttcagca
    18721 ctacccttta gctgttctat atgctgccac tcctcaattg gattagtctc atccttcaat
    18781 gctatcattt cctttgatat tggatcatac taagaaacca ttattatcat gacattaacc
    18841 tataaaaata ggcgtatcac gaggcccttt cgtctcgcgc gtttcggtga tgacggtgaa
    18901 aacctctgac acatgcagct cccggagacg gtcacagctt gtctgtaagc ggatgccggg
    18961 agcagacaag cccgtcaggg cgcgtcagcg ggtgttggcg ggtgtcgggg ctggcttaac
    19021 tatgcggcat cagagcagat tgtactgaga gtgcaccata ccacagcttt tcaattcaat
    19081 tcatcatttt ttttttattc ttttttttga tttcggtttc tttgaaattt ttttgattcg
    19141 gtaatctccg aacagaagga agaacgaagg aaggagcaca gacttagatt ggtatatata
    19201 cgcatatgta gtgttgaaga aacatgaaat tgcccagtat tcttaaccca actgcacaga
    19261 acaaaaacct gcaggaaacg aagataaatc atgtcgaaag ctacatataa ggaacgtgct
    19321 gctactcatc ctagtcctgt tgctgccaag ctatttaata tcatgcacga aaagcaaaca
    19381 aacttgtgtg cttcattgga tgttcgtacc accaaggaat tactggagtt agttgaagca
    19441 ttaggtccca aaatttgttt actaaaaaca catgtggata tcttgactga tttttccatg
    19501 gagggcacag ttaagccgct aaaggcatta tccgccaagt acaatttttt actcttcgaa
    19561 gacagaaaat ttgctgacat tggtaataca gtcaaattgc agtactctgc gggtgtatac
    19621 agaatagcag aatgggcaga cattacgaat gcacacggtg tggtgggccc aggtattgtt
    19681 agcggtttga agcaggcggc agaagaagta acaaaggaac ctagaggcct tttgatgtta
    19741 gcagaattgt catgcaaggg ctccctatct actggagaat atactaaggg tactgttgac
    19801 attgcgaaga gcgacaaaga ttttgttatc ggctttattg ctcaaagaga catgggtgga
    19861 agagatgaag gttacgattg gttgattatg acacccggtg tgggtttaga tgacaaggga
    19921 gacgcattgg gtcaacagta tagaaccgtg gatgatgtgg tctctacagg atctgacatt
    19981 attattgttg gaagaggact atttgcaaag ggaagggatg ctaaggtaga gggtgaacgt
    20041 tacagaaaag caggctggga agcatatttg agaagatgcg gccagcaaaa ctaaaaaact
    20101 gtattataag taaatgcatg tatactaaac tcacaaatta gagcttcaat ttaattatat
    20161 cagttattac cctatgcggt gtgaaatacc gcacagatgc gtaaggagaa aataccgcat
    20221 caggaaattg taaacgttaa tattttgtta aaattcgcgt taaatttttg ttaaatcagc
    20281 tcatttttta accaataggc cgaaatcggc aaaatccctt ataaatcaaa agaatagacc
    20341 gagatagggt tgagtggggt accgagctcg aattcactgg ccgtcgtttt acaacgtcgt
    20401 gactgggaaa accctggcgt tacccaactt aatcgccttg cagcacatcc ccctttcgcc
    20461 agctggcgta atagcgaaga ggcccgcacc gatcgccctt cccaacagtt gcgcagcctg
    20521 aatggcgaat ggcgcctgat gcggtatttt ctccttacgc atctgtgcgg tatttcacac
    20581 cgcatacgtc aaagcaacca tagtacgcgc cctgtagcgg cgcattaagc gcggcgggtg
    20641 tggtggttac gcgcagcgtg accgctacac ttgccagcgc cttagcgccc gctcctttcg
    20701 ctttcttccc ttcctttctc gccacgttcg ccagcttatt ttttgtatac tgttttgtga
    20761 tagcacgaag tttttccacg gtatcttgtt aaaaatatat atttgtggcg ggcttaccta
    20821 catcaaatta ataagagact aattataaac taaacacaca agcaagctac tttagggtaa
    20881 aagtttataa atgcttttga cgtataaacg ttgcttgtat ttattattac aattaaaggt
    20941 ggatagaaaa cctagagact agttagaaac taatctcagg tttgcgttaa actaaatcag
    21001 agcccgagag gttaacagaa cctagaaggg gactagatat ccgggtaggg aaacaaaaaa
    21061 aaaaaacaag acagccacat attagggaga ctagttagaa gctagttcca ggactaggaa
    21121 aataaaagac aatgatacca cagtctagtt gacaactaga tagattctag attgaggcca
    21181 aagtctctga gatccaggtt agttgcaact aatactagtt agtatctagt ctcctataac
    21241 tctgaagcta gaataactta ctactattat cctcaccact gttcagctgc gcaaacggag
    21301 tgattgcaag gtgttcagag actagttatt gactagtcag tgactagcaa taactaacaa
    21361 ggtattaacc taccatgtct gccatcaccc tgcacttcct cgggctcagc agccttttcc
    21421 tcctcatttt catgctcatt ttccttgttt aagactgtga ctagtcaaag actagtccag
    21481 aaccacaaag gagaaatgtc ttaccacttt cttcattgct tgtctctttt gcattatcca
    21541 tgtctgcaac tagttagagt ctagttagtg actagtccga cgaggacttg cttgtctccg
    21601 gattgttgga ggaactctcc agggcctcaa gatccacaac agagccttct agaagactgg
    21661 tcaataacta gttggtcttt gtctgagtct gacttacgag gttgcatact cgctcccttt
    21721 gcctcgtcaa tcgatgagaa aaagcgccaa aactcgcaat atggctttga accacacggt
    21781 gctgagacta gttagaatct agtcccaaac tagcttggat agcttacctt tgccctttgc
    21841 gttgcgacag gtcttgcagg gtatggttcc tttctcacca gctgatttag ctgccttgct
    21901 accctcacgg cggatctgca taaagagtgg ctagaggtta taaattagca ctgatcctag
    21961 gtacggggct gaatgtaact tgcctttcct ttctcatcgc gcggcaagac aggcttgctc
    22021 aaattcctac cagtcacagg ggtatgcacg gcgtacggac cacttgaact agtcacagat
    22081 tagttagcaa ctagtctgca ttgaatggct gtacttacgg gccctcgcca ttgtcctgat
    22141 catttccagc ttcaccctcg ttgctgcaaa gtagttagtg actagtcaag gactagttga
    22201 aatgggagaa gaaactcacg aattctcgac acccttagta ttgtggtcct tggacttggt
    22261 gctgctatat attagctaat acactagtta gactcacaga aacttacgca gctcgcttgc
    22321 gcttcttggt aggagtcggg gttgggagaa cagtgccttc aaacaagcct tcataccatg
    22381 ctacttgact agtcagggac tagtcaccaa gtaatctaga taggacttgc ctttggcctc
    22441 catcagttcc ttcatagtgg gaggtccatt gtgcaatgta aactccatgc cgtgggagtt
    22501 cttgtccttc aagtgcttga ccaatatgtt tctgttggca gagggaacct gtcaactagt
    22561 taataactag tcagaaacta gtatagcagt agactcactg tacgcttgag gcatcccttc
    22621 actcggcagt agacttcata tggatggata tcaggcacgc cattgtcgtc ctgtggacta
    22681 gtcagtaact aggcttaaag ctagtcgggt cggcttacta tcttgaaatc cggcagcgta
    22741 agctccccgt ccttaactgc ctcgagatag tgacagtact ctggggactt tcggagatcg
    22801 ttatcgcgaa tgctcggcat actaatcgtt gactagtctt ggactagtcc cgagcaaaaa
    22861 ggattggagg aggaggagga aggtgagagt gagacaaaga gcgaaataag agcttcaaag
    22921 gctatctcta agcagtatga aggttaagta tctagttctt gactagattt aaaagagatt
    22981 tcgactagtt atgtacctgg agtttggata taggaatgtg ttgtggtaac gaaatgtaag
    23041 ggggaggaaa gaaaaagtcg gtcaagaggt aactctaagt cggccattcc tttttgggag
    23101 gcgctaacca taaacggcat ggtcgactta gagttagctc agggaattta gggagttatc
    23161 tgcgaccact ggactctcag gctttccatt ggggtactaa catagccatc aaatgccggc
    23221 ccgtgtttaa tctcctcgag atggctgggc tcacatgcgt tctactcaaa aactcttata
    23281 cctaggccct ctcccaatcg tgtatgtttg gaccttcctc tctcacactt tggataacat
    23341 caagcatac
//
