# Supplementary material for: Toward sustainable food preservatives: high-level production of sorbic acid in engineered Saccharomyces cerevisiae
Source: Nat Commun. 2026 Apr 21;17:5492. doi: 10.1038/s41467-026-72163-8 (PMC13284220; doi:10.1038/s41467-026-72163-8)
Supplement: Supplementary file 7 — Source data [file 41467_2026_72163_MOESM7_ESM.zip › Plasmid_Sequences/gb files/pJB119(pMSP+B).gb]

LOCUS       Exported               15686 bp DNA     circular SYN 14-AUG-2025
DEFINITION  synthetic circular DNA
ACCESSION   .
VERSION     .
KEYWORDS    pMSP
SOURCE      synthetic DNA construct
  ORGANISM  synthetic DNA construct
REFERENCE   1  (bases 1 to 15686)
  AUTHORS   .
  TITLE     Direct Submission
  JOURNAL   Exported Mar 19, 2026 from SnapGene 6.0.2
            https://www.snapgene.com
COMMENT     delete [ATG An11g00350-pyrG] (5771 bp)
            insert [ATG An11g00320-PyroA (same as pKW10011)]
            23 base sequence changed based on sequence analysis TY-15-41
FEATURES             Location/Qualifiers
     source          1..15686
                     /mol_type="other DNA"
                     /organism="synthetic DNA construct"
     misc_feature    1..2277
                     /label=AMA1 ori for Aspergillus
     misc_feature    2278..2631
                     /label=AMA1 ori for Aspergillus
                     /label=AMA1 ori for Aspergillus(2)
     primer_bind     3270..3289
                     /label=UPR-CX
     misc_feature    3383..4326
                     /label=AmyB_5'
     primer_bind     4293..4351
                     /label=SoaB-1F
     CDS             join(4331..4469,4575..5287)
                     /codon_start=1
                     /gene="input.path1.gene203"
                     /product="alpha/beta hydrolase family protein( domain 
                     architecture ID 229394)alpha/beta hydrolase family protein 
                     may catalyze the hydrolysis of substrates with different 
                     chemical composition or physicochemical properties using a 
                     nucleophile-His-acid catalytic triad"
                     /label=B:serine hydrolase
                     /translation="MRIICLHGVGSSGSICESQFEPFIKAADPSYEFVFVDGPASSIRG
                     PGMGGQFSGPFFSHTEGYSPVQMTDALKHFDDVLEELGPFDGVIGFSQGAALATSYMYD
                     QQTRHGRIPFKFALLFSTVCAFAPDTEFSRAQIEGLGARGVKIATDSNNTAASTMPNEE
                     RALYDTLVNVIKPLRDGHALLPDIDLDVYFDHVANAPRLLVPQLMEGPISIPTLHMHGK
                     RDAEFMRSMSLIARSMYDSKMMKTLEHSGTHHPPQKDSEVKAAVRAMEWAIAESHKISI
                     GR"
     primer_bind     complement(5489..5547)
                     /label=SoaB-1R
     misc_feature    complement(5514..7729)
                     /label=pyroA
     misc_feature    6096..7143
                     /label=pyroA
                     /label=pyroA(1)
     misc_feature    7763..8623
                     /label=AmpR
     misc_feature    8718..9400
                     /label=ColE1 ori
     misc_feature    9768..9788
                     /label=M13_rev
     misc_feature    9797
                     /label=HindIII
     rep_origin      complement(9801..10772)
                     /direction=LEFT
                     /label=2micron2_origin
     promoter        11413..11626
                     /label=URA3_promoter
     CDS             11628..12431
                     /codon_start=1
                     /gene="URA3"
                     /label=URA3
                     /note="Orf frame 3"
                     /translation="MSKATYKERAATHPSPVAAKLFNIMHEKQTNLCASLDVRTTKELL
                     ELVEALGPKICLLKTHVDILTDFSMEGTVKPLKALSAKYNFLLFEDRKFADIGNTVKLQ
                     YSAGVYRIAEWADITNAHGVVGPGIVSGLKQAAEEVTKEPRGLLMLAELSCKGSLSTGE
                     YTKGTVDIAKSDKDFVIGFIAQRDMGGRDEGYDWLIMTPGVGLDDKGDALGQQYRTVDD
                     VVSTGSDIIIVGRGLFAKGRDAKVEGERYRKAGWEAYLRRCGQQN"
     gene            11628..12428
                     /gene="URA3"
                     /label=URA3
                     /label=URA3(1)
     misc_feature    12694..12696
                     /label=SmaI
     misc_feature    12695..12700
                     /label=KpnI
     misc_feature    12713..12730
                     /label=M13_fw
     misc_feature    13070..15686
                     /label=AMA1 ori for Aspergillus
                     /label=AMA1 ori for Aspergillus(1)
ORIGIN
        1 ctgcagattt tgacctagtt aacaaggcac atcatgctat cacttccaac actcttgctg
       61 agcgcgttct gccttgcctt tctggttcta cgaagtatcc agtcccgcct gcaacgccgc
      121 agaaacgcca aaaggtgggg ttgtcaaccg ccagctagag ctccatcggg attctttggc
      181 attccgccgt tcctcggtgg tcgcagataa ctccctaaat tccctgagct aactctaagt
      241 cgaccatgcc gtttatggtt agcgcctccc aaaaaggaat ggccgactta gagttacctc
      301 ttgaccgact ttttctttcc tcccccttac atttcgttac cacaacacat tcctatatcc
      361 aaactccagg tacataacta gtcgaaatct cttttaaatc tagtcaagaa ctagatactt
      421 aaccttcata ctgcttagag atagcctttg aagctcttat ttcgctcttt gtctcactct
      481 caccttcctc ctcctcctcc aatccttttt gctcgggact agtccaagac tagtcaacga
      541 ttagtatgcc gagcattcgc gataacgatc tccgaaagtc cccagagtac tgtcactatc
      601 tcgaggcagt taaggacggg gagcttacgc tgccggattt caagatagta agccgacccg
      661 actagcttta agcctagtta ctgactagtc cacaggacga caatggcgtg cctgatatcc
      721 atccatatga agtctactgc cgagtgaagg gatgcctcaa gcgtacagtg agtctactgc
      781 tatactagtt tctgactagt tattaactag ttgacaggtt ccctctgcca acagaaacat
      841 attggtcaag cacttgaagg acaagaactc ccacggcatg gagtttacat tgcacaatgg
      901 acctcccact atgaaggaac tgatggaggc caaaggcaag tcctatctag attacttggt
      961 gactagtccc tgactagtca agtagcatgg tatgaaggct tgtttgaagg cactgttctc
     1021 ccaaccccga ctcctaccaa gaagcgcaag cgagctgcgt aagtttctgt gagtctaact
     1081 agtgtattag ctaatatata gcagcaccaa gtccaaggac cacaatacta agggtgtcga
     1141 gaattcgtga gtttcttctc ccatttcaac tagtccttga ctagtcacta actactttgc
     1201 agcaacgagg gtgaagctgg aaatgatcag gacaatggcg agggcccgta agtacagcca
     1261 ttcaatgcag actagttgct aactaatctg tgactagttc aagtggtccg tacgccgtgc
     1321 atacccctgt gactggtagg aatttgagca agcctgtctt gccgcgcgat gagaaaggaa
     1381 aggcaagtta cattcagccc cgtacctagg atcagtgcta atttataacc tctagccact
     1441 ctttatgcag atccgccgtg agggtagcaa ggcagctaaa tcagctggtg agaaaggaac
     1501 cataccctgc aagacctgtc gcaacgcaaa gggcaaaggt aagctatcca agctagtttg
     1561 ggactagatt ctaactagtc tcagcaccgt gtggttcaaa gccatattgc gagttttggc
     1621 gctttttctc atcgattgac gaggcaaagg gagcgagtat gcaacctcgt aagtcagact
     1681 cagacaaaga ccaactagtt attgaccagt cttctagaag gctctgttgt ggatcttgag
     1741 gccctggaga gttcctccaa caatccggag acaagcaagt cctcgtcgga ctagtcacta
     1801 actagactct aactagttgc agacatggat aatgcaaaag agacaagcaa tgaagaaagt
     1861 ggtaagacat ttctcctttg tggttctgga ctagtctttg actagtcaca gtcttaaaca
     1921 aggaaaatga gcatgaaaat gaggaggaaa aggctgctga gcccgaggaa gtgcagggtg
     1981 atggcagaca tggtaggtta ataccttgtt agttattgct agtcactgac tagtcaataa
     2041 ctagtctctg aacaccttgc aatcactccg tttgcgcagc tgaacagtgg tgaggataat
     2101 agtagtaagt tattctagct tcagagttat aggagactag atactaacta gtattagttg
     2161 caactaacct ggatctcaga gactttggcc tcaatctaga atctatctag ttgtcaacta
     2221 gactgtggta tcattgtctt ttattttcct agtcctggaa ctagcttcta actagtctcc
     2281 ctaatatgtg gctgtcttgt tttttttttt tgtttcccta cccggatatc tagtcccctt
     2341 ctaggttctg ttaacctctc gggctctgat ttagtttaac gcaaacctga gattagtttc
     2401 taactagtct ctaggttttc tatccacctt taattgtaat aataaataca agcaacgttt
     2461 atacgtcaaa agcatttata aacttttacc ctaaagtagc ttgcttgtgt gtttagttta
     2521 taattagtct cttattaatt tgatgtaggt aagcccgcca caaatatata tttttaacaa
     2581 gataccgtgg aaaaacttcg tgctatcaca aaacagtata caaaaaataa gctggctttc
     2641 cccgtcaagc tctaaatcgg gggctccctt tagggttccg atttagtgct ttacggcacc
     2701 tcgaccccaa aaaacttgat ttgggtgatg gttcacgtag tgggccatcg ccctgataga
     2761 cggtttttcg ccctttgacg ttggagtcca cgttctttaa tagtggactc ttgttccaaa
     2821 ctggaacaac actcaactct atctcgggct attcttttga tttataaggg attttgccga
     2881 tttcggtcta ttggttaaaa aatgagctga tttaacaaaa atttaacgcg aattttaaca
     2941 aaatggggtg acgatgagcc gctcttgcat ctttgtttgt attatactgt ctttcttgtt
     3001 acacataatt attctagaat gccccaccgt tacatacggg acacagccat ttacatatgc
     3061 atgtggatta cgagctaacg agttcattca aatctcagaa ctatcacata atcatcattc
     3121 ccctatcgtc aaagaccgta agacaaatcc ggttcatgca ctgaacccat tcgggtagtg
     3181 agtcatttac tcagcacact cgcgctgacg ctcgtcgaac accttcaatg cctcctcggc
     3241 agccttgaca ccactgagaa ccatggcacc gaaggtaggg cccatgcggt taaagccatc
     3301 aatttcagac agctccatac cgccgattat caagccctta gtaacctcgc gggtgttctt
     3361 gacgatggca tcctgcggcc gcgattaaag gtgccgaacg agctataaat gatataacaa
     3421 tattaaagca ttaattagag caatatcagg ccgcgcacga aaggcaactt aaaaagcgaa
     3481 agcgctctac taaacagatt acttttgaaa aaggcacatc agtatttaaa gcccgaatcc
     3541 ttattaagcg ccgaaatcag gcagataaag ccatacaggc agatagacct ctacctatta
     3601 aatcggcttc taggcgcgct ccatctaaat gttctggctg tggtgtacag gggcataaaa
     3661 ttacgcacta cccgaatcga tagaactact catttttata tagaagtcag aattcatggt
     3721 gttttgatca ttttaaattt ttatatggcg ggtggtgggc aactcgcttg cgcgggcaac
     3781 tcgcttaccg attacgttag ggctgatatt tacgtaaaaa tcgtcaaggg atgcaagacc
     3841 aaagtagtaa aaccccggag tcaacagcat ccaagcccaa gtccttcacg gagaaacccc
     3901 agcgtccaca tcacgagcga aggaccacct ctaggcatcg gacgcaccat ccaattagaa
     3961 gcagcaaagc gaaacagccc aagaaaaagg tcggcccgtc ggccttttct gcaacgctga
     4021 tcacgggcag cgatccaacc aacaccctcc agagtgacta ggggcggaaa tttaaaggga
     4081 ttaatttcca ctcaaccaca aatcacagtc gtccccggta ttgtcctgca gaatgcaatt
     4141 taaactcttc tgcgaatcgc ttggattccc cgcccctggc cgtagagctt aaagtatgtc
     4201 ccttgtcgat gcgatgtatc acaacatata aatactagca agggatgcca tgcttggagg
     4261 atagcaaccg acaacatcac atcaagctct cccttctctg aacaataaac cccacagaag
     4321 gcatttattt atgagaatca tctgcctaca cggcgtcgga agctccggca gcatctgtga
     4381 aagccaattc gagcctttca tcaaggcggc cgatccgagc tatgagtttg tctttgtcga
     4441 cgggcccgcc tcgtcgattc gaggacctgg tacgtgaacc cgcagcaacc ataaacccca
     4501 aagatatttt gaaatcgaaa ggagaaaaac ccttgaaagt ttttgttgtc taacccatgc
     4561 ttccctacat ccaggcatgg gcggccagtt ttctgggccc ttcttctccc acaccgaagg
     4621 ctactctccc gtgcagatga cggacgccct gaagcacttt gacgacgtcc tggaagagct
     4681 aggccctttc gacggtgtca tcggcttcag ccagggtgca gctctggcca cttcgtacat
     4741 gtacgaccag cagaccaggc acggtcgcat ccccttcaag tttgccctgc tcttctccac
     4801 cgtctgcgcc tttgcccccg acaccgagtt ctcccgagcc cagatcgaag gcctcggcgc
     4861 ccggggcgtc aagattgcca ccgatagtaa caacactgcg gcttcgacca tgcccaacga
     4921 ggaacgcgct ctatacgaca ccctcgtcaa tgtcatcaag ccgctgcgcg acggccacgc
     4981 cctgctgcca gacatcgacc tcgacgtcta ctttgaccat gtggccaacg ccccgcggct
     5041 actggtgccg cagttgatgg aaggcccaat ctccatcccg acacttcaca tgcatgggaa
     5101 gcgagacgcc gagtttatgc gcagcatgtc gctgattgcg cggagtatgt acgacagcaa
     5161 gatgatgaag acgctggaac acagcgggac gcatcatccg ccacagaagg actcagaggt
     5221 caaggctgcg gtgagggcga tggaatgggc tattgcagag tctcacaaga ttagcatcgg
     5281 gcgatgatgg ctttgccgac gcaaatggca aatgtgtaaa attttgtgga atgaaacgca
     5341 cttgaggacg aaatttgtcc ctgataataa cggcgaacgt gtgactttga atcatggagc
     5401 ttcaaaagcg tatgtcaacc tcatcggcaa tactcgcgcg cacttctctt gagatactcg
     5461 cttagaatca gcgcttcaac cgggacaaga ttcccattca gcctgcttca aatcccctgg
     5521 tatcatggtt gttgggtctc atcactccta ctcaacattg cacctgatag ggacatcaga
     5581 tgctggatta ctaaggtaat gtaaggtcag ttcgagacca tctgatatta ccacaaatac
     5641 aatggcgaga gagtttttcg taaaagccaa tccttggcgt ttccagctgt tcctgacggt
     5701 tgtaggccca agtccgcggg aaaccgccca caaagcggcg tttttgcaga ttggcagatt
     5761 tatgctggaa acttactggg gagatggagg ggcacaagcg ctgtgattgg ttttcaaagc
     5821 cgcggccgga tggaacgaag acataattcg gcggggacat gaaaatgtgg gtgatcgata
     5881 cggaattttt ggttcttcgg aggcgacaaa gggcgcaacg gtcgaggtta gtagttatct
     5941 tgactcacac ttacagggcc cgtcttcggt cttcttaaga actgggtttt gctgggactt
     6001 cccccccacc tctcttttct actgtgtctc gtatctattt ctatactcat tctttcactt
     6061 ctcttagtac caccattccc ttctaaatac acagaatggc ttccaacggt accaatggcg
     6121 cctccgcctc caacagcttc actgtgaagg ccggcttggc tcagatgctg aagggtggtg
     6181 tgattatgga cgtcgtcaac gcggagcagg tatgagcgat tgtcatcagg atacttccag
     6241 ccctttgacg ctaacatgac ttctacaaca ggcccgcatt gcggaggagg ccggtgccgc
     6301 tgccgtgatg gccctggaga gagtccccgc cgacatcaga gcccagggtg gcgttgcccg
     6361 catgtctgac cccagcatga tcaaggagat catggctgct gttaccattc ctgtcatggc
     6421 caaagctcgt atcggacact tcgttgagtg ccaggtaagg ctgcctttct cccgtggaaa
     6481 gcctgcattg cagctaacat gtgtaattgt tagatcctcg aagccattgg cgttgactac
     6541 atcgacgagt ccgaagtcct tacccctgcc gatgatgtct accacgtgaa gaagcacgac
     6601 tacaaggttc ctttcgtctg tggttgccgc aacctgggcg aggcccttcg tcggatcgcc
     6661 gagggtgccg ctatgatccg taccaagggt gaggccggta ccggagatgt tgttgaagcc
     6721 gtcaagcaca tgcgcacggt caactcccag atcgcccgcg cccgctccat cctccagaat
     6781 tccaccgacc ccgagattga gctgcgtgcc tacgctcgtg agcttgaggt cccttatgag
     6841 cttctgcgcg agaccgccga gaagggccgt cttcccgttg tcaacttcgc cgccggcggt
     6901 gttgccactc ccgctgatgc cgcactcatg atgcagctgg gctgcgacgg agtgttcgtc
     6961 ggctctggta ttttcaagtc tggtgatgcg aagaagcgcg ccaaggctat tgtccaggcc
     7021 gtgactcact acaaggaccc caaggtcctc gctgaagtca gcgagggtct gggtgaggcc
     7081 atggttggta tcaatgtctc tcagatgccc gaggccgacc gattggccaa gagaggatgg
     7141 taattgcact actatctcta cttgtgattc ttcttatgtt cttgtcatga tatgggcgtt
     7201 ggaaaagttg atatagcgtt ctttgatgca ttttgcattc aagactttca ggttcattct
     7261 tgttagggtg ttctgtgcat ttgtccttca ttatgtagac actcgcagga ttgaagaaga
     7321 actactctat tcaatgacga tctcttccat gaagaccaaa aactaaaaat tggtcatgtc
     7381 aacgtccagt gcacacgaca ttttaccctt ccccactaac acttgttttg gctgtcgatc
     7441 atgtggatgc tgctactggt ggtgctaatc tgcttgaaga cgcggcgagt agtatcacca
     7501 agtaatatac ttatattgcg aagataattt atatctgata tttcaattac aaattctgag
     7561 accactaccc agttgacggc actcatgctg ggtgccttag atagacgtca aggtacacat
     7621 cctacggagt tacgatcggc gacttcaaaa gaatgtcaca ccggtaagat acacacgttt
     7681 atttcaaacg ccgaacttga atacacaccc tgacagcgcc ataagacaac cgtaatcaat
     7741 tgcccattga aaaaggaaga gtatgagtat tcaacatttc cgtgtcgccc ttattccctt
     7801 ttttgcggca ttttgccttc ctgtttttgc tcacccagaa acgctggtga aagtaaaaga
     7861 tgctgaagat cagttgggtg cacgagtggg ttacatcgaa ctggatctca acagcggtaa
     7921 gatccttgag agttttcgcc ccgaagaacg ttttccaatg atgagcactt ttaaagttct
     7981 gctatgtggc gcggtattat cccgtattga cgccgggcaa gagcaactcg gtcgccgcat
     8041 acactattct cagaatgact tggttgagta ctcaccagtc acagaaaagc atcttacgga
     8101 tggcatgaca gtaagagaat tatgcagtgc tgccataacc atgagtgata acactgcggc
     8161 caacttactt ctgacaacga tcggaggacc gaaggagcta accgcttttt tgcacaacat
     8221 gggggatcat gtaactcgcc ttgatcgttg ggaaccggag ctgaatgaag ccataccaaa
     8281 cgacgagcgt gacaccacga tgcctgtagc aatggcaaca acgttgcgca aactattaac
     8341 tggcgaacta cttactctag cttcccggca acaattaata gactggatgg aggcggataa
     8401 agttgcagga ccacttctgc gctcggccct tccggctggc tggtttattg ctgataaatc
     8461 tggagccggt gagcgtgggt ctcgcggtat cattgcagca ctggggccag atggtaagcc
     8521 ctcccgtatc gtagttatct acacgacggg gagtcaggca actatggatg aacgaaatag
     8581 acagatcgct gagataggtg cctcactgat taagcattgg taactgtcag accaagttta
     8641 ctcatatata ctttagattg atttaaaact tcatttttaa tttaaaagga tctaggtgaa
     8701 gatccttttt gataatctca tgaccaaaat cccttaacgt gagttttcgt tccactgagc
     8761 gtcagacccc gtagaaaaga tcaaaggatc ttcttgagat cctttttttc tgcgcgtaat
     8821 ctgctgcttg caaacaaaaa aaccaccgct accagcggtg gtttgtttgc cggatcaaga
     8881 gctaccaact ctttttccga aggtaactgg cttcagcaga gcgcagatac caaatactgt
     8941 tcttctagtg tagccgtagt taggccacca cttcaagaac tctgtagcac cgcctacata
     9001 cctcgctctg ctaatcctgt taccagtggc tgctgccagt ggcgataagt cgtgtcttac
     9061 cgggttggac tcaagacgat agttaccgga taaggcgcag cggtcgggct gaacgggggg
     9121 ttcgtgcaca cagcccagct tggagcgaac gacctacacc gaactgagat acctacagcg
     9181 tgagctatga gaaagcgcca cgcttcccga agggagaaag gcggacaggt atccggtaag
     9241 cggcagggtc ggaacaggag agcgcacgag ggagcttcca gggggaaacg cctggtatct
     9301 ttatagtcct gtcgggtttc gccacctctg acttgagcgt cgatttttgt gatgctcgtc
     9361 aggggggcgg agcctatgga aaaacgccag caacgcggcc tttttacggt tcctggcctt
     9421 ttgctggcct tttgctcaca tgttctttcc tgcgttatcc cctgattctg tggataaccg
     9481 tattaccgcc tttgagtgag ctgataccgc tcgccgcagc cgaacgaccg agcgcagcga
     9541 gtcagtgagc gaggaagcgg aagagcgccc aatacgcaaa ccgcctctcc ccgcgcgttg
     9601 gccgattcat taatgcagct ggcacgacag gtttcccgac tggaaagcgg gcagtgagcg
     9661 caacgcaatt aatgtgagtt agctcactca ttaggcaccc caggctttac actttatgct
     9721 tccggctcgt atgttgtgtg gaattgtgag cggataacaa tttcacacag gaaacagcta
     9781 tgaccatgat tacgccactg aacgaagcat ctgtgcttca ttttgtagaa caaaaatgca
     9841 acgcgagagc gctaattttt caaacaaaga atctgagctg catttttaca gaacagaaat
     9901 gcaacgcgaa agcgctattt taccaacgaa gaatctgtgc ttcatttttg taaaacaaaa
     9961 atgcaacgcg agagcgctaa tttttcaaac aaagaatctg agctgcattt ttacagaaca
    10021 gaaatgcaac gcgagagcgc tattttacca acaaagaatc tatacttctt ttttgttcta
    10081 caaaaatgca tcccgagagc gctatttttc taacaaagca tcttagatta ctttttttct
    10141 cctttgtgcg ctctataatg cagtctcttg ataacttttt gcactgtagg tccgttaagg
    10201 ttagaagaag gctactttgg tgtctatttt ctcttccata aaaaaagcct gactccactt
    10261 cccgcgttta ctgattacta gcgaagctgc gggtgcattt tttcaagata aaggcatccc
    10321 cgattatatt ctataccgat gtggattgcg catactttgt gaacagaaag tgatagcgtt
    10381 gatgattctt cattggtcag aaaattatga acggtttctt ctattttgtc tctatatact
    10441 acgtatagga aatgtttaca ttttcgtatt gttttcgatt cactctatga atagttctta
    10501 ctacaatttt tttgtctaaa gagtaatact agagataaac ataaaaaatg tagaggtcga
    10561 gtttagatgc aagttcaagg agcgaaaggt ggatgggtag gttatatagg gatatagcac
    10621 agagatatat agcaaagaga tacttttgag caatgtttgt ggaagcggta ttcgcaatat
    10681 tttagtagct cgttacagtc cggtgcgttt ttggtttttt gaaagtgcgt cttcagagcg
    10741 cttttggttt tcaaaagcgc tctgaagttc ctatactttc tagagaatag gaacttcgga
    10801 ataggaactt caaagcgttt ccgaaaacga gcgcttccga aaatgcaacg cgagctgcgc
    10861 acatacagct cactgttcac gtcgcaccta tatctgcgtg ttgcctgtat atatatatac
    10921 atgagaagaa cggcatagtg cgtgtttatg cttaaatgcg tacttatatg cgtctattta
    10981 tgtaggatga aaggtagtct agtacctcct gtgatattat cccattccat gcggggtatc
    11041 gtatgcttcc ttcagcacta ccctttagct gttctatatg ctgccactcc tcaattggat
    11101 tagtctcatc cttcaatgct atcatttcct ttgatattgg atcatactaa gaaaccatta
    11161 ttatcatgac attaacctat aaaaataggc gtatcacgag gccctttcgt ctcgcgcgtt
    11221 tcggtgatga cggtgaaaac ctctgacaca tgcagctccc ggagacggtc acagcttgtc
    11281 tgtaagcgga tgccgggagc agacaagccc gtcagggcgc gtcagcgggt gttggcgggt
    11341 gtcggggctg gcttaactat gcggcatcag agcagattgt actgagagtg caccatacca
    11401 cagcttttca attcaattca tcattttttt tttattcttt tttttgattt cggtttcttt
    11461 gaaatttttt tgattcggta atctccgaac agaaggaaga acgaaggaag gagcacagac
    11521 ttagattggt atatatacgc atatgtagtg ttgaagaaac atgaaattgc ccagtattct
    11581 taacccaact gcacagaaca aaaacctgca ggaaacgaag ataaatcatg tcgaaagcta
    11641 catataagga acgtgctgct actcatccta gtcctgttgc tgccaagcta tttaatatca
    11701 tgcacgaaaa gcaaacaaac ttgtgtgctt cattggatgt tcgtaccacc aaggaattac
    11761 tggagttagt tgaagcatta ggtcccaaaa tttgtttact aaaaacacat gtggatatct
    11821 tgactgattt ttccatggag ggcacagtta agccgctaaa ggcattatcc gccaagtaca
    11881 attttttact cttcgaagac agaaaatttg ctgacattgg taatacagtc aaattgcagt
    11941 actctgcggg tgtatacaga atagcagaat gggcagacat tacgaatgca cacggtgtgg
    12001 tgggcccagg tattgttagc ggtttgaagc aggcggcaga agaagtaaca aaggaaccta
    12061 gaggcctttt gatgttagca gaattgtcat gcaagggctc cctatctact ggagaatata
    12121 ctaagggtac tgttgacatt gcgaagagcg acaaagattt tgttatcggc tttattgctc
    12181 aaagagacat gggtggaaga gatgaaggtt acgattggtt gattatgaca cccggtgtgg
    12241 gtttagatga caagggagac gcattgggtc aacagtatag aaccgtggat gatgtggtct
    12301 ctacaggatc tgacattatt attgttggaa gaggactatt tgcaaaggga agggatgcta
    12361 aggtagaggg tgaacgttac agaaaagcag gctgggaagc atatttgaga agatgcggcc
    12421 agcaaaacta aaaaactgta ttataagtaa atgcatgtat actaaactca caaattagag
    12481 cttcaattta attatatcag ttattaccct atgcggtgtg aaataccgca cagatgcgta
    12541 aggagaaaat accgcatcag gaaattgtaa acgttaatat tttgttaaaa ttcgcgttaa
    12601 atttttgtta aatcagctca ttttttaacc aataggccga aatcggcaaa atcccttata
    12661 aatcaaaaga atagaccgag atagggttga gtggggtacc gagctcgaat tcactggccg
    12721 tcgttttaca acgtcgtgac tgggaaaacc ctggcgttac ccaacttaat cgccttgcag
    12781 cacatccccc tttcgccagc tggcgtaata gcgaagaggc ccgcaccgat cgcccttccc
    12841 aacagttgcg cagcctgaat ggcgaatggc gcctgatgcg gtattttctc cttacgcatc
    12901 tgtgcggtat ttcacaccgc atacgtcaaa gcaaccatag tacgcgccct gtagcggcgc
    12961 attaagcgcg gcgggtgtgg tggttacgcg cagcgtgacc gctacacttg ccagcgcctt
    13021 agcgcccgct cctttcgctt tcttcccttc ctttctcgcc acgttcgcca gcttattttt
    13081 tgtatactgt tttgtgatag cacgaagttt ttccacggta tcttgttaaa aatatatatt
    13141 tgtggcgggc ttacctacat caaattaata agagactaat tataaactaa acacacaagc
    13201 aagctacttt agggtaaaag tttataaatg cttttgacgt ataaacgttg cttgtattta
    13261 ttattacaat taaaggtgga tagaaaacct agagactagt tagaaactaa tctcaggttt
    13321 gcgttaaact aaatcagagc ccgagaggtt aacagaacct agaaggggac tagatatccg
    13381 ggtagggaaa caaaaaaaaa aaacaagaca gccacatatt agggagacta gttagaagct
    13441 agttccagga ctaggaaaat aaaagacaat gataccacag tctagttgac aactagatag
    13501 attctagatt gaggccaaag tctctgagat ccaggttagt tgcaactaat actagttagt
    13561 atctagtctc ctataactct gaagctagaa taacttacta ctattatcct caccactgtt
    13621 cagctgcgca aacggagtga ttgcaaggtg ttcagagact agttattgac tagtcagtga
    13681 ctagcaataa ctaacaaggt attaacctac catgtctgcc atcaccctgc acttcctcgg
    13741 gctcagcagc cttttcctcc tcattttcat gctcattttc cttgtttaag actgtgacta
    13801 gtcaaagact agtccagaac cacaaaggag aaatgtctta ccactttctt cattgcttgt
    13861 ctcttttgca ttatccatgt ctgcaactag ttagagtcta gttagtgact agtccgacga
    13921 ggacttgctt gtctccggat tgttggagga actctccagg gcctcaagat ccacaacaga
    13981 gccttctaga agactggtca ataactagtt ggtctttgtc tgagtctgac ttacgaggtt
    14041 gcatactcgc tccctttgcc tcgtcaatcg atgagaaaaa gcgccaaaac tcgcaatatg
    14101 gctttgaacc acacggtgct gagactagtt agaatctagt cccaaactag cttggatagc
    14161 ttacctttgc cctttgcgtt gcgacaggtc ttgcagggta tggttccttt ctcaccagct
    14221 gatttagctg ccttgctacc ctcacggcgg atctgcataa agagtggcta gaggttataa
    14281 attagcactg atcctaggta cggggctgaa tgtaacttgc ctttcctttc tcatcgcgcg
    14341 gcaagacagg cttgctcaaa ttcctaccag tcacaggggt atgcacggcg tacggaccac
    14401 ttgaactagt cacagattag ttagcaacta gtctgcattg aatggctgta cttacgggcc
    14461 ctcgccattg tcctgatcat ttccagcttc accctcgttg ctgcaaagta gttagtgact
    14521 agtcaaggac tagttgaaat gggagaagaa actcacgaat tctcgacacc cttagtattg
    14581 tggtccttgg acttggtgct gctatatatt agctaataca ctagttagac tcacagaaac
    14641 ttacgcagct cgcttgcgct tcttggtagg agtcggggtt gggagaacag tgccttcaaa
    14701 caagccttca taccatgcta cttgactagt cagggactag tcaccaagta atctagatag
    14761 gacttgcctt tggcctccat cagttccttc atagtgggag gtccattgtg caatgtaaac
    14821 tccatgccgt gggagttctt gtccttcaag tgcttgacca atatgtttct gttggcagag
    14881 ggaacctgtc aactagttaa taactagtca gaaactagta tagcagtaga ctcactgtac
    14941 gcttgaggca tcccttcact cggcagtaga cttcatatgg atggatatca ggcacgccat
    15001 tgtcgtcctg tggactagtc agtaactagg cttaaagcta gtcgggtcgg cttactatct
    15061 tgaaatccgg cagcgtaagc tccccgtcct taactgcctc gagatagtga cagtactctg
    15121 gggactttcg gagatcgtta tcgcgaatgc tcggcatact aatcgttgac tagtcttgga
    15181 ctagtcccga gcaaaaagga ttggaggagg aggaggaagg tgagagtgag acaaagagcg
    15241 aaataagagc ttcaaaggct atctctaagc agtatgaagg ttaagtatct agttcttgac
    15301 tagatttaaa agagatttcg actagttatg tacctggagt ttggatatag gaatgtgttg
    15361 tggtaacgaa atgtaagggg gaggaaagaa aaagtcggtc aagaggtaac tctaagtcgg
    15421 ccattccttt ttgggaggcg ctaaccataa acggcatggt cgacttagag ttagctcagg
    15481 gaatttaggg agttatctgc gaccactgga ctctcaggct ttccattggg gtactaacat
    15541 agccatcaaa tgccggcccg tgtttaatct cctcgagatg gctgggctca catgcgttct
    15601 actcaaaaac tcttatacct aggccctctc ccaatcgtgt atgtttggac cttcctctct
    15661 cacactttgg ataacatcaa gcatac
//
