# Supplementary material for: Toward sustainable food preservatives: high-level production of sorbic acid in engineered Saccharomyces cerevisiae
Source: Nat Commun. 2026 Apr 21;17:5492. doi: 10.1038/s41467-026-72163-8 (PMC13284220; doi:10.1038/s41467-026-72163-8)
Supplement: Supplementary file 7 — Source data [file 41467_2026_72163_MOESM7_ESM.zip › Plasmid_Sequences/gb files/pJB120(pMSR+D).gb]

LOCUS       Exported               16776 bp DNA     circular SYN 14-AUG-2025
DEFINITION  synthetic circular DNA
ACCESSION   .
VERSION     .
KEYWORDS    pMSR
SOURCE      synthetic DNA construct
  ORGANISM  synthetic DNA construct
REFERENCE   1  (bases 1 to 16776)
  AUTHORS   .
  TITLE     Direct Submission
  JOURNAL   Exported Mar 19, 2026 from SnapGene 6.0.2
            https://www.snapgene.com
COMMENT     1. delete [6500-9411 (SwaI-pyrG)]
            2. insert [riboB primer FW-riboB primer RV (riboB)]
            3. insert SwaI site [AAAT] at 6500
FEATURES             Location/Qualifiers
     source          1..16776
                     /mol_type="other DNA"
                     /organism="synthetic DNA construct"
     misc_feature    1..2277
                     /label=AMA1 ori for Aspergillus
     misc_feature    2278..2631
                     /label=AMA1 ori for Aspergillus
                     /label=AMA1 ori for Aspergillus(2)
     primer_bind     3270..3289
                     /label=UPR-CX
     promoter        3383..4435
                     /label=gpdA-5' promoter
                     /label=gpdA-5'
     primer_bind     4375..4395
                     /label=pYTRseqF
     primer_bind     4403..4461
                     /label=SoaD-1F
     CDS             join(4440..4569,4623..6166)
                     /codon_start=1
                     /gene="input.path1.gene209"
                     /product="cytochrome P450 catalyzes the oxidation of 
                     organic species by molecular oxygen, by the oxidative 
                     addition of atomic oxygen into an unactivated C-H or C-C 
                     bond"
                     /label=D:P450
                     /translation="MHQQFFFGHSPQQRGQQVDTSNFETLQQLKSSLGKSFGIAEPNSV
                     LFHHKDDGTLDSINAIKACPGPVELRVSPNKSILEPPGPRALPLVGNHYELYPDPLGNL
                     DRLFARYGPIVKTVNMGTTIYQTNDPAIARFVLREGAEFTKTTSDPSHPLYYMQHQLSL
                     FTCDSDSPAFQVSHKFVPPALSPRAVAHHTPLIQAAARSIFPVLDRFATRDEAFHVYQF
                     MFKLAGQVIWRVVVNQDLEHFASVDTQPHKTIRVLGEWLHLMKKTSLRPRWYGSLPFGD
                     PAKLRAAQRELWEDVEKAVDECTRSDNGDLPLSDPAASLRASCMADFLARARDEKGEAL
                     PRDIMISNVVILLGAGFTTSASLLSWCIYSLVKYPGNQERLLQEIIDHGGDGERAWAYD
                     EVHALEFLDCFVKEVQRLHNPSFQTARNARQDVVVPGGYLIPKGSIVIPCFPSLHKNPA
                     HWDNPLRFEPDRWAGGELAGKLNRKGLYTPFAAGRRGCVGLNLALMEVKTVLVELVYRY
                     HFEDASREPIVYDPEFLVTRPINFYAAPTRRTEWPSPSKA"
     primer_bind     complement(6380..6438)
                     /label=SoaD-1R
     misc_feature    complement(6405..8819)
                     /label=riboB
     misc_feature    6405..6430
                     /label=riboB primer FW
     primer_bind     complement(6464..6483)
                     /label=pYTRseqR
     misc_feature    6989..8305
                     /label=AfriboB-orf
     misc_feature    complement(8795..8819)
                     /label=riboB primer RV
     misc_feature    8853..9713
                     /label=AmpR
     misc_feature    9808..10490
                     /label=ColE1 ori
     misc_feature    10858..10878
                     /label=M13_rev
     rep_origin      complement(10891..11862)
                     /direction=LEFT
                     /label=2micron2_origin
     promoter        12503..12716
                     /label=URA3_promoter
     CDS             12718..13521
                     /codon_start=1
                     /gene="URA3"
                     /label=URA3
                     /note="Orf frame 3"
                     /translation="MSKATYKERAATHPSPVAAKLFNIMHEKQTNLCASLDVRTTKELL
                     ELVEALGPKICLLKTHVDILTDFSMEGTVKPLKALSAKYNFLLFEDRKFADIGNTVKLQ
                     YSAGVYRIAEWADITNAHGVVGPGIVSGLKQAAEEVTKEPRGLLMLAELSCKGSLSTGE
                     YTKGTVDIAKSDKDFVIGFIAQRDMGGRDEGYDWLIMTPGVGLDDKGDALGQQYRTVDD
                     VVSTGSDIIIVGRGLFAKGRDAKVEGERYRKAGWEAYLRRCGQQN"
     gene            12718..13518
                     /gene="URA3"
                     /label=URA3
                     /label=URA3(1)
     misc_feature    13784..13786
                     /label=SmaI
     misc_feature    13785..13790
                     /label=KpnI
     misc_feature    13803..13820
                     /label=M13_fw
     misc_feature    14160..16776
                     /label=AMA1 ori for Aspergillus
                     /label=AMA1 ori for Aspergillus(1)
ORIGIN
        1 ctgcagattt tgacctagtt aacaaggcac atcatgctat cacttccaac actcttgctg
       61 agcgcgttct gccttgcctt tctggttcta cgaagtatcc agtcccgcct gcaacgccgc
      121 agaaacgcca aaaggtgggg ttgtcaaccg ccagctagag ctccatcggg attctttggc
      181 attccgccgt tcctcggtgg tcgcagataa ctccctaaat tccctgagct aactctaagt
      241 cgaccatgcc gtttatggtt agcgcctccc aaaaaggaat ggccgactta gagttacctc
      301 ttgaccgact ttttctttcc tcccccttac atttcgttac cacaacacat tcctatatcc
      361 aaactccagg tacataacta gtcgaaatct cttttaaatc tagtcaagaa ctagatactt
      421 aaccttcata ctgcttagag atagcctttg aagctcttat ttcgctcttt gtctcactct
      481 caccttcctc ctcctcctcc aatccttttt gctcgggact agtccaagac tagtcaacga
      541 ttagtatgcc gagcattcgc gataacgatc tccgaaagtc cccagagtac tgtcactatc
      601 tcgaggcagt taaggacggg gagcttacgc tgccggattt caagatagta agccgacccg
      661 actagcttta agcctagtta ctgactagtc cacaggacga caatggcgtg cctgatatcc
      721 atccatatga agtctactgc cgagtgaagg gatgcctcaa gcgtacagtg agtctactgc
      781 tatactagtt tctgactagt tattaactag ttgacaggtt ccctctgcca acagaaacat
      841 attggtcaag cacttgaagg acaagaactc ccacggcatg gagtttacat tgcacaatgg
      901 acctcccact atgaaggaac tgatggaggc caaaggcaag tcctatctag attacttggt
      961 gactagtccc tgactagtca agtagcatgg tatgaaggct tgtttgaagg cactgttctc
     1021 ccaaccccga ctcctaccaa gaagcgcaag cgagctgcgt aagtttctgt gagtctaact
     1081 agtgtattag ctaatatata gcagcaccaa gtccaaggac cacaatacta agggtgtcga
     1141 gaattcgtga gtttcttctc ccatttcaac tagtccttga ctagtcacta actactttgc
     1201 agcaacgagg gtgaagctgg aaatgatcag gacaatggcg agggcccgta agtacagcca
     1261 ttcaatgcag actagttgct aactaatctg tgactagttc aagtggtccg tacgccgtgc
     1321 atacccctgt gactggtagg aatttgagca agcctgtctt gccgcgcgat gagaaaggaa
     1381 aggcaagtta cattcagccc cgtacctagg atcagtgcta atttataacc tctagccact
     1441 ctttatgcag atccgccgtg agggtagcaa ggcagctaaa tcagctggtg agaaaggaac
     1501 cataccctgc aagacctgtc gcaacgcaaa gggcaaaggt aagctatcca agctagtttg
     1561 ggactagatt ctaactagtc tcagcaccgt gtggttcaaa gccatattgc gagttttggc
     1621 gctttttctc atcgattgac gaggcaaagg gagcgagtat gcaacctcgt aagtcagact
     1681 cagacaaaga ccaactagtt attgaccagt cttctagaag gctctgttgt ggatcttgag
     1741 gccctggaga gttcctccaa caatccggag acaagcaagt cctcgtcgga ctagtcacta
     1801 actagactct aactagttgc agacatggat aatgcaaaag agacaagcaa tgaagaaagt
     1861 ggtaagacat ttctcctttg tggttctgga ctagtctttg actagtcaca gtcttaaaca
     1921 aggaaaatga gcatgaaaat gaggaggaaa aggctgctga gcccgaggaa gtgcagggtg
     1981 atggcagaca tggtaggtta ataccttgtt agttattgct agtcactgac tagtcaataa
     2041 ctagtctctg aacaccttgc aatcactccg tttgcgcagc tgaacagtgg tgaggataat
     2101 agtagtaagt tattctagct tcagagttat aggagactag atactaacta gtattagttg
     2161 caactaacct ggatctcaga gactttggcc tcaatctaga atctatctag ttgtcaacta
     2221 gactgtggta tcattgtctt ttattttcct agtcctggaa ctagcttcta actagtctcc
     2281 ctaatatgtg gctgtcttgt tttttttttt tgtttcccta cccggatatc tagtcccctt
     2341 ctaggttctg ttaacctctc gggctctgat ttagtttaac gcaaacctga gattagtttc
     2401 taactagtct ctaggttttc tatccacctt taattgtaat aataaataca agcaacgttt
     2461 atacgtcaaa agcatttata aacttttacc ctaaagtagc ttgcttgtgt gtttagttta
     2521 taattagtct cttattaatt tgatgtaggt aagcccgcca caaatatata tttttaacaa
     2581 gataccgtgg aaaaacttcg tgctatcaca aaacagtata caaaaaataa gctggctttc
     2641 cccgtcaagc tctaaatcgg gggctccctt tagggttccg atttagtgct ttacggcacc
     2701 tcgaccccaa aaaacttgat ttgggtgatg gttcacgtag tgggccatcg ccctgataga
     2761 cggtttttcg ccctttgacg ttggagtcca cgttctttaa tagtggactc ttgttccaaa
     2821 ctggaacaac actcaactct atctcgggct attcttttga tttataaggg attttgccga
     2881 tttcggtcta ttggttaaaa aatgagctga tttaacaaaa atttaacgcg aattttaaca
     2941 aaatggggtg acgatgagcc gctcttgcat ctttgtttgt attatactgt ctttcttgtt
     3001 acacataatt attctagaat gccccaccgt tacatacggg acacagccat ttacatatgc
     3061 atgtggatta cgagctaacg agttcattca aatctcagaa ctatcacata atcatcattc
     3121 ccctatcgtc aaagaccgta agacaaatcc ggttcatgca ctgaacccat tcgggtagtg
     3181 agtcatttac tcagcacact cgcgctgacg ctcgtcgaac accttcaatg cctcctcggc
     3241 agccttgaca ccactgagaa ccatggcacc gaaggtaggg cccatgcggt taaagccatc
     3301 aatttcagac agctccatac cgccgattat caagccctta gtaacctcgc gggtgttctt
     3361 gacgatggca tcctgcggcc gcactccggt gaattgattt gggtgacggg agagacccaa
     3421 gaggggccag aataataaga atggggaagg cgaaggtacc gcctttgggg tccagccacg
     3481 cgactccaac atggaggggc actggactaa cattattcca gcaccgggat cacgggccga
     3541 aagcggcaag gccgcgcact gcccctcttt ttgggtgaaa gagctggcag taacttaact
     3601 gtactttctg gagtgaataa tactactact atgaaagacc gcgatgggcc gatagtagta
     3661 gttacttcca ttacatcatc tcatccgccc ggttcctcgc ctccgcggca gtctacgggt
     3721 aggatcgtag caaaaacccg ggggatagac ccgtcgtccc gagctggagt tccgtataac
     3781 ctaggtagaa ggtatcaatt gaacccgaac aactggcaaa acattctcga gatcgtagga
     3841 gtgagtaccc ggcgtgatgg agggggagca cgctcattgg tccgtacggc agctgccgag
     3901 ggggagcagg agatccaaat atcgtgagtc tcctgctttg cccggtgtat gaaaccggaa
     3961 aggactgctg gggaactggg gagcggcgca agccgggaat cccagctgac aattgaccca
     4021 tcctcatgcc gtggcagagc ttgaggtagc ttttgccccg tctgtctccc cggtgtgcgc
     4081 attcgactgg gcgcggcatc tgtgcctcct ccaggagcgg aggacccagt agtaagtagg
     4141 cctgacctgg tcgttgcgtc agtccagagg ttccctcccc tacccttttt ctacttcccc
     4201 tcccccgccg ctcaactttt ctttcccttt tactttctct ctctcttcct cttcatccat
     4261 cctctcttca tcacttccct cttcccttca tccaattcat cttccaagtg agtcttcctc
     4321 cccatctgtc cctccatctt tcccatcatc atctcccctc ccagctcctc ccctcctctc
     4381 gtctcctcac gaagcttgac taaccattac cccgccacat agacacatct aaacaattta
     4441 tgcaccaaca attcttcttt ggtcatagtc cccaacagcg gggacaacaa gtcgacacat
     4501 cgaattttga aactcttcag cagctcaagt cgagcctcgg aaagtccttt ggcattgccg
     4561 agcccaactg tgagtcttga cgcaatcaga ttgtcggttt tcagatgcta acacgagaaa
     4621 agctgtcctg ttccatcaca aagatgacgg aactctggac tccatcaacg ccatcaaggc
     4681 atgtcccggc cctgtggagc tacgagtgtc cccaaacaag tccatcctgg agcctcccgg
     4741 cccccgggct cttcccctgg tcggcaacca ctatgagctc tatcccgacc cgctgggcaa
     4801 tctggaccgc ctctttgcga ggtacggccc cattgtcaag acggtcaaca tgggaaccac
     4861 aatataccag acaaacgacc cggccattgc gcgcttcgtg ctgcgcgagg gcgccgagtt
     4921 caccaagacg acgtcggacc cctcccaccc gctgtactac atgcagcacc agctctccct
     4981 cttcacctgc gacagcgact cgcccgcctt ccaggtctcg cacaagttcg tgccgccggc
     5041 gctgtcgccg cgcgccgtcg cccaccacac gcccctgatc caggcggccg cgcggtccat
     5101 cttccccgtg ctggaccgct tcgccacgcg cgacgaggcc ttccacgtct accagttcat
     5161 gttcaagctg gccggccagg tcatctggcg cgtggttgtc aaccaggacc tggagcactt
     5221 tgcgagcgtc gacacccagc cgcacaagac gatccgcgtg ctaggcgagt ggctgcacct
     5281 catgaagaag acgagcctgc ggcccaggtg gtacggcagc ctgccgtttg gcgaccccgc
     5341 gaagctgcgc gcggcgcaga gggagctctg ggaggacgtg gagaaggctg tggacgagtg
     5401 cacgcgctcg gacaacggcg atctgccgct ctcggacccg gcggcctcgc tgcgcgcctc
     5461 gtgcatggcc gacttcctgg cccgggcgcg cgacgaaaag ggcgaggccc tgccgcgtga
     5521 cattatgatc tccaacgtcg tcatcctgct cggcgcaggc ttcaccacta gcgcgtcgct
     5581 gctctcgtgg tgcatctact cgctcgtcaa gtaccccggc aaccaggagc gcctcctcca
     5641 ggagattatt gaccatggcg gcgacggcga acgcgcctgg gcctacgacg aggttcacgc
     5701 cctcgagttc ctcgactgct tcgtcaagga ggtccagcgg ctgcacaacc ccagcttcca
     5761 gacggcgcgc aacgcccggc aggacgtggt cgtgccggga ggttacctca tccccaaggg
     5821 ctccatcgtc atcccctgct tcccgagcct gcacaagaac ccggcccact gggacaaccc
     5881 gctgcggttc gagccggacc gttgggcagg aggcgagctg gccggcaagc tgaaccgcaa
     5941 ggggctgtac acgccgtttg cggcgggacg gcgtggctgc gtagggttga acctggcgct
     6001 gatggaggtc aagacggtgc ttgttgagtt ggtctatcgc tatcactttg aggacgcgtc
     6061 gcgggagccg attgtgtatg acccggagtt tctggtgact cgaccaatta atttctacgc
     6121 tgcaccgacg aggaggaccg agtggccttc tccgtccaag gcgtaggagg gaatgagaca
     6181 gagtttcttt tcaatgctgt gtgctagcca gcctgagaga tgttgttcag aatgaaagtg
     6241 attattactc tatctgttaa tattcgtcaa accgtatgaa atctatattg tgtgtcccct
     6301 caggatccgc cttttggtgt agatgcaggt gtaggtgtag gtgcaagtgt aggtgtaggt
     6361 ggctgtccag ggtaagatcc aaatgttggc ctgcaaagtc aaattggatg actccctttc
     6421 gatgataccc tttagcagaa gtgttcttaa attgcgggaa gaggccgttc aggagtctgg
     6481 ctcgtttgat cacatgggat taaaatatgg tgttgaggct gggatatttt atgttttgtc
     6541 tcttgcgctt cgatatcaac agattgacaa taatgaataa ctatctacgg actatgaatg
     6601 cagctcgatc tactccgtat ttagtcgggc aatctcccgt agaagatgct agactgcgct
     6661 gaaagactag gcacagttaa ttgccgcgga tcacgtcagg cctgacaaat gacaggtgga
     6721 ccttcatgta atcgcacgat gagtcagcgc ctcttctccc ccgccgactt gcagctgcgg
     6781 atgtcccgag gagccgaaca ttgaatctat cccaagagtg actgaaatat gattgcaatc
     6841 gtcgtctttt tcttgcagag aatgtggtga ggtgatcaat cgtgtttttc ttcatatatt
     6901 atattctgta atgatcatac tttgttgaga tacccgtctc taaaattgta ctttcgcctc
     6961 cctcctccct ctcaagtccg tcatcgcaat gtcgaattta ccgtcccatg cttctccgtc
     7021 ttttggggcg caaacgccta ccacgccgca gcccgtcgac gagctttctc tcaagtcgaa
     7081 catcacatca gcccctgcgt tacactccag attagacgaa ctccgagatg agacttccag
     7141 ccagatcagc agcatagaca ctgaccgcgg ggacatgacc cctgcggttc ccgcatcatt
     7201 actctcccca tccttcactc ctccagcaac ccccgggggc tcgatcaata ccgcggagct
     7261 gcttcaacag acccaattag ctggcgcacg gcaagggtca acacatacta agcccccgag
     7321 gttgctttct cgtcttccca atgtcgaatg tatcgtccgc gctcggatac ccacgacaac
     7381 tggcgcggag atgtttcttc acctgtacca caatgactta gacaacaaag agcatttggc
     7441 gattgtgttt ggaaatacaa ttcgaagcag aagcttggac aagatccggc ctggagagac
     7501 ggagatggat cgcatgatcc gtggcgcgta tgtcgggaaa ctccgaccgg gccgtgtgag
     7561 cagctggtat gacgaggaga aagctgaaga ggccgccagt ccggaagctg gcggcgctgt
     7621 atccagtccg cacacactgc cgcgaagtag cctcaaggag gcacctcttg tgagaatcca
     7681 ttcggagtgc tacactggtg agacggcttg gtctgcacgc tgcgactgcg gcgagcagct
     7741 cgatgaagca gctcgcctca tgtcgctgcc tatggaaacg ttggcagagg ctgcgtcacc
     7801 gccggatggg gcggtaccgt caaatgctgc tggaggtgta attgtgtacc tgcgccaaga
     7861 aggacgaggc attgggctgg gcgagaaact gaaagcgtac aatcttcagg atctgggatc
     7921 agacacggtg gaagccaatc tcctgcttcg ccaccctgcg gatgcaagaa gttatggatt
     7981 agctacggcg atcctggtgg atcttggtct agggattgac tcgaatccgc acggcatccg
     8041 actactcacg aataacccgg acaagattcg agcggttgag ggacccaacc gagaagtggt
     8101 ggtgaaagag cgggtgccga tggtgccatt ggcatggaga tcgggtggaa agatgggaat
     8161 caagagttcc gaggtcgaag ggtatctgag aacgaaggta tgtcgacaat ctatctcttg
     8221 caagctagct tattttctca tcattcttaa acaatgtctc actctctcct cgcagatatc
     8281 gaaaatgggc catttgctcc aatgaaccta tcccctttcg gttagtaacc ttgtgctgga
     8341 agtacgcctt cctgcttttg gacttagcca agtcgacacg gtgtatgctc gtcacactca
     8401 tgtaacggtt ctgcagcgca aacgttctgg tcacgttatt cgcttttgtc cattttgtct
     8461 ttttgtgcgg tacataaact agaggattag cgcactttgt acatgatgtt cccgacatgt
     8521 cacattaggc ctcgattggt caaaataatc cctctctaac ctctggttcg catactctta
     8581 aatgcagctc tagtctctag acggactagt tcctcctgca gtggatgtct gacgagtgtc
     8641 tgcaaggacc gttttccgtg tccagttagt tccaatcacc cggatatcgg cgagacgtcg
     8701 gccgattgag atcactgagt caatggcgtt gagtggcaat taatatatct ggatgcctag
     8761 aatcctataa attgggaaaa ctagagaccc cggtctatcg tggtggcagt gcgtcatttc
     8821 cgtaatcaat tgcccattga aaaaggaaga gtatgagtat tcaacatttc cgtgtcgccc
     8881 ttattccctt ttttgcggca ttttgccttc ctgtttttgc tcacccagaa acgctggtga
     8941 aagtaaaaga tgctgaagat cagttgggtg cacgagtggg ttacatcgaa ctggatctca
     9001 acagcggtaa gatccttgag agttttcgcc ccgaagaacg ttttccaatg atgagcactt
     9061 ttaaagttct gctatgtggc gcggtattat cccgtattga cgccgggcaa gagcaactcg
     9121 gtcgccgcat acactattct cagaatgact tggttgagta ctcaccagtc acagaaaagc
     9181 atcttacgga tggcatgaca gtaagagaat tatgcagtgc tgccataacc atgagtgata
     9241 acactgcggc caacttactt ctgacaacga tcggaggacc gaaggagcta accgcttttt
     9301 tgcacaacat gggggatcat gtaactcgcc ttgatcgttg ggaaccggag ctgaatgaag
     9361 ccataccaaa cgacgagcgt gacaccacga tgcctgtagc aatggcaaca acgttgcgca
     9421 aactattaac tggcgaacta cttactctag cttcccggca acaattaata gactggatgg
     9481 aggcggataa agttgcagga ccacttctgc gctcggccct tccggctggc tggtttattg
     9541 ctgataaatc tggagccggt gagcgtgggt ctcgcggtat cattgcagca ctggggccag
     9601 atggtaagcc ctcccgtatc gtagttatct acacgacggg gagtcaggca actatggatg
     9661 aacgaaatag acagatcgct gagataggtg cctcactgat taagcattgg taactgtcag
     9721 accaagttta ctcatatata ctttagattg atttaaaact tcatttttaa tttaaaagga
     9781 tctaggtgaa gatccttttt gataatctca tgaccaaaat cccttaacgt gagttttcgt
     9841 tccactgagc gtcagacccc gtagaaaaga tcaaaggatc ttcttgagat cctttttttc
     9901 tgcgcgtaat ctgctgcttg caaacaaaaa aaccaccgct accagcggtg gtttgtttgc
     9961 cggatcaaga gctaccaact ctttttccga aggtaactgg cttcagcaga gcgcagatac
    10021 caaatactgt tcttctagtg tagccgtagt taggccacca cttcaagaac tctgtagcac
    10081 cgcctacata cctcgctctg ctaatcctgt taccagtggc tgctgccagt ggcgataagt
    10141 cgtgtcttac cgggttggac tcaagacgat agttaccgga taaggcgcag cggtcgggct
    10201 gaacgggggg ttcgtgcaca cagcccagct tggagcgaac gacctacacc gaactgagat
    10261 acctacagcg tgagctatga gaaagcgcca cgcttcccga agggagaaag gcggacaggt
    10321 atccggtaag cggcagggtc ggaacaggag agcgcacgag ggagcttcca gggggaaacg
    10381 cctggtatct ttatagtcct gtcgggtttc gccacctctg acttgagcgt cgatttttgt
    10441 gatgctcgtc aggggggcgg agcctatgga aaaacgccag caacgcggcc tttttacggt
    10501 tcctggcctt ttgctggcct tttgctcaca tgttctttcc tgcgttatcc cctgattctg
    10561 tggataaccg tattaccgcc tttgagtgag ctgataccgc tcgccgcagc cgaacgaccg
    10621 agcgcagcga gtcagtgagc gaggaagcgg aagagcgccc aatacgcaaa ccgcctctcc
    10681 ccgcgcgttg gccgattcat taatgcagct ggcacgacag gtttcccgac tggaaagcgg
    10741 gcagtgagcg caacgcaatt aatgtgagtt agctcactca ttaggcaccc caggctttac
    10801 actttatgct tccggctcgt atgttgtgtg gaattgtgag cggataacaa tttcacacag
    10861 gaaacagcta tgaccatgat tacgccactg aacgaagcat ctgtgcttca ttttgtagaa
    10921 caaaaatgca acgcgagagc gctaattttt caaacaaaga atctgagctg catttttaca
    10981 gaacagaaat gcaacgcgaa agcgctattt taccaacgaa gaatctgtgc ttcatttttg
    11041 taaaacaaaa atgcaacgcg agagcgctaa tttttcaaac aaagaatctg agctgcattt
    11101 ttacagaaca gaaatgcaac gcgagagcgc tattttacca acaaagaatc tatacttctt
    11161 ttttgttcta caaaaatgca tcccgagagc gctatttttc taacaaagca tcttagatta
    11221 ctttttttct cctttgtgcg ctctataatg cagtctcttg ataacttttt gcactgtagg
    11281 tccgttaagg ttagaagaag gctactttgg tgtctatttt ctcttccata aaaaaagcct
    11341 gactccactt cccgcgttta ctgattacta gcgaagctgc gggtgcattt tttcaagata
    11401 aaggcatccc cgattatatt ctataccgat gtggattgcg catactttgt gaacagaaag
    11461 tgatagcgtt gatgattctt cattggtcag aaaattatga acggtttctt ctattttgtc
    11521 tctatatact acgtatagga aatgtttaca ttttcgtatt gttttcgatt cactctatga
    11581 atagttctta ctacaatttt tttgtctaaa gagtaatact agagataaac ataaaaaatg
    11641 tagaggtcga gtttagatgc aagttcaagg agcgaaaggt ggatgggtag gttatatagg
    11701 gatatagcac agagatatat agcaaagaga tacttttgag caatgtttgt ggaagcggta
    11761 ttcgcaatat tttagtagct cgttacagtc cggtgcgttt ttggtttttt gaaagtgcgt
    11821 cttcagagcg cttttggttt tcaaaagcgc tctgaagttc ctatactttc tagagaatag
    11881 gaacttcgga ataggaactt caaagcgttt ccgaaaacga gcgcttccga aaatgcaacg
    11941 cgagctgcgc acatacagct cactgttcac gtcgcaccta tatctgcgtg ttgcctgtat
    12001 atatatatac atgagaagaa cggcatagtg cgtgtttatg cttaaatgcg tacttatatg
    12061 cgtctattta tgtaggatga aaggtagtct agtacctcct gtgatattat cccattccat
    12121 gcggggtatc gtatgcttcc ttcagcacta ccctttagct gttctatatg ctgccactcc
    12181 tcaattggat tagtctcatc cttcaatgct atcatttcct ttgatattgg atcatactaa
    12241 gaaaccatta ttatcatgac attaacctat aaaaataggc gtatcacgag gccctttcgt
    12301 ctcgcgcgtt tcggtgatga cggtgaaaac ctctgacaca tgcagctccc ggagacggtc
    12361 acagcttgtc tgtaagcgga tgccgggagc agacaagccc gtcagggcgc gtcagcgggt
    12421 gttggcgggt gtcggggctg gcttaactat gcggcatcag agcagattgt actgagagtg
    12481 caccatacca cagcttttca attcaattca tcattttttt tttattcttt tttttgattt
    12541 cggtttcttt gaaatttttt tgattcggta atctccgaac agaaggaaga acgaaggaag
    12601 gagcacagac ttagattggt atatatacgc atatgtagtg ttgaagaaac atgaaattgc
    12661 ccagtattct taacccaact gcacagaaca aaaacctgca ggaaacgaag ataaatcatg
    12721 tcgaaagcta catataagga acgtgctgct actcatccta gtcctgttgc tgccaagcta
    12781 tttaatatca tgcacgaaaa gcaaacaaac ttgtgtgctt cattggatgt tcgtaccacc
    12841 aaggaattac tggagttagt tgaagcatta ggtcccaaaa tttgtttact aaaaacacat
    12901 gtggatatct tgactgattt ttccatggag ggcacagtta agccgctaaa ggcattatcc
    12961 gccaagtaca attttttact cttcgaagac agaaaatttg ctgacattgg taatacagtc
    13021 aaattgcagt actctgcggg tgtatacaga atagcagaat gggcagacat tacgaatgca
    13081 cacggtgtgg tgggcccagg tattgttagc ggtttgaagc aggcggcaga agaagtaaca
    13141 aaggaaccta gaggcctttt gatgttagca gaattgtcat gcaagggctc cctatctact
    13201 ggagaatata ctaagggtac tgttgacatt gcgaagagcg acaaagattt tgttatcggc
    13261 tttattgctc aaagagacat gggtggaaga gatgaaggtt acgattggtt gattatgaca
    13321 cccggtgtgg gtttagatga caagggagac gcattgggtc aacagtatag aaccgtggat
    13381 gatgtggtct ctacaggatc tgacattatt attgttggaa gaggactatt tgcaaaggga
    13441 agggatgcta aggtagaggg tgaacgttac agaaaagcag gctgggaagc atatttgaga
    13501 agatgcggcc agcaaaacta aaaaactgta ttataagtaa atgcatgtat actaaactca
    13561 caaattagag cttcaattta attatatcag ttattaccct atgcggtgtg aaataccgca
    13621 cagatgcgta aggagaaaat accgcatcag gaaattgtaa acgttaatat tttgttaaaa
    13681 ttcgcgttaa atttttgtta aatcagctca ttttttaacc aataggccga aatcggcaaa
    13741 atcccttata aatcaaaaga atagaccgag atagggttga gtggggtacc gagctcgaat
    13801 tcactggccg tcgttttaca acgtcgtgac tgggaaaacc ctggcgttac ccaacttaat
    13861 cgccttgcag cacatccccc tttcgccagc tggcgtaata gcgaagaggc ccgcaccgat
    13921 cgcccttccc aacagttgcg cagcctgaat ggcgaatggc gcctgatgcg gtattttctc
    13981 cttacgcatc tgtgcggtat ttcacaccgc atacgtcaaa gcaaccatag tacgcgccct
    14041 gtagcggcgc attaagcgcg gcgggtgtgg tggttacgcg cagcgtgacc gctacacttg
    14101 ccagcgcctt agcgcccgct cctttcgctt tcttcccttc ctttctcgcc acgttcgcca
    14161 gcttattttt tgtatactgt tttgtgatag cacgaagttt ttccacggta tcttgttaaa
    14221 aatatatatt tgtggcgggc ttacctacat caaattaata agagactaat tataaactaa
    14281 acacacaagc aagctacttt agggtaaaag tttataaatg cttttgacgt ataaacgttg
    14341 cttgtattta ttattacaat taaaggtgga tagaaaacct agagactagt tagaaactaa
    14401 tctcaggttt gcgttaaact aaatcagagc ccgagaggtt aacagaacct agaaggggac
    14461 tagatatccg ggtagggaaa caaaaaaaaa aaacaagaca gccacatatt agggagacta
    14521 gttagaagct agttccagga ctaggaaaat aaaagacaat gataccacag tctagttgac
    14581 aactagatag attctagatt gaggccaaag tctctgagat ccaggttagt tgcaactaat
    14641 actagttagt atctagtctc ctataactct gaagctagaa taacttacta ctattatcct
    14701 caccactgtt cagctgcgca aacggagtga ttgcaaggtg ttcagagact agttattgac
    14761 tagtcagtga ctagcaataa ctaacaaggt attaacctac catgtctgcc atcaccctgc
    14821 acttcctcgg gctcagcagc cttttcctcc tcattttcat gctcattttc cttgtttaag
    14881 actgtgacta gtcaaagact agtccagaac cacaaaggag aaatgtctta ccactttctt
    14941 cattgcttgt ctcttttgca ttatccatgt ctgcaactag ttagagtcta gttagtgact
    15001 agtccgacga ggacttgctt gtctccggat tgttggagga actctccagg gcctcaagat
    15061 ccacaacaga gccttctaga agactggtca ataactagtt ggtctttgtc tgagtctgac
    15121 ttacgaggtt gcatactcgc tccctttgcc tcgtcaatcg atgagaaaaa gcgccaaaac
    15181 tcgcaatatg gctttgaacc acacggtgct gagactagtt agaatctagt cccaaactag
    15241 cttggatagc ttacctttgc cctttgcgtt gcgacaggtc ttgcagggta tggttccttt
    15301 ctcaccagct gatttagctg ccttgctacc ctcacggcgg atctgcataa agagtggcta
    15361 gaggttataa attagcactg atcctaggta cggggctgaa tgtaacttgc ctttcctttc
    15421 tcatcgcgcg gcaagacagg cttgctcaaa ttcctaccag tcacaggggt atgcacggcg
    15481 tacggaccac ttgaactagt cacagattag ttagcaacta gtctgcattg aatggctgta
    15541 cttacgggcc ctcgccattg tcctgatcat ttccagcttc accctcgttg ctgcaaagta
    15601 gttagtgact agtcaaggac tagttgaaat gggagaagaa actcacgaat tctcgacacc
    15661 cttagtattg tggtccttgg acttggtgct gctatatatt agctaataca ctagttagac
    15721 tcacagaaac ttacgcagct cgcttgcgct tcttggtagg agtcggggtt gggagaacag
    15781 tgccttcaaa caagccttca taccatgcta cttgactagt cagggactag tcaccaagta
    15841 atctagatag gacttgcctt tggcctccat cagttccttc atagtgggag gtccattgtg
    15901 caatgtaaac tccatgccgt gggagttctt gtccttcaag tgcttgacca atatgtttct
    15961 gttggcagag ggaacctgtc aactagttaa taactagtca gaaactagta tagcagtaga
    16021 ctcactgtac gcttgaggca tcccttcact cggcagtaga cttcatatgg atggatatca
    16081 ggcacgccat tgtcgtcctg tggactagtc agtaactagg cttaaagcta gtcgggtcgg
    16141 cttactatct tgaaatccgg cagcgtaagc tccccgtcct taactgcctc gagatagtga
    16201 cagtactctg gggactttcg gagatcgtta tcgcgaatgc tcggcatact aatcgttgac
    16261 tagtcttgga ctagtcccga gcaaaaagga ttggaggagg aggaggaagg tgagagtgag
    16321 acaaagagcg aaataagagc ttcaaaggct atctctaagc agtatgaagg ttaagtatct
    16381 agttcttgac tagatttaaa agagatttcg actagttatg tacctggagt ttggatatag
    16441 gaatgtgttg tggtaacgaa atgtaagggg gaggaaagaa aaagtcggtc aagaggtaac
    16501 tctaagtcgg ccattccttt ttgggaggcg ctaaccataa acggcatggt cgacttagag
    16561 ttagctcagg gaatttaggg agttatctgc gaccactgga ctctcaggct ttccattggg
    16621 gtactaacat agccatcaaa tgccggcccg tgtttaatct cctcgagatg gctgggctca
    16681 catgcgttct actcaaaaac tcttatacct aggccctctc ccaatcgtgt atgtttggac
    16741 cttcctctct cacactttgg ataacatcaa gcatac
//
