# Supplementary material for: Toward sustainable food preservatives: high-level production of sorbic acid in engineered Saccharomyces cerevisiae
Source: Nat Commun. 2026 Apr 21;17:5492. doi: 10.1038/s41467-026-72163-8 (PMC13284220; doi:10.1038/s41467-026-72163-8)
Supplement: Supplementary file 7 — Source data [file 41467_2026_72163_MOESM7_ESM.zip › Plasmid_Sequences/gb files/pJB125(pMSR+DE).gb]

LOCUS       Exported               18415 bp DNA     circular SYN 19-MAR-2026
DEFINITION  synthetic circular DNA
ACCESSION   .
VERSION     .
KEYWORDS    pMSR
SOURCE      synthetic DNA construct
  ORGANISM  synthetic DNA construct
REFERENCE   1  (bases 1 to 18415)
  AUTHORS   .
  TITLE     Direct Submission
  JOURNAL   Exported Mar 19, 2026 from SnapGene 6.0.2
            https://www.snapgene.com
COMMENT     1. delete [6500-9411 (SwaI-pyrG)]
            2. insert [riboB primer FW-riboB primer RV (riboB)]
            3. insert SwaI site [AAAT] at 6500
FEATURES             Location/Qualifiers
     source          1..18415
                     /mol_type="other DNA"
                     /organism="synthetic DNA construct"
     misc_feature    1..2277
                     /label=AMA1 ori for Aspergillus
     misc_feature    2278..2631
                     /label=AMA1 ori for Aspergillus
                     /label=AMA1 ori for Aspergillus(2)
     promoter        3383..4435
                     /label=gpdA-5' promoter
                     /label=gpdA-5'
     primer_bind     4375..4395
                     /label=pYTRseqF
     CDS             join(4440..4569,4623..6166)
                     /codon_start=1
                     /gene="input.path1.gene209"
                     /product="cytochrome P450 catalyzes the oxidation of 
                     organic species by molecular oxygen, by the oxidative 
                     addition of atomic oxygen into an unactivated C-H or C-C 
                     bond"
                     /label=D:P450
                     /translation="MHQQFFFGHSPQQRGQQVDTSNFETLQQLKSSLGKSFGIAEPNSV
                     LFHHKDDGTLDSINAIKACPGPVELRVSPNKSILEPPGPRALPLVGNHYELYPDPLGNL
                     DRLFARYGPIVKTVNMGTTIYQTNDPAIARFVLREGAEFTKTTSDPSHPLYYMQHQLSL
                     FTCDSDSPAFQVSHKFVPPALSPRAVAHHTPLIQAAARSIFPVLDRFATRDEAFHVYQF
                     MFKLAGQVIWRVVVNQDLEHFASVDTQPHKTIRVLGEWLHLMKKTSLRPRWYGSLPFGD
                     PAKLRAAQRELWEDVEKAVDECTRSDNGDLPLSDPAASLRASCMADFLARARDEKGEAL
                     PRDIMISNVVILLGAGFTTSASLLSWCIYSLVKYPGNQERLLQEIIDHGGDGERAWAYD
                     EVHALEFLDCFVKEVQRLHNPSFQTARNARQDVVVPGGYLIPKGSIVIPCFPSLHKNPA
                     HWDNPLRFEPDRWAGGELAGKLNRKGLYTPFAAGRRGCVGLNLALMEVKTVLVELVYRY
                     HFEDASREPIVYDPEFLVTRPINFYAAPTRRTEWPSPSKA"
     misc_feature    6401..7344
                     /label=AmyB_5'
     CDS             join(7349..7439,7489..8039)
                     /codon_start=1
                     /gene="input.path1.gene208"
                     /product="cytochrome b5-like heme/steroid binding 
                     domain-containing protein similar to Arabidopsis thaliana 
                     steroid-binding proteins"
                     /label=E:cytochrome b5-like heme
                     /translation="MASLTTTTVTLGQLGQHKTRQDLWVAVHGKVYDLTAFAADHPGGI
                     DVLLECAGDDATEPFDYAGHTNDAFAVMAKYKVGSLEGSNENDGAASADSANHAATKTG
                     KPNSAKPITGLSNMNKTLISALFAACGLALVFRHGRTIASGLAATSAHLTSTKDANAGW
                     STSQAFYGGLSVSSLFAILSYALLYQQWHKTLPGERNVFTYPSVIPRRKA"
     primer_bind     7385..7404
                     /label=E-R
     primer_bind     complement(7811..7830)
                     /label=CXE
     primer_bind     complement(7891..7910)
                     /label=E-F
     misc_feature    complement(8044..10458)
                     /label=riboB
     misc_feature    8044..8069
                     /label=riboB primer FW
     primer_bind     complement(8103..8122)
                     /label=pYTRseqR
     misc_feature    8628..9944
                     /label=AfriboB-orf
     misc_feature    complement(10434..10458)
                     /label=riboB primer RV
     misc_feature    10492..11352
                     /label=AmpR
     misc_feature    11447..12129
                     /label=ColE1 ori
     misc_feature    12497..12517
                     /label=M13_rev
     rep_origin      complement(12530..13501)
                     /direction=LEFT
                     /label=2micron2_origin
     promoter        14142..14355
                     /label=URA3_promoter
     CDS             14357..15160
                     /codon_start=1
                     /gene="URA3"
                     /label=URA3
                     /note="Orf frame 3"
                     /translation="MSKATYKERAATHPSPVAAKLFNIMHEKQTNLCASLDVRTTKELL
                     ELVEALGPKICLLKTHVDILTDFSMEGTVKPLKALSAKYNFLLFEDRKFADIGNTVKLQ
                     YSAGVYRIAEWADITNAHGVVGPGIVSGLKQAAEEVTKEPRGLLMLAELSCKGSLSTGE
                     YTKGTVDIAKSDKDFVIGFIAQRDMGGRDEGYDWLIMTPGVGLDDKGDALGQQYRTVDD
                     VVSTGSDIIIVGRGLFAKGRDAKVEGERYRKAGWEAYLRRCGQQN"
     gene            14357..15157
                     /gene="URA3"
                     /label=URA3
                     /label=URA3(1)
     misc_feature    15423..15425
                     /label=SmaI
     misc_feature    15424..15429
                     /label=KpnI
     misc_feature    15442..15459
                     /label=M13_fw
     misc_feature    15799..18415
                     /label=AMA1 ori for Aspergillus
                     /label=AMA1 ori for Aspergillus(1)
ORIGIN
        1 ctgcagattt tgacctagtt aacaaggcac atcatgctat cacttccaac actcttgctg
       61 agcgcgttct gccttgcctt tctggttcta cgaagtatcc agtcccgcct gcaacgccgc
      121 agaaacgcca aaaggtgggg ttgtcaaccg ccagctagag ctccatcggg attctttggc
      181 attccgccgt tcctcggtgg tcgcagataa ctccctaaat tccctgagct aactctaagt
      241 cgaccatgcc gtttatggtt agcgcctccc aaaaaggaat ggccgactta gagttacctc
      301 ttgaccgact ttttctttcc tcccccttac atttcgttac cacaacacat tcctatatcc
      361 aaactccagg tacataacta gtcgaaatct cttttaaatc tagtcaagaa ctagatactt
      421 aaccttcata ctgcttagag atagcctttg aagctcttat ttcgctcttt gtctcactct
      481 caccttcctc ctcctcctcc aatccttttt gctcgggact agtccaagac tagtcaacga
      541 ttagtatgcc gagcattcgc gataacgatc tccgaaagtc cccagagtac tgtcactatc
      601 tcgaggcagt taaggacggg gagcttacgc tgccggattt caagatagta agccgacccg
      661 actagcttta agcctagtta ctgactagtc cacaggacga caatggcgtg cctgatatcc
      721 atccatatga agtctactgc cgagtgaagg gatgcctcaa gcgtacagtg agtctactgc
      781 tatactagtt tctgactagt tattaactag ttgacaggtt ccctctgcca acagaaacat
      841 attggtcaag cacttgaagg acaagaactc ccacggcatg gagtttacat tgcacaatgg
      901 acctcccact atgaaggaac tgatggaggc caaaggcaag tcctatctag attacttggt
      961 gactagtccc tgactagtca agtagcatgg tatgaaggct tgtttgaagg cactgttctc
     1021 ccaaccccga ctcctaccaa gaagcgcaag cgagctgcgt aagtttctgt gagtctaact
     1081 agtgtattag ctaatatata gcagcaccaa gtccaaggac cacaatacta agggtgtcga
     1141 gaattcgtga gtttcttctc ccatttcaac tagtccttga ctagtcacta actactttgc
     1201 agcaacgagg gtgaagctgg aaatgatcag gacaatggcg agggcccgta agtacagcca
     1261 ttcaatgcag actagttgct aactaatctg tgactagttc aagtggtccg tacgccgtgc
     1321 atacccctgt gactggtagg aatttgagca agcctgtctt gccgcgcgat gagaaaggaa
     1381 aggcaagtta cattcagccc cgtacctagg atcagtgcta atttataacc tctagccact
     1441 ctttatgcag atccgccgtg agggtagcaa ggcagctaaa tcagctggtg agaaaggaac
     1501 cataccctgc aagacctgtc gcaacgcaaa gggcaaaggt aagctatcca agctagtttg
     1561 ggactagatt ctaactagtc tcagcaccgt gtggttcaaa gccatattgc gagttttggc
     1621 gctttttctc atcgattgac gaggcaaagg gagcgagtat gcaacctcgt aagtcagact
     1681 cagacaaaga ccaactagtt attgaccagt cttctagaag gctctgttgt ggatcttgag
     1741 gccctggaga gttcctccaa caatccggag acaagcaagt cctcgtcgga ctagtcacta
     1801 actagactct aactagttgc agacatggat aatgcaaaag agacaagcaa tgaagaaagt
     1861 ggtaagacat ttctcctttg tggttctgga ctagtctttg actagtcaca gtcttaaaca
     1921 aggaaaatga gcatgaaaat gaggaggaaa aggctgctga gcccgaggaa gtgcagggtg
     1981 atggcagaca tggtaggtta ataccttgtt agttattgct agtcactgac tagtcaataa
     2041 ctagtctctg aacaccttgc aatcactccg tttgcgcagc tgaacagtgg tgaggataat
     2101 agtagtaagt tattctagct tcagagttat aggagactag atactaacta gtattagttg
     2161 caactaacct ggatctcaga gactttggcc tcaatctaga atctatctag ttgtcaacta
     2221 gactgtggta tcattgtctt ttattttcct agtcctggaa ctagcttcta actagtctcc
     2281 ctaatatgtg gctgtcttgt tttttttttt tgtttcccta cccggatatc tagtcccctt
     2341 ctaggttctg ttaacctctc gggctctgat ttagtttaac gcaaacctga gattagtttc
     2401 taactagtct ctaggttttc tatccacctt taattgtaat aataaataca agcaacgttt
     2461 atacgtcaaa agcatttata aacttttacc ctaaagtagc ttgcttgtgt gtttagttta
     2521 taattagtct cttattaatt tgatgtaggt aagcccgcca caaatatata tttttaacaa
     2581 gataccgtgg aaaaacttcg tgctatcaca aaacagtata caaaaaataa gctggctttc
     2641 cccgtcaagc tctaaatcgg gggctccctt tagggttccg atttagtgct ttacggcacc
     2701 tcgaccccaa aaaacttgat ttgggtgatg gttcacgtag tgggccatcg ccctgataga
     2761 cggtttttcg ccctttgacg ttggagtcca cgttctttaa tagtggactc ttgttccaaa
     2821 ctggaacaac actcaactct atctcgggct attcttttga tttataaggg attttgccga
     2881 tttcggtcta ttggttaaaa aatgagctga tttaacaaaa atttaacgcg aattttaaca
     2941 aaatggggtg acgatgagcc gctcttgcat ctttgtttgt attatactgt ctttcttgtt
     3001 acacataatt attctagaat gccccaccgt tacatacggg acacagccat ttacatatgc
     3061 atgtggatta cgagctaacg agttcattca aatctcagaa ctatcacata atcatcattc
     3121 ccctatcgtc aaagaccgta agacaaatcc ggttcatgca ctgaacccat tcgggtagtg
     3181 agtcatttac tcagcacact cgcgctgacg ctcgtcgaac accttcaatg cctcctcggc
     3241 agccttgaca ccactgagaa ccatggcacc gaaggtaggg cccatgcggt taaagccatc
     3301 aatttcagac agctccatac cgccgattat caagccctta gtaacctcgc gggtgttctt
     3361 gacgatggca tcctgcggcc gcactccggt gaattgattt gggtgacggg agagacccaa
     3421 gaggggccag aataataaga atggggaagg cgaaggtacc gcctttgggg tccagccacg
     3481 cgactccaac atggaggggc actggactaa cattattcca gcaccgggat cacgggccga
     3541 aagcggcaag gccgcgcact gcccctcttt ttgggtgaaa gagctggcag taacttaact
     3601 gtactttctg gagtgaataa tactactact atgaaagacc gcgatgggcc gatagtagta
     3661 gttacttcca ttacatcatc tcatccgccc ggttcctcgc ctccgcggca gtctacgggt
     3721 aggatcgtag caaaaacccg ggggatagac ccgtcgtccc gagctggagt tccgtataac
     3781 ctaggtagaa ggtatcaatt gaacccgaac aactggcaaa acattctcga gatcgtagga
     3841 gtgagtaccc ggcgtgatgg agggggagca cgctcattgg tccgtacggc agctgccgag
     3901 ggggagcagg agatccaaat atcgtgagtc tcctgctttg cccggtgtat gaaaccggaa
     3961 aggactgctg gggaactggg gagcggcgca agccgggaat cccagctgac aattgaccca
     4021 tcctcatgcc gtggcagagc ttgaggtagc ttttgccccg tctgtctccc cggtgtgcgc
     4081 attcgactgg gcgcggcatc tgtgcctcct ccaggagcgg aggacccagt agtaagtagg
     4141 cctgacctgg tcgttgcgtc agtccagagg ttccctcccc tacccttttt ctacttcccc
     4201 tcccccgccg ctcaactttt ctttcccttt tactttctct ctctcttcct cttcatccat
     4261 cctctcttca tcacttccct cttcccttca tccaattcat cttccaagtg agtcttcctc
     4321 cccatctgtc cctccatctt tcccatcatc atctcccctc ccagctcctc ccctcctctc
     4381 gtctcctcac gaagcttgac taaccattac cccgccacat agacacatct aaacaattta
     4441 tgcaccaaca attcttcttt ggtcatagtc cccaacagcg gggacaacaa gtcgacacat
     4501 cgaattttga aactcttcag cagctcaagt cgagcctcgg aaagtccttt ggcattgccg
     4561 agcccaactg tgagtcttga cgcaatcaga ttgtcggttt tcagatgcta acacgagaaa
     4621 agctgtcctg ttccatcaca aagatgacgg aactctggac tccatcaacg ccatcaaggc
     4681 atgtcccggc cctgtggagc tacgagtgtc cccaaacaag tccatcctgg agcctcccgg
     4741 cccccgggct cttcccctgg tcggcaacca ctatgagctc tatcccgacc cgctgggcaa
     4801 tctggaccgc ctctttgcga ggtacggccc cattgtcaag acggtcaaca tgggaaccac
     4861 aatataccag acaaacgacc cggccattgc gcgcttcgtg ctgcgcgagg gcgccgagtt
     4921 caccaagacg acgtcggacc cctcccaccc gctgtactac atgcagcacc agctctccct
     4981 cttcacctgc gacagcgact cgcccgcctt ccaggtctcg cacaagttcg tgccgccggc
     5041 gctgtcgccg cgcgccgtcg cccaccacac gcccctgatc caggcggccg cgcggtccat
     5101 cttccccgtg ctggaccgct tcgccacgcg cgacgaggcc ttccacgtct accagttcat
     5161 gttcaagctg gccggccagg tcatctggcg cgtggttgtc aaccaggacc tggagcactt
     5221 tgcgagcgtc gacacccagc cgcacaagac gatccgcgtg ctaggcgagt ggctgcacct
     5281 catgaagaag acgagcctgc ggcccaggtg gtacggcagc ctgccgtttg gcgaccccgc
     5341 gaagctgcgc gcggcgcaga gggagctctg ggaggacgtg gagaaggctg tggacgagtg
     5401 cacgcgctcg gacaacggcg atctgccgct ctcggacccg gcggcctcgc tgcgcgcctc
     5461 gtgcatggcc gacttcctgg cccgggcgcg cgacgaaaag ggcgaggccc tgccgcgtga
     5521 cattatgatc tccaacgtcg tcatcctgct cggcgcaggc ttcaccacta gcgcgtcgct
     5581 gctctcgtgg tgcatctact cgctcgtcaa gtaccccggc aaccaggagc gcctcctcca
     5641 ggagattatt gaccatggcg gcgacggcga acgcgcctgg gcctacgacg aggttcacgc
     5701 cctcgagttc ctcgactgct tcgtcaagga ggtccagcgg ctgcacaacc ccagcttcca
     5761 gacggcgcgc aacgcccggc aggacgtggt cgtgccggga ggttacctca tccccaaggg
     5821 ctccatcgtc atcccctgct tcccgagcct gcacaagaac ccggcccact gggacaaccc
     5881 gctgcggttc gagccggacc gttgggcagg aggcgagctg gccggcaagc tgaaccgcaa
     5941 ggggctgtac acgccgtttg cggcgggacg gcgtggctgc gtagggttga acctggcgct
     6001 gatggaggtc aagacggtgc ttgttgagtt ggtctatcgc tatcactttg aggacgcgtc
     6061 gcgggagccg attgtgtatg acccggagtt tctggtgact cgaccaatta atttctacgc
     6121 tgcaccgacg aggaggaccg agtggccttc tccgtccaag gcgtaggagg gaatgagaca
     6181 gagtttcttt tcaatgctgt gtgctagcca gcctgagaga tgttgttcag aatgaaagtg
     6241 attattactc tatctgttaa tattcgtcaa accgtatgaa atctatattg tgtgtcccct
     6301 caggatccgc cttttggtgt agatgcaggt gtaggtgtag gtgcaagtgt aggtgtaggt
     6361 ggctgtccag ggtaagatcc aaatgttggc ctgcaaagtc gattaaaggt gccgaacgag
     6421 ctataaatga tataacaata ttaaagcatt aattagagca atatcaggcc gcgcacgaaa
     6481 ggcaacttaa aaagcgaaag cgctctacta aacagattac ttttgaaaaa ggcacatcag
     6541 tatttaaagc ccgaatcctt attaagcgcc gaaatcaggc agataaagcc atacaggcag
     6601 atagacctct acctattaaa tcggcttcta ggcgcgctcc atctaaatgt tctggctgtg
     6661 gtgtacaggg gcataaaatt acgcactacc cgaatcgata gaactactca tttttatata
     6721 gaagtcagaa ttcatggtgt tttgatcatt ttaaattttt atatggcggg tggtgggcaa
     6781 ctcgcttgcg cgggcaactc gcttaccgat tacgttaggg ctgatattta cgtaaaaatc
     6841 gtcaagggat gcaagaccaa agtagtaaaa ccccggagtc aacagcatcc aagcccaagt
     6901 ccttcacgga gaaaccccag cgtccacatc acgagcgaag gaccacctct aggcatcgga
     6961 cgcaccatcc aattagaagc agcaaagcga aacagcccaa gaaaaaggtc ggcccgtcgg
     7021 ccttttctgc aacgctgatc acgggcagcg atccaaccaa caccctccag agtgactagg
     7081 ggcggaaatt taaagggatt aatttccact caaccacaaa tcacagtcgt ccccggtatt
     7141 gtcctgcaga atgcaattta aactcttctg cgaatcgctt ggattccccg cccctggccg
     7201 tagagcttaa agtatgtccc ttgtcgatgc gatgtatcac aacatataaa tactagcaag
     7261 ggatgccatg cttggaggat agcaaccgac aacatcacat caagctctcc cttctctgaa
     7321 caataaaccc cacagaaggc atttatttat ggcttccctc actaccacca ctgtgaccct
     7381 aggccaacta ggccagcaca agacccgtca agatttgtgg gttgctgtgc acggcaaagg
     7441 taagaataga tccatggatc acctagaggc gatgctaatc tgtatcagtg tacgatttga
     7501 ctgcatttgc agcggaccat cctggtggca tcgacgttct tctagaatgc gctggcgatg
     7561 atgctacgga gccatttgac tacgcagggc acacaaacga cgcctttgca gtcatggcaa
     7621 agtacaaggt tggaagcctg gaggggagca acgaaaacga cggcgctgca tctgcggaca
     7681 gtgcgaacca tgccgcaacc aagactggca aacccaactc ggctaagcca ataactggcc
     7741 tgtccaacat gaacaagacg ctcatttcag ctctttttgc cgcctgcggg cttgctttgg
     7801 tcttccgaca cgggagaacc attgcgtctg ggctggcggc tacctcggcc cacctcacgt
     7861 ccaccaagga cgccaatgct ggctggagta cttcacaggc gttctatggc gggctctccg
     7921 tgtcgtcgct atttgcgata ctgagctatg ctttgctgta ccagcagtgg cacaagacgc
     7981 tgccggggga aagaaatgtg tttacatatc cgagcgtcat cccaaggcgg aaagcctaga
     8041 aattggatga ctccctttcg atgataccct ttagcagaag tgttcttaaa ttgcgggaag
     8101 aggccgttca ggagtctggc tcgtttgatc acatgggatt aaaatatggt gttgaggctg
     8161 ggatatttta tgttttgtct cttgcgcttc gatatcaaca gattgacaat aatgaataac
     8221 tatctacgga ctatgaatgc agctcgatct actccgtatt tagtcgggca atctcccgta
     8281 gaagatgcta gactgcgctg aaagactagg cacagttaat tgccgcggat cacgtcaggc
     8341 ctgacaaatg acaggtggac cttcatgtaa tcgcacgatg agtcagcgcc tcttctcccc
     8401 cgccgacttg cagctgcgga tgtcccgagg agccgaacat tgaatctatc ccaagagtga
     8461 ctgaaatatg attgcaatcg tcgtcttttt cttgcagaga atgtggtgag gtgatcaatc
     8521 gtgtttttct tcatatatta tattctgtaa tgatcatact ttgttgagat acccgtctct
     8581 aaaattgtac tttcgcctcc ctcctccctc tcaagtccgt catcgcaatg tcgaatttac
     8641 cgtcccatgc ttctccgtct tttggggcgc aaacgcctac cacgccgcag cccgtcgacg
     8701 agctttctct caagtcgaac atcacatcag cccctgcgtt acactccaga ttagacgaac
     8761 tccgagatga gacttccagc cagatcagca gcatagacac tgaccgcggg gacatgaccc
     8821 ctgcggttcc cgcatcatta ctctccccat ccttcactcc tccagcaacc cccgggggct
     8881 cgatcaatac cgcggagctg cttcaacaga cccaattagc tggcgcacgg caagggtcaa
     8941 cacatactaa gcccccgagg ttgctttctc gtcttcccaa tgtcgaatgt atcgtccgcg
     9001 ctcggatacc cacgacaact ggcgcggaga tgtttcttca cctgtaccac aatgacttag
     9061 acaacaaaga gcatttggcg attgtgtttg gaaatacaat tcgaagcaga agcttggaca
     9121 agatccggcc tggagagacg gagatggatc gcatgatccg tggcgcgtat gtcgggaaac
     9181 tccgaccggg ccgtgtgagc agctggtatg acgaggagaa agctgaagag gccgccagtc
     9241 cggaagctgg cggcgctgta tccagtccgc acacactgcc gcgaagtagc ctcaaggagg
     9301 cacctcttgt gagaatccat tcggagtgct acactggtga gacggcttgg tctgcacgct
     9361 gcgactgcgg cgagcagctc gatgaagcag ctcgcctcat gtcgctgcct atggaaacgt
     9421 tggcagaggc tgcgtcaccg ccggatgggg cggtaccgtc aaatgctgct ggaggtgtaa
     9481 ttgtgtacct gcgccaagaa ggacgaggca ttgggctggg cgagaaactg aaagcgtaca
     9541 atcttcagga tctgggatca gacacggtgg aagccaatct cctgcttcgc caccctgcgg
     9601 atgcaagaag ttatggatta gctacggcga tcctggtgga tcttggtcta gggattgact
     9661 cgaatccgca cggcatccga ctactcacga ataacccgga caagattcga gcggttgagg
     9721 gacccaaccg agaagtggtg gtgaaagagc gggtgccgat ggtgccattg gcatggagat
     9781 cgggtggaaa gatgggaatc aagagttccg aggtcgaagg gtatctgaga acgaaggtat
     9841 gtcgacaatc tatctcttgc aagctagctt attttctcat cattcttaaa caatgtctca
     9901 ctctctcctc gcagatatcg aaaatgggcc atttgctcca atgaacctat cccctttcgg
     9961 ttagtaacct tgtgctggaa gtacgccttc ctgcttttgg acttagccaa gtcgacacgg
    10021 tgtatgctcg tcacactcat gtaacggttc tgcagcgcaa acgttctggt cacgttattc
    10081 gcttttgtcc attttgtctt tttgtgcggt acataaacta gaggattagc gcactttgta
    10141 catgatgttc ccgacatgtc acattaggcc tcgattggtc aaaataatcc ctctctaacc
    10201 tctggttcgc atactcttaa atgcagctct agtctctaga cggactagtt cctcctgcag
    10261 tggatgtctg acgagtgtct gcaaggaccg ttttccgtgt ccagttagtt ccaatcaccc
    10321 ggatatcggc gagacgtcgg ccgattgaga tcactgagtc aatggcgttg agtggcaatt
    10381 aatatatctg gatgcctaga atcctataaa ttgggaaaac tagagacccc ggtctatcgt
    10441 ggtggcagtg cgtcatttcc gtaatcaatt gcccattgaa aaaggaagag tatgagtatt
    10501 caacatttcc gtgtcgccct tattcccttt tttgcggcat tttgccttcc tgtttttgct
    10561 cacccagaaa cgctggtgaa agtaaaagat gctgaagatc agttgggtgc acgagtgggt
    10621 tacatcgaac tggatctcaa cagcggtaag atccttgaga gttttcgccc cgaagaacgt
    10681 tttccaatga tgagcacttt taaagttctg ctatgtggcg cggtattatc ccgtattgac
    10741 gccgggcaag agcaactcgg tcgccgcata cactattctc agaatgactt ggttgagtac
    10801 tcaccagtca cagaaaagca tcttacggat ggcatgacag taagagaatt atgcagtgct
    10861 gccataacca tgagtgataa cactgcggcc aacttacttc tgacaacgat cggaggaccg
    10921 aaggagctaa ccgctttttt gcacaacatg ggggatcatg taactcgcct tgatcgttgg
    10981 gaaccggagc tgaatgaagc cataccaaac gacgagcgtg acaccacgat gcctgtagca
    11041 atggcaacaa cgttgcgcaa actattaact ggcgaactac ttactctagc ttcccggcaa
    11101 caattaatag actggatgga ggcggataaa gttgcaggac cacttctgcg ctcggccctt
    11161 ccggctggct ggtttattgc tgataaatct ggagccggtg agcgtgggtc tcgcggtatc
    11221 attgcagcac tggggccaga tggtaagccc tcccgtatcg tagttatcta cacgacgggg
    11281 agtcaggcaa ctatggatga acgaaataga cagatcgctg agataggtgc ctcactgatt
    11341 aagcattggt aactgtcaga ccaagtttac tcatatatac tttagattga tttaaaactt
    11401 catttttaat ttaaaaggat ctaggtgaag atcctttttg ataatctcat gaccaaaatc
    11461 ccttaacgtg agttttcgtt ccactgagcg tcagaccccg tagaaaagat caaaggatct
    11521 tcttgagatc ctttttttct gcgcgtaatc tgctgcttgc aaacaaaaaa accaccgcta
    11581 ccagcggtgg tttgtttgcc ggatcaagag ctaccaactc tttttccgaa ggtaactggc
    11641 ttcagcagag cgcagatacc aaatactgtt cttctagtgt agccgtagtt aggccaccac
    11701 ttcaagaact ctgtagcacc gcctacatac ctcgctctgc taatcctgtt accagtggct
    11761 gctgccagtg gcgataagtc gtgtcttacc gggttggact caagacgata gttaccggat
    11821 aaggcgcagc ggtcgggctg aacggggggt tcgtgcacac agcccagctt ggagcgaacg
    11881 acctacaccg aactgagata cctacagcgt gagctatgag aaagcgccac gcttcccgaa
    11941 gggagaaagg cggacaggta tccggtaagc ggcagggtcg gaacaggaga gcgcacgagg
    12001 gagcttccag ggggaaacgc ctggtatctt tatagtcctg tcgggtttcg ccacctctga
    12061 cttgagcgtc gatttttgtg atgctcgtca ggggggcgga gcctatggaa aaacgccagc
    12121 aacgcggcct ttttacggtt cctggccttt tgctggcctt ttgctcacat gttctttcct
    12181 gcgttatccc ctgattctgt ggataaccgt attaccgcct ttgagtgagc tgataccgct
    12241 cgccgcagcc gaacgaccga gcgcagcgag tcagtgagcg aggaagcgga agagcgccca
    12301 atacgcaaac cgcctctccc cgcgcgttgg ccgattcatt aatgcagctg gcacgacagg
    12361 tttcccgact ggaaagcggg cagtgagcgc aacgcaatta atgtgagtta gctcactcat
    12421 taggcacccc aggctttaca ctttatgctt ccggctcgta tgttgtgtgg aattgtgagc
    12481 ggataacaat ttcacacagg aaacagctat gaccatgatt acgccactga acgaagcatc
    12541 tgtgcttcat tttgtagaac aaaaatgcaa cgcgagagcg ctaatttttc aaacaaagaa
    12601 tctgagctgc atttttacag aacagaaatg caacgcgaaa gcgctatttt accaacgaag
    12661 aatctgtgct tcatttttgt aaaacaaaaa tgcaacgcga gagcgctaat ttttcaaaca
    12721 aagaatctga gctgcatttt tacagaacag aaatgcaacg cgagagcgct attttaccaa
    12781 caaagaatct atacttcttt tttgttctac aaaaatgcat cccgagagcg ctatttttct
    12841 aacaaagcat cttagattac tttttttctc ctttgtgcgc tctataatgc agtctcttga
    12901 taactttttg cactgtaggt ccgttaaggt tagaagaagg ctactttggt gtctattttc
    12961 tcttccataa aaaaagcctg actccacttc ccgcgtttac tgattactag cgaagctgcg
    13021 ggtgcatttt ttcaagataa aggcatcccc gattatattc tataccgatg tggattgcgc
    13081 atactttgtg aacagaaagt gatagcgttg atgattcttc attggtcaga aaattatgaa
    13141 cggtttcttc tattttgtct ctatatacta cgtataggaa atgtttacat tttcgtattg
    13201 ttttcgattc actctatgaa tagttcttac tacaattttt ttgtctaaag agtaatacta
    13261 gagataaaca taaaaaatgt agaggtcgag tttagatgca agttcaagga gcgaaaggtg
    13321 gatgggtagg ttatataggg atatagcaca gagatatata gcaaagagat acttttgagc
    13381 aatgtttgtg gaagcggtat tcgcaatatt ttagtagctc gttacagtcc ggtgcgtttt
    13441 tggttttttg aaagtgcgtc ttcagagcgc ttttggtttt caaaagcgct ctgaagttcc
    13501 tatactttct agagaatagg aacttcggaa taggaacttc aaagcgtttc cgaaaacgag
    13561 cgcttccgaa aatgcaacgc gagctgcgca catacagctc actgttcacg tcgcacctat
    13621 atctgcgtgt tgcctgtata tatatataca tgagaagaac ggcatagtgc gtgtttatgc
    13681 ttaaatgcgt acttatatgc gtctatttat gtaggatgaa aggtagtcta gtacctcctg
    13741 tgatattatc ccattccatg cggggtatcg tatgcttcct tcagcactac cctttagctg
    13801 ttctatatgc tgccactcct caattggatt agtctcatcc ttcaatgcta tcatttcctt
    13861 tgatattgga tcatactaag aaaccattat tatcatgaca ttaacctata aaaataggcg
    13921 tatcacgagg ccctttcgtc tcgcgcgttt cggtgatgac ggtgaaaacc tctgacacat
    13981 gcagctcccg gagacggtca cagcttgtct gtaagcggat gccgggagca gacaagcccg
    14041 tcagggcgcg tcagcgggtg ttggcgggtg tcggggctgg cttaactatg cggcatcaga
    14101 gcagattgta ctgagagtgc accataccac agcttttcaa ttcaattcat catttttttt
    14161 ttattctttt ttttgatttc ggtttctttg aaattttttt gattcggtaa tctccgaaca
    14221 gaaggaagaa cgaaggaagg agcacagact tagattggta tatatacgca tatgtagtgt
    14281 tgaagaaaca tgaaattgcc cagtattctt aacccaactg cacagaacaa aaacctgcag
    14341 gaaacgaaga taaatcatgt cgaaagctac atataaggaa cgtgctgcta ctcatcctag
    14401 tcctgttgct gccaagctat ttaatatcat gcacgaaaag caaacaaact tgtgtgcttc
    14461 attggatgtt cgtaccacca aggaattact ggagttagtt gaagcattag gtcccaaaat
    14521 ttgtttacta aaaacacatg tggatatctt gactgatttt tccatggagg gcacagttaa
    14581 gccgctaaag gcattatccg ccaagtacaa ttttttactc ttcgaagaca gaaaatttgc
    14641 tgacattggt aatacagtca aattgcagta ctctgcgggt gtatacagaa tagcagaatg
    14701 ggcagacatt acgaatgcac acggtgtggt gggcccaggt attgttagcg gtttgaagca
    14761 ggcggcagaa gaagtaacaa aggaacctag aggccttttg atgttagcag aattgtcatg
    14821 caagggctcc ctatctactg gagaatatac taagggtact gttgacattg cgaagagcga
    14881 caaagatttt gttatcggct ttattgctca aagagacatg ggtggaagag atgaaggtta
    14941 cgattggttg attatgacac ccggtgtggg tttagatgac aagggagacg cattgggtca
    15001 acagtataga accgtggatg atgtggtctc tacaggatct gacattatta ttgttggaag
    15061 aggactattt gcaaagggaa gggatgctaa ggtagagggt gaacgttaca gaaaagcagg
    15121 ctgggaagca tatttgagaa gatgcggcca gcaaaactaa aaaactgtat tataagtaaa
    15181 tgcatgtata ctaaactcac aaattagagc ttcaatttaa ttatatcagt tattacccta
    15241 tgcggtgtga aataccgcac agatgcgtaa ggagaaaata ccgcatcagg aaattgtaaa
    15301 cgttaatatt ttgttaaaat tcgcgttaaa tttttgttaa atcagctcat tttttaacca
    15361 ataggccgaa atcggcaaaa tcccttataa atcaaaagaa tagaccgaga tagggttgag
    15421 tggggtaccg agctcgaatt cactggccgt cgttttacaa cgtcgtgact gggaaaaccc
    15481 tggcgttacc caacttaatc gccttgcagc acatccccct ttcgccagct ggcgtaatag
    15541 cgaagaggcc cgcaccgatc gcccttccca acagttgcgc agcctgaatg gcgaatggcg
    15601 cctgatgcgg tattttctcc ttacgcatct gtgcggtatt tcacaccgca tacgtcaaag
    15661 caaccatagt acgcgccctg tagcggcgca ttaagcgcgg cgggtgtggt ggttacgcgc
    15721 agcgtgaccg ctacacttgc cagcgcctta gcgcccgctc ctttcgcttt cttcccttcc
    15781 tttctcgcca cgttcgccag cttatttttt gtatactgtt ttgtgatagc acgaagtttt
    15841 tccacggtat cttgttaaaa atatatattt gtggcgggct tacctacatc aaattaataa
    15901 gagactaatt ataaactaaa cacacaagca agctacttta gggtaaaagt ttataaatgc
    15961 ttttgacgta taaacgttgc ttgtatttat tattacaatt aaaggtggat agaaaaccta
    16021 gagactagtt agaaactaat ctcaggtttg cgttaaacta aatcagagcc cgagaggtta
    16081 acagaaccta gaaggggact agatatccgg gtagggaaac aaaaaaaaaa aacaagacag
    16141 ccacatatta gggagactag ttagaagcta gttccaggac taggaaaata aaagacaatg
    16201 ataccacagt ctagttgaca actagataga ttctagattg aggccaaagt ctctgagatc
    16261 caggttagtt gcaactaata ctagttagta tctagtctcc tataactctg aagctagaat
    16321 aacttactac tattatcctc accactgttc agctgcgcaa acggagtgat tgcaaggtgt
    16381 tcagagacta gttattgact agtcagtgac tagcaataac taacaaggta ttaacctacc
    16441 atgtctgcca tcaccctgca cttcctcggg ctcagcagcc ttttcctcct cattttcatg
    16501 ctcattttcc ttgtttaaga ctgtgactag tcaaagacta gtccagaacc acaaaggaga
    16561 aatgtcttac cactttcttc attgcttgtc tcttttgcat tatccatgtc tgcaactagt
    16621 tagagtctag ttagtgacta gtccgacgag gacttgcttg tctccggatt gttggaggaa
    16681 ctctccaggg cctcaagatc cacaacagag ccttctagaa gactggtcaa taactagttg
    16741 gtctttgtct gagtctgact tacgaggttg catactcgct ccctttgcct cgtcaatcga
    16801 tgagaaaaag cgccaaaact cgcaatatgg ctttgaacca cacggtgctg agactagtta
    16861 gaatctagtc ccaaactagc ttggatagct tacctttgcc ctttgcgttg cgacaggtct
    16921 tgcagggtat ggttcctttc tcaccagctg atttagctgc cttgctaccc tcacggcgga
    16981 tctgcataaa gagtggctag aggttataaa ttagcactga tcctaggtac ggggctgaat
    17041 gtaacttgcc tttcctttct catcgcgcgg caagacaggc ttgctcaaat tcctaccagt
    17101 cacaggggta tgcacggcgt acggaccact tgaactagtc acagattagt tagcaactag
    17161 tctgcattga atggctgtac ttacgggccc tcgccattgt cctgatcatt tccagcttca
    17221 ccctcgttgc tgcaaagtag ttagtgacta gtcaaggact agttgaaatg ggagaagaaa
    17281 ctcacgaatt ctcgacaccc ttagtattgt ggtccttgga cttggtgctg ctatatatta
    17341 gctaatacac tagttagact cacagaaact tacgcagctc gcttgcgctt cttggtagga
    17401 gtcggggttg ggagaacagt gccttcaaac aagccttcat accatgctac ttgactagtc
    17461 agggactagt caccaagtaa tctagatagg acttgccttt ggcctccatc agttccttca
    17521 tagtgggagg tccattgtgc aatgtaaact ccatgccgtg ggagttcttg tccttcaagt
    17581 gcttgaccaa tatgtttctg ttggcagagg gaacctgtca actagttaat aactagtcag
    17641 aaactagtat agcagtagac tcactgtacg cttgaggcat cccttcactc ggcagtagac
    17701 ttcatatgga tggatatcag gcacgccatt gtcgtcctgt ggactagtca gtaactaggc
    17761 ttaaagctag tcgggtcggc ttactatctt gaaatccggc agcgtaagct ccccgtcctt
    17821 aactgcctcg agatagtgac agtactctgg ggactttcgg agatcgttat cgcgaatgct
    17881 cggcatacta atcgttgact agtcttggac tagtcccgag caaaaaggat tggaggagga
    17941 ggaggaaggt gagagtgaga caaagagcga aataagagct tcaaaggcta tctctaagca
    18001 gtatgaaggt taagtatcta gttcttgact agatttaaaa gagatttcga ctagttatgt
    18061 acctggagtt tggatatagg aatgtgttgt ggtaacgaaa tgtaaggggg aggaaagaaa
    18121 aagtcggtca agaggtaact ctaagtcggc cattcctttt tgggaggcgc taaccataaa
    18181 cggcatggtc gacttagagt tagctcaggg aatttaggga gttatctgcg accactggac
    18241 tctcaggctt tccattgggg tactaacata gccatcaaat gccggcccgt gtttaatctc
    18301 ctcgagatgg ctgggctcac atgcgttcta ctcaaaaact cttataccta ggccctctcc
    18361 caatcgtgta tgtttggacc ttcctctctc acactttgga taacatcaag catac
//
