# Supplementary material for: Toward sustainable food preservatives: high-level production of sorbic acid in engineered Saccharomyces cerevisiae
Source: Nat Commun. 2026 Apr 21;17:5492. doi: 10.1038/s41467-026-72163-8 (PMC13284220; doi:10.1038/s41467-026-72163-8)
Supplement: Supplementary file 7 — Source data [file 41467_2026_72163_MOESM7_ESM.zip › Plasmid_Sequences/gb files/pJB140(pMSP+BC).gb]

LOCUS       Exported               19558 bp DNA     circular SYN 23-APR-2024
DEFINITION  synthetic circular DNA
ACCESSION   .
VERSION     .
KEYWORDS    pMSP
SOURCE      synthetic DNA construct
  ORGANISM  synthetic DNA construct
REFERENCE   1  (bases 1 to 19558)
  AUTHORS   .
  TITLE     Direct Submission
  JOURNAL   Exported Mar 19, 2026 from SnapGene 6.0.2
            https://www.snapgene.com
COMMENT     delete [ATG An11g00350-pyrG] (5771 bp)
            insert [ATG An11g00320-PyroA (same as pKW10011)]
            23 base sequence changed based on sequence analysis TY-15-41
FEATURES             Location/Qualifiers
     source          1..19558
                     /mol_type="other DNA"
                     /organism="synthetic DNA construct"
     misc_feature    1..2277
                     /label=AMA1 ori for Aspergillus
     misc_feature    2278..2631
                     /label=AMA1 ori for Aspergillus
                     /label=AMA1 ori for Aspergillus(2)
     primer_bind     3270..3289
                     /label=UPR-CX
     misc_feature    3383..4326
                     /label=AmyB_5'
     primer_bind     4293..4351
                     /label=119-HYDR-F
     CDS             join(4331..4469,4575..5287)
                     /codon_start=1
                     /gene="input.path1.gene203"
                     /product="alpha/beta hydrolase family protein( domain 
                     architecture ID 229394)alpha/beta hydrolase family protein 
                     may catalyze the hydrolysis of substrates with different 
                     chemical composition or physicochemical properties using a 
                     nucleophile-His-acid catalytic triad"
                     /label=B:serine hydrolase
                     /translation="MRIICLHGVGSSGSICESQFEPFIKAADPSYEFVFVDGPASSIRG
                     PGMGGQFSGPFFSHTEGYSPVQMTDALKHFDDVLEELGPFDGVIGFSQGAALATSYMYD
                     QQTRHGRIPFKFALLFSTVCAFAPDTEFSRAQIEGLGARGVKIATDSNNTAASTMPNEE
                     RALYDTLVNVIKPLRDGHALLPDIDLDVYFDHVANAPRLLVPQLMEGPISIPTLHMHGK
                     RDAEFMRSMSLIARSMYDSKMMKTLEHSGTHHPPQKDSEVKAAVRAMEWAIAESHKISI
                     GR"
     primer_bind     5472..5530
                     /label=140-GPDA-F
     primer_bind     complement(5489..5547)
                     /label=140-HYDR-R
     promoter        5510..6562
                     /label=gpdA-5' promoter
                     /label=gpdA-5'
     primer_bind     6502..6522
                     /label=pYTRseqF
     primer_bind     6528..6586
                     /label=140-AMID-F
     primer_bind     complement(6540..6598)
                     /label=140-GPDA-R
     CDS             join(6567..7502,7559..7814,7871..9018)
                     /codon_start=1
                     /gene="input.path1.gene210"
                     /product="asparagine synthase"
                     /label=D:Amidase chyE
                     /translation="MCGFAASCVCAHARPTGHIYGHAIGLTNNHVTGEANGHTNGHANG
                     SLNGDLNGHTNGHTNGHTNGHTNGHTNGHTNGYANGDETIKLAKDRAKREFFAKQLQAA
                     VDNIKHRGPDGSGVWVSPDGKVGLGHCRLSINDLSPSGAQPLHSDDNQIHAVVNGEIYD
                     FDRLRDVCSTRHGYRFTGSSDSELVVALYKIYGAPYFLEHLRGEFAFVLFDEREGRRRV
                     IAGRDRFGIKPLLWTVVGDKVLFGSEAKALLPLGWEPEWNVRGITDSGWMMDDRTVFKG
                     VRKLMPGHWMEITDERGVEIKKYWDAEYPHKMEQDPRTMEEMVLGVRERLVEAIKLRLR
                     ADVPIGIYLSGGIDSSTVAGIVTELIRKENVKLGSDHASRVACFSVSFPHESGYNESDI
                     ADRTAEWLGVSIMKREVNEERIAADFAEAAYHCEHHHFDLNAVAKFALSTLPREHGVKV
                     VLTGEGSDEHFAGYPYFPAEFLRHPDMGMPDSILARDDELRERMQRSASDEMNAVWRSQ
                     GATEYAGRPAAPILRDAAGNTMPESLLAWHPADGLFQGWVRDLYRGHWDMRETVMRGHS
                     AEVREKMREKWHPAHTAMYMWNKSTLINVILACLGDRTEMAHSIEARTPFLDHHLAEYV
                     NSLPPSTKLDYVPPEDKDVDDVDNFWWKAAGASLRTITEKHILREAARPYITDELYRRR
                     KVPFLAPVRWPKDGPLHNMFKKLLTREAVENLGFVDYAVVENALNTAFGDDAVSSSFRV
                     LCYTGGWVTLSQRFGIKKATPEESGW"
     primer_bind     complement(9360..9418)
                     /label=140-AMID-R
     misc_feature    complement(9386..11601)
                     /label=pyroA
     misc_feature    9968..11015
                     /label=pyroA
                     /label=pyroA(1)
     misc_feature    11635..12495
                     /label=AmpR
     misc_feature    12590..13272
                     /label=ColE1 ori
     misc_feature    13640..13660
                     /label=M13_rev
     misc_feature    13669
                     /label=HindIII
     rep_origin      complement(13673..14644)
                     /direction=LEFT
                     /label=2micron2_origin
     promoter        15285..15498
                     /label=URA3_promoter
     CDS             15500..16303
                     /codon_start=1
                     /gene="URA3"
                     /label=URA3
                     /note="Orf frame 3"
                     /translation="MSKATYKERAATHPSPVAAKLFNIMHEKQTNLCASLDVRTTKELL
                     ELVEALGPKICLLKTHVDILTDFSMEGTVKPLKALSAKYNFLLFEDRKFADIGNTVKLQ
                     YSAGVYRIAEWADITNAHGVVGPGIVSGLKQAAEEVTKEPRGLLMLAELSCKGSLSTGE
                     YTKGTVDIAKSDKDFVIGFIAQRDMGGRDEGYDWLIMTPGVGLDDKGDALGQQYRTVDD
                     VVSTGSDIIIVGRGLFAKGRDAKVEGERYRKAGWEAYLRRCGQQN"
     gene            15500..16300
                     /gene="URA3"
                     /label=URA3
                     /label=URA3(1)
     misc_feature    16566..16568
                     /label=SmaI
     misc_feature    16567..16572
                     /label=KpnI
     misc_feature    16585..16602
                     /label=M13_fw
     misc_feature    16942..19558
                     /label=AMA1 ori for Aspergillus
                     /label=AMA1 ori for Aspergillus(1)
ORIGIN
        1 ctgcagattt tgacctagtt aacaaggcac atcatgctat cacttccaac actcttgctg
       61 agcgcgttct gccttgcctt tctggttcta cgaagtatcc agtcccgcct gcaacgccgc
      121 agaaacgcca aaaggtgggg ttgtcaaccg ccagctagag ctccatcggg attctttggc
      181 attccgccgt tcctcggtgg tcgcagataa ctccctaaat tccctgagct aactctaagt
      241 cgaccatgcc gtttatggtt agcgcctccc aaaaaggaat ggccgactta gagttacctc
      301 ttgaccgact ttttctttcc tcccccttac atttcgttac cacaacacat tcctatatcc
      361 aaactccagg tacataacta gtcgaaatct cttttaaatc tagtcaagaa ctagatactt
      421 aaccttcata ctgcttagag atagcctttg aagctcttat ttcgctcttt gtctcactct
      481 caccttcctc ctcctcctcc aatccttttt gctcgggact agtccaagac tagtcaacga
      541 ttagtatgcc gagcattcgc gataacgatc tccgaaagtc cccagagtac tgtcactatc
      601 tcgaggcagt taaggacggg gagcttacgc tgccggattt caagatagta agccgacccg
      661 actagcttta agcctagtta ctgactagtc cacaggacga caatggcgtg cctgatatcc
      721 atccatatga agtctactgc cgagtgaagg gatgcctcaa gcgtacagtg agtctactgc
      781 tatactagtt tctgactagt tattaactag ttgacaggtt ccctctgcca acagaaacat
      841 attggtcaag cacttgaagg acaagaactc ccacggcatg gagtttacat tgcacaatgg
      901 acctcccact atgaaggaac tgatggaggc caaaggcaag tcctatctag attacttggt
      961 gactagtccc tgactagtca agtagcatgg tatgaaggct tgtttgaagg cactgttctc
     1021 ccaaccccga ctcctaccaa gaagcgcaag cgagctgcgt aagtttctgt gagtctaact
     1081 agtgtattag ctaatatata gcagcaccaa gtccaaggac cacaatacta agggtgtcga
     1141 gaattcgtga gtttcttctc ccatttcaac tagtccttga ctagtcacta actactttgc
     1201 agcaacgagg gtgaagctgg aaatgatcag gacaatggcg agggcccgta agtacagcca
     1261 ttcaatgcag actagttgct aactaatctg tgactagttc aagtggtccg tacgccgtgc
     1321 atacccctgt gactggtagg aatttgagca agcctgtctt gccgcgcgat gagaaaggaa
     1381 aggcaagtta cattcagccc cgtacctagg atcagtgcta atttataacc tctagccact
     1441 ctttatgcag atccgccgtg agggtagcaa ggcagctaaa tcagctggtg agaaaggaac
     1501 cataccctgc aagacctgtc gcaacgcaaa gggcaaaggt aagctatcca agctagtttg
     1561 ggactagatt ctaactagtc tcagcaccgt gtggttcaaa gccatattgc gagttttggc
     1621 gctttttctc atcgattgac gaggcaaagg gagcgagtat gcaacctcgt aagtcagact
     1681 cagacaaaga ccaactagtt attgaccagt cttctagaag gctctgttgt ggatcttgag
     1741 gccctggaga gttcctccaa caatccggag acaagcaagt cctcgtcgga ctagtcacta
     1801 actagactct aactagttgc agacatggat aatgcaaaag agacaagcaa tgaagaaagt
     1861 ggtaagacat ttctcctttg tggttctgga ctagtctttg actagtcaca gtcttaaaca
     1921 aggaaaatga gcatgaaaat gaggaggaaa aggctgctga gcccgaggaa gtgcagggtg
     1981 atggcagaca tggtaggtta ataccttgtt agttattgct agtcactgac tagtcaataa
     2041 ctagtctctg aacaccttgc aatcactccg tttgcgcagc tgaacagtgg tgaggataat
     2101 agtagtaagt tattctagct tcagagttat aggagactag atactaacta gtattagttg
     2161 caactaacct ggatctcaga gactttggcc tcaatctaga atctatctag ttgtcaacta
     2221 gactgtggta tcattgtctt ttattttcct agtcctggaa ctagcttcta actagtctcc
     2281 ctaatatgtg gctgtcttgt tttttttttt tgtttcccta cccggatatc tagtcccctt
     2341 ctaggttctg ttaacctctc gggctctgat ttagtttaac gcaaacctga gattagtttc
     2401 taactagtct ctaggttttc tatccacctt taattgtaat aataaataca agcaacgttt
     2461 atacgtcaaa agcatttata aacttttacc ctaaagtagc ttgcttgtgt gtttagttta
     2521 taattagtct cttattaatt tgatgtaggt aagcccgcca caaatatata tttttaacaa
     2581 gataccgtgg aaaaacttcg tgctatcaca aaacagtata caaaaaataa gctggctttc
     2641 cccgtcaagc tctaaatcgg gggctccctt tagggttccg atttagtgct ttacggcacc
     2701 tcgaccccaa aaaacttgat ttgggtgatg gttcacgtag tgggccatcg ccctgataga
     2761 cggtttttcg ccctttgacg ttggagtcca cgttctttaa tagtggactc ttgttccaaa
     2821 ctggaacaac actcaactct atctcgggct attcttttga tttataaggg attttgccga
     2881 tttcggtcta ttggttaaaa aatgagctga tttaacaaaa atttaacgcg aattttaaca
     2941 aaatggggtg acgatgagcc gctcttgcat ctttgtttgt attatactgt ctttcttgtt
     3001 acacataatt attctagaat gccccaccgt tacatacggg acacagccat ttacatatgc
     3061 atgtggatta cgagctaacg agttcattca aatctcagaa ctatcacata atcatcattc
     3121 ccctatcgtc aaagaccgta agacaaatcc ggttcatgca ctgaacccat tcgggtagtg
     3181 agtcatttac tcagcacact cgcgctgacg ctcgtcgaac accttcaatg cctcctcggc
     3241 agccttgaca ccactgagaa ccatggcacc gaaggtaggg cccatgcggt taaagccatc
     3301 aatttcagac agctccatac cgccgattat caagccctta gtaacctcgc gggtgttctt
     3361 gacgatggca tcctgcggcc gcgattaaag gtgccgaacg agctataaat gatataacaa
     3421 tattaaagca ttaattagag caatatcagg ccgcgcacga aaggcaactt aaaaagcgaa
     3481 agcgctctac taaacagatt acttttgaaa aaggcacatc agtatttaaa gcccgaatcc
     3541 ttattaagcg ccgaaatcag gcagataaag ccatacaggc agatagacct ctacctatta
     3601 aatcggcttc taggcgcgct ccatctaaat gttctggctg tggtgtacag gggcataaaa
     3661 ttacgcacta cccgaatcga tagaactact catttttata tagaagtcag aattcatggt
     3721 gttttgatca ttttaaattt ttatatggcg ggtggtgggc aactcgcttg cgcgggcaac
     3781 tcgcttaccg attacgttag ggctgatatt tacgtaaaaa tcgtcaaggg atgcaagacc
     3841 aaagtagtaa aaccccggag tcaacagcat ccaagcccaa gtccttcacg gagaaacccc
     3901 agcgtccaca tcacgagcga aggaccacct ctaggcatcg gacgcaccat ccaattagaa
     3961 gcagcaaagc gaaacagccc aagaaaaagg tcggcccgtc ggccttttct gcaacgctga
     4021 tcacgggcag cgatccaacc aacaccctcc agagtgacta ggggcggaaa tttaaaggga
     4081 ttaatttcca ctcaaccaca aatcacagtc gtccccggta ttgtcctgca gaatgcaatt
     4141 taaactcttc tgcgaatcgc ttggattccc cgcccctggc cgtagagctt aaagtatgtc
     4201 ccttgtcgat gcgatgtatc acaacatata aatactagca agggatgcca tgcttggagg
     4261 atagcaaccg acaacatcac atcaagctct cccttctctg aacaataaac cccacagaag
     4321 gcatttattt atgagaatca tctgcctaca cggcgtcgga agctccggca gcatctgtga
     4381 aagccaattc gagcctttca tcaaggcggc cgatccgagc tatgagtttg tctttgtcga
     4441 cgggcccgcc tcgtcgattc gaggacctgg tacgtgaacc cgcagcaacc ataaacccca
     4501 aagatatttt gaaatcgaaa ggagaaaaac ccttgaaagt ttttgttgtc taacccatgc
     4561 ttccctacat ccaggcatgg gcggccagtt ttctgggccc ttcttctccc acaccgaagg
     4621 ctactctccc gtgcagatga cggacgccct gaagcacttt gacgacgtcc tggaagagct
     4681 aggccctttc gacggtgtca tcggcttcag ccagggtgca gctctggcca cttcgtacat
     4741 gtacgaccag cagaccaggc acggtcgcat ccccttcaag tttgccctgc tcttctccac
     4801 cgtctgcgcc tttgcccccg acaccgagtt ctcccgagcc cagatcgaag gcctcggcgc
     4861 ccggggcgtc aagattgcca ccgatagtaa caacactgcg gcttcgacca tgcccaacga
     4921 ggaacgcgct ctatacgaca ccctcgtcaa tgtcatcaag ccgctgcgcg acggccacgc
     4981 cctgctgcca gacatcgacc tcgacgtcta ctttgaccat gtggccaacg ccccgcggct
     5041 actggtgccg cagttgatgg aaggcccaat ctccatcccg acacttcaca tgcatgggaa
     5101 gcgagacgcc gagtttatgc gcagcatgtc gctgattgcg cggagtatgt acgacagcaa
     5161 gatgatgaag acgctggaac acagcgggac gcatcatccg ccacagaagg actcagaggt
     5221 caaggctgcg gtgagggcga tggaatgggc tattgcagag tctcacaaga ttagcatcgg
     5281 gcgatgatgg ctttgccgac gcaaatggca aatgtgtaaa attttgtgga atgaaacgca
     5341 cttgaggacg aaatttgtcc ctgataataa cggcgaacgt gtgactttga atcatggagc
     5401 ttcaaaagcg tatgtcaacc tcatcggcaa tactcgcgcg cacttctctt gagatactcg
     5461 cttagaatca gcgcttcaac cgggacaaga ttcccattca gcctgcttca ctccggtgaa
     5521 ttgatttggg tgacgggaga gacccaagag gggccagaat aataagaatg gggaaggcga
     5581 aggtaccgcc tttggggtcc agccacgcga ctccaacatg gaggggcact ggactaacat
     5641 tattccagca ccgggatcac gggccgaaag cggcaaggcc gcgcactgcc cctctttttg
     5701 ggtgaaagag ctggcagtaa cttaactgta ctttctggag tgaataatac tactactatg
     5761 aaagaccgcg atgggccgat agtagtagtt acttccatta catcatctca tccgcccggt
     5821 tcctcgcctc cgcggcagtc tacgggtagg atcgtagcaa aaacccgggg gatagacccg
     5881 tcgtcccgag ctggagttcc gtataaccta ggtagaaggt atcaattgaa cccgaacaac
     5941 tggcaaaaca ttctcgagat cgtaggagtg agtacccggc gtgatggagg gggagcacgc
     6001 tcattggtcc gtacggcagc tgccgagggg gagcaggaga tccaaatatc gtgagtctcc
     6061 tgctttgccc ggtgtatgaa accggaaagg actgctgggg aactggggag cggcgcaagc
     6121 cgggaatccc agctgacaat tgacccatcc tcatgccgtg gcagagcttg aggtagcttt
     6181 tgccccgtct gtctccccgg tgtgcgcatt cgactgggcg cggcatctgt gcctcctcca
     6241 ggagcggagg acccagtagt aagtaggcct gacctggtcg ttgcgtcagt ccagaggttc
     6301 cctcccctac cctttttcta cttcccctcc cccgccgctc aacttttctt tcccttttac
     6361 tttctctctc tcttcctctt catccatcct ctcttcatca cttccctctt cccttcatcc
     6421 aattcatctt ccaagtgagt cttcctcccc atctgtccct ccatctttcc catcatcatc
     6481 tcccctccca gctcctcccc tcctctcgtc tcctcacgaa gcttgactaa ccattacccc
     6541 gccacataga cacatctaaa caatttatgt gcggttttgc tgcgagctgt gtgtgtgccc
     6601 acgcccggcc aaccggacac atctacggcc atgccattgg ccttaccaac aaccacgtca
     6661 caggcgaagc caacggccat accaacggcc acgccaatgg gtccttgaat ggagacttaa
     6721 acggccacac caacggccac accaatggtc acaccaacgg ccacaccaac ggtcacacca
     6781 acggtcacac caacggttac gccaacggcg acgagaccat caagctggcc aaggaccgcg
     6841 ccaagcggga attcttcgcg aagcagctcc aggccgccgt cgacaacatc aagcaccgcg
     6901 gtcctgatgg ctcaggggtc tgggtcagcc ccgacggcaa ggtcggcctc ggccactgcc
     6961 gcctctccat caacgacttg tcgcccagcg gcgcacagcc cctgcacagc gacgacaacc
     7021 agatccacgc cgtcgtcaac ggtgagatct acgactttga ccggctgcgc gatgtctgct
     7081 ccacccgcca tggctaccgc ttcaccggct ccagtgacag cgagctcgtt gttgctctgt
     7141 acaagatcta cggtgctccg tatttcctgg agcacctgcg tggcgagttt gcctttgtgc
     7201 tgtttgacga gcgcgagggg aggcgcaggg tcattgcggg tcgtgatcga ttcggcatca
     7261 agccgctgct ttggaccgtc gtgggagaca aggtgctgtt tgggtctgag gccaaggcgc
     7321 tgctgccgct ggggtgggag cctgagtgga atgttcgcgg tatcacggac agcggctgga
     7381 tgatggacga ccggaccgtg ttcaagggcg taaggaagct gatgcctggt cactggatgg
     7441 agattacgga tgagcgtggt gtcgagatca aaaagtactg ggacgctgag tatccccaca
     7501 aggtgagcac catgatcagc aagagagtgc gactggatgg ttgctgactg ggctgcagat
     7561 ggaacaagat ccgcgaacca tggaggagat ggtcctcgga gtccgtgagc gtcttgtcga
     7621 ggccattaag ctgaggttgc gtgccgatgt ccccattggt atctaccttt ctggtggtat
     7681 cgactcgtcc acggtggctg gcatcgtgac tgagctcatc cggaaagaaa acgtcaagct
     7741 tggcagtgac cacgcctctc gcgttgcctg ttttagcgtc agcttccctc acgagtctgg
     7801 ttacaacgaa tctggtaagc aacgacgttg tcaagcaacg gaatggaaca tacattaaca
     7861 ctgtgaaaag acattgcgga ccgaacagca gagtggctcg gcgtctccat catgaagcga
     7921 gaggtcaacg aggagcgcat cgcggccgac tttgccgagg cggcgtacca ctgcgagcac
     7981 caccactttg acctcaatgc cgtggccaaa tttgccctct ccaccctccc ccgcgagcac
     8041 ggcgtcaagg tggtgctcac gggcgagggc tcggacgagc actttgccgg ctatccgtac
     8101 ttcccggccg agttcctgcg gcacccggac atgggcatgc ccgactcgat cctcgcgcgc
     8161 gacgacgagc tccgcgagcg catgcagcgg tcggccagcg acgagatgaa cgccgtgtgg
     8221 cggtcacagg gcgcgaccga gtacgccgga cgcccggccg cccccatcct gcgtgacgcc
     8281 gcgggcaaca ccatgcccga gagcctgctg gcctggcacc cggccgacgg cctcttccag
     8341 ggctgggtgc gcgacctgta ccgcggccac tgggacatgc gcgagacggt catgcgaggc
     8401 cactcggccg aggtgcgcga gaagatgcgc gagaagtggc acccggcgca cacggccatg
     8461 tacatgtgga acaagagcac cctcatcaac gtcatcctcg cgtgtctggg cgaccgcacc
     8521 gagatggccc acagcatcga ggcccgcacg cccttcctcg accaccacct cgccgagtac
     8581 gtcaactcgc tcccccccag caccaagctc gactacgtgc ccccagagga caaggacgtc
     8641 gacgacgtcg acaacttctg gtggaaggcc gccggcgcct cgctgcgcac aatcaccgag
     8701 aagcacatcc tgcgcgaggc cgcgaggccg tacatcaccg atgagctgta ccgccgccgc
     8761 aaggtgccct tcctggcgcc cgtgcgctgg cccaaggacg ggccgctgca caacatgttc
     8821 aagaagctgc ttacccgcga ggccgtcgag aacctgggct ttgtcgacta tgccgtcgtt
     8881 gagaatgcgc tcaacacggc ctttggcgat gacgccgtgt cgtcgtcgtt ccgcgtgctg
     8941 tgctacacgg gcggctgggt cacgctgtcg cagcggtttg gtatcaagaa ggccactcct
     9001 gaggagtcgg gttggtaagc cattggtatt tttgaaagga tatgatattt ttagtcttgg
     9061 tagattatgc ctttttttag ttgttgcaat gaatggcacg tttgtctttg attagtgtaa
     9121 attgcctgtt cataaaggaa cagtctctgg tatgcgtctc tatcgtgtcc cagtcccatg
     9181 aaataactga agccatacgt gtaatacgca tcttatgctc tgagtctctg acttggttca
     9241 tcgcaatttc tctctctcta ggttcactta tttctcctag tgaactcagg tcagaagtct
     9301 ttggggggtt tgtcttatcg gaactgccca gaattgcact ttgttcttta ttgaatgccg
     9361 ttgagctgac tccagcttca gaaatcccct ggtatcatgg ttgttgggtc tcatcactcc
     9421 tactcaacat tgcacctgat agggacatca gatgctggat tactaaggta atgtaaggtc
     9481 agttcgagac catctgatat taccacaaat acaatggcga gagagttttt cgtaaaagcc
     9541 aatccttggc gtttccagct gttcctgacg gttgtaggcc caagtccgcg ggaaaccgcc
     9601 cacaaagcgg cgtttttgca gattggcaga tttatgctgg aaacttactg gggagatgga
     9661 ggggcacaag cgctgtgatt ggttttcaaa gccgcggccg gatggaacga agacataatt
     9721 cggcggggac atgaaaatgt gggtgatcga tacggaattt ttggttcttc ggaggcgaca
     9781 aagggcgcaa cggtcgaggt tagtagttat cttgactcac acttacaggg cccgtcttcg
     9841 gtcttcttaa gaactgggtt ttgctgggac ttccccccca cctctctttt ctactgtgtc
     9901 tcgtatctat ttctatactc attctttcac ttctcttagt accaccattc ccttctaaat
     9961 acacagaatg gcttccaacg gtaccaatgg cgcctccgcc tccaacagct tcactgtgaa
    10021 ggccggcttg gctcagatgc tgaagggtgg tgtgattatg gacgtcgtca acgcggagca
    10081 ggtatgagcg attgtcatca ggatacttcc agccctttga cgctaacatg acttctacaa
    10141 caggcccgca ttgcggagga ggccggtgcc gctgccgtga tggccctgga gagagtcccc
    10201 gccgacatca gagcccaggg tggcgttgcc cgcatgtctg accccagcat gatcaaggag
    10261 atcatggctg ctgttaccat tcctgtcatg gccaaagctc gtatcggaca cttcgttgag
    10321 tgccaggtaa ggctgccttt ctcccgtgga aagcctgcat tgcagctaac atgtgtaatt
    10381 gttagatcct cgaagccatt ggcgttgact acatcgacga gtccgaagtc cttacccctg
    10441 ccgatgatgt ctaccacgtg aagaagcacg actacaaggt tcctttcgtc tgtggttgcc
    10501 gcaacctggg cgaggccctt cgtcggatcg ccgagggtgc cgctatgatc cgtaccaagg
    10561 gtgaggccgg taccggagat gttgttgaag ccgtcaagca catgcgcacg gtcaactccc
    10621 agatcgcccg cgcccgctcc atcctccaga attccaccga ccccgagatt gagctgcgtg
    10681 cctacgctcg tgagcttgag gtcccttatg agcttctgcg cgagaccgcc gagaagggcc
    10741 gtcttcccgt tgtcaacttc gccgccggcg gtgttgccac tcccgctgat gccgcactca
    10801 tgatgcagct gggctgcgac ggagtgttcg tcggctctgg tattttcaag tctggtgatg
    10861 cgaagaagcg cgccaaggct attgtccagg ccgtgactca ctacaaggac cccaaggtcc
    10921 tcgctgaagt cagcgagggt ctgggtgagg ccatggttgg tatcaatgtc tctcagatgc
    10981 ccgaggccga ccgattggcc aagagaggat ggtaattgca ctactatctc tacttgtgat
    11041 tcttcttatg ttcttgtcat gatatgggcg ttggaaaagt tgatatagcg ttctttgatg
    11101 cattttgcat tcaagacttt caggttcatt cttgttaggg tgttctgtgc atttgtcctt
    11161 cattatgtag acactcgcag gattgaagaa gaactactct attcaatgac gatctcttcc
    11221 atgaagacca aaaactaaaa attggtcatg tcaacgtcca gtgcacacga cattttaccc
    11281 ttccccacta acacttgttt tggctgtcga tcatgtggat gctgctactg gtggtgctaa
    11341 tctgcttgaa gacgcggcga gtagtatcac caagtaatat acttatattg cgaagataat
    11401 ttatatctga tatttcaatt acaaattctg agaccactac ccagttgacg gcactcatgc
    11461 tgggtgcctt agatagacgt caaggtacac atcctacgga gttacgatcg gcgacttcaa
    11521 aagaatgtca caccggtaag atacacacgt ttatttcaaa cgccgaactt gaatacacac
    11581 cctgacagcg ccataagaca accgtaatca attgcccatt gaaaaaggaa gagtatgagt
    11641 attcaacatt tccgtgtcgc ccttattccc ttttttgcgg cattttgcct tcctgttttt
    11701 gctcacccag aaacgctggt gaaagtaaaa gatgctgaag atcagttggg tgcacgagtg
    11761 ggttacatcg aactggatct caacagcggt aagatccttg agagttttcg ccccgaagaa
    11821 cgttttccaa tgatgagcac ttttaaagtt ctgctatgtg gcgcggtatt atcccgtatt
    11881 gacgccgggc aagagcaact cggtcgccgc atacactatt ctcagaatga cttggttgag
    11941 tactcaccag tcacagaaaa gcatcttacg gatggcatga cagtaagaga attatgcagt
    12001 gctgccataa ccatgagtga taacactgcg gccaacttac ttctgacaac gatcggagga
    12061 ccgaaggagc taaccgcttt tttgcacaac atgggggatc atgtaactcg ccttgatcgt
    12121 tgggaaccgg agctgaatga agccatacca aacgacgagc gtgacaccac gatgcctgta
    12181 gcaatggcaa caacgttgcg caaactatta actggcgaac tacttactct agcttcccgg
    12241 caacaattaa tagactggat ggaggcggat aaagttgcag gaccacttct gcgctcggcc
    12301 cttccggctg gctggtttat tgctgataaa tctggagccg gtgagcgtgg gtctcgcggt
    12361 atcattgcag cactggggcc agatggtaag ccctcccgta tcgtagttat ctacacgacg
    12421 gggagtcagg caactatgga tgaacgaaat agacagatcg ctgagatagg tgcctcactg
    12481 attaagcatt ggtaactgtc agaccaagtt tactcatata tactttagat tgatttaaaa
    12541 cttcattttt aatttaaaag gatctaggtg aagatccttt ttgataatct catgaccaaa
    12601 atcccttaac gtgagttttc gttccactga gcgtcagacc ccgtagaaaa gatcaaagga
    12661 tcttcttgag atcctttttt tctgcgcgta atctgctgct tgcaaacaaa aaaaccaccg
    12721 ctaccagcgg tggtttgttt gccggatcaa gagctaccaa ctctttttcc gaaggtaact
    12781 ggcttcagca gagcgcagat accaaatact gttcttctag tgtagccgta gttaggccac
    12841 cacttcaaga actctgtagc accgcctaca tacctcgctc tgctaatcct gttaccagtg
    12901 gctgctgcca gtggcgataa gtcgtgtctt accgggttgg actcaagacg atagttaccg
    12961 gataaggcgc agcggtcggg ctgaacgggg ggttcgtgca cacagcccag cttggagcga
    13021 acgacctaca ccgaactgag atacctacag cgtgagctat gagaaagcgc cacgcttccc
    13081 gaagggagaa aggcggacag gtatccggta agcggcaggg tcggaacagg agagcgcacg
    13141 agggagcttc cagggggaaa cgcctggtat ctttatagtc ctgtcgggtt tcgccacctc
    13201 tgacttgagc gtcgattttt gtgatgctcg tcaggggggc ggagcctatg gaaaaacgcc
    13261 agcaacgcgg cctttttacg gttcctggcc ttttgctggc cttttgctca catgttcttt
    13321 cctgcgttat cccctgattc tgtggataac cgtattaccg cctttgagtg agctgatacc
    13381 gctcgccgca gccgaacgac cgagcgcagc gagtcagtga gcgaggaagc ggaagagcgc
    13441 ccaatacgca aaccgcctct ccccgcgcgt tggccgattc attaatgcag ctggcacgac
    13501 aggtttcccg actggaaagc gggcagtgag cgcaacgcaa ttaatgtgag ttagctcact
    13561 cattaggcac cccaggcttt acactttatg cttccggctc gtatgttgtg tggaattgtg
    13621 agcggataac aatttcacac aggaaacagc tatgaccatg attacgccac tgaacgaagc
    13681 atctgtgctt cattttgtag aacaaaaatg caacgcgaga gcgctaattt ttcaaacaaa
    13741 gaatctgagc tgcattttta cagaacagaa atgcaacgcg aaagcgctat tttaccaacg
    13801 aagaatctgt gcttcatttt tgtaaaacaa aaatgcaacg cgagagcgct aatttttcaa
    13861 acaaagaatc tgagctgcat ttttacagaa cagaaatgca acgcgagagc gctattttac
    13921 caacaaagaa tctatacttc ttttttgttc tacaaaaatg catcccgaga gcgctatttt
    13981 tctaacaaag catcttagat tacttttttt ctcctttgtg cgctctataa tgcagtctct
    14041 tgataacttt ttgcactgta ggtccgttaa ggttagaaga aggctacttt ggtgtctatt
    14101 ttctcttcca taaaaaaagc ctgactccac ttcccgcgtt tactgattac tagcgaagct
    14161 gcgggtgcat tttttcaaga taaaggcatc cccgattata ttctataccg atgtggattg
    14221 cgcatacttt gtgaacagaa agtgatagcg ttgatgattc ttcattggtc agaaaattat
    14281 gaacggtttc ttctattttg tctctatata ctacgtatag gaaatgttta cattttcgta
    14341 ttgttttcga ttcactctat gaatagttct tactacaatt tttttgtcta aagagtaata
    14401 ctagagataa acataaaaaa tgtagaggtc gagtttagat gcaagttcaa ggagcgaaag
    14461 gtggatgggt aggttatata gggatatagc acagagatat atagcaaaga gatacttttg
    14521 agcaatgttt gtggaagcgg tattcgcaat attttagtag ctcgttacag tccggtgcgt
    14581 ttttggtttt ttgaaagtgc gtcttcagag cgcttttggt tttcaaaagc gctctgaagt
    14641 tcctatactt tctagagaat aggaacttcg gaataggaac ttcaaagcgt ttccgaaaac
    14701 gagcgcttcc gaaaatgcaa cgcgagctgc gcacatacag ctcactgttc acgtcgcacc
    14761 tatatctgcg tgttgcctgt atatatatat acatgagaag aacggcatag tgcgtgttta
    14821 tgcttaaatg cgtacttata tgcgtctatt tatgtaggat gaaaggtagt ctagtacctc
    14881 ctgtgatatt atcccattcc atgcggggta tcgtatgctt ccttcagcac taccctttag
    14941 ctgttctata tgctgccact cctcaattgg attagtctca tccttcaatg ctatcatttc
    15001 ctttgatatt ggatcatact aagaaaccat tattatcatg acattaacct ataaaaatag
    15061 gcgtatcacg aggccctttc gtctcgcgcg tttcggtgat gacggtgaaa acctctgaca
    15121 catgcagctc ccggagacgg tcacagcttg tctgtaagcg gatgccggga gcagacaagc
    15181 ccgtcagggc gcgtcagcgg gtgttggcgg gtgtcggggc tggcttaact atgcggcatc
    15241 agagcagatt gtactgagag tgcaccatac cacagctttt caattcaatt catcattttt
    15301 tttttattct tttttttgat ttcggtttct ttgaaatttt tttgattcgg taatctccga
    15361 acagaaggaa gaacgaagga aggagcacag acttagattg gtatatatac gcatatgtag
    15421 tgttgaagaa acatgaaatt gcccagtatt cttaacccaa ctgcacagaa caaaaacctg
    15481 caggaaacga agataaatca tgtcgaaagc tacatataag gaacgtgctg ctactcatcc
    15541 tagtcctgtt gctgccaagc tatttaatat catgcacgaa aagcaaacaa acttgtgtgc
    15601 ttcattggat gttcgtacca ccaaggaatt actggagtta gttgaagcat taggtcccaa
    15661 aatttgttta ctaaaaacac atgtggatat cttgactgat ttttccatgg agggcacagt
    15721 taagccgcta aaggcattat ccgccaagta caatttttta ctcttcgaag acagaaaatt
    15781 tgctgacatt ggtaatacag tcaaattgca gtactctgcg ggtgtataca gaatagcaga
    15841 atgggcagac attacgaatg cacacggtgt ggtgggccca ggtattgtta gcggtttgaa
    15901 gcaggcggca gaagaagtaa caaaggaacc tagaggcctt ttgatgttag cagaattgtc
    15961 atgcaagggc tccctatcta ctggagaata tactaagggt actgttgaca ttgcgaagag
    16021 cgacaaagat tttgttatcg gctttattgc tcaaagagac atgggtggaa gagatgaagg
    16081 ttacgattgg ttgattatga cacccggtgt gggtttagat gacaagggag acgcattggg
    16141 tcaacagtat agaaccgtgg atgatgtggt ctctacagga tctgacatta ttattgttgg
    16201 aagaggacta tttgcaaagg gaagggatgc taaggtagag ggtgaacgtt acagaaaagc
    16261 aggctgggaa gcatatttga gaagatgcgg ccagcaaaac taaaaaactg tattataagt
    16321 aaatgcatgt atactaaact cacaaattag agcttcaatt taattatatc agttattacc
    16381 ctatgcggtg tgaaataccg cacagatgcg taaggagaaa ataccgcatc aggaaattgt
    16441 aaacgttaat attttgttaa aattcgcgtt aaatttttgt taaatcagct cattttttaa
    16501 ccaataggcc gaaatcggca aaatccctta taaatcaaaa gaatagaccg agatagggtt
    16561 gagtggggta ccgagctcga attcactggc cgtcgtttta caacgtcgtg actgggaaaa
    16621 ccctggcgtt acccaactta atcgccttgc agcacatccc cctttcgcca gctggcgtaa
    16681 tagcgaagag gcccgcaccg atcgcccttc ccaacagttg cgcagcctga atggcgaatg
    16741 gcgcctgatg cggtattttc tccttacgca tctgtgcggt atttcacacc gcatacgtca
    16801 aagcaaccat agtacgcgcc ctgtagcggc gcattaagcg cggcgggtgt ggtggttacg
    16861 cgcagcgtga ccgctacact tgccagcgcc ttagcgcccg ctcctttcgc tttcttccct
    16921 tcctttctcg ccacgttcgc cagcttattt tttgtatact gttttgtgat agcacgaagt
    16981 ttttccacgg tatcttgtta aaaatatata tttgtggcgg gcttacctac atcaaattaa
    17041 taagagacta attataaact aaacacacaa gcaagctact ttagggtaaa agtttataaa
    17101 tgcttttgac gtataaacgt tgcttgtatt tattattaca attaaaggtg gatagaaaac
    17161 ctagagacta gttagaaact aatctcaggt ttgcgttaaa ctaaatcaga gcccgagagg
    17221 ttaacagaac ctagaagggg actagatatc cgggtaggga aacaaaaaaa aaaaacaaga
    17281 cagccacata ttagggagac tagttagaag ctagttccag gactaggaaa ataaaagaca
    17341 atgataccac agtctagttg acaactagat agattctaga ttgaggccaa agtctctgag
    17401 atccaggtta gttgcaacta atactagtta gtatctagtc tcctataact ctgaagctag
    17461 aataacttac tactattatc ctcaccactg ttcagctgcg caaacggagt gattgcaagg
    17521 tgttcagaga ctagttattg actagtcagt gactagcaat aactaacaag gtattaacct
    17581 accatgtctg ccatcaccct gcacttcctc gggctcagca gccttttcct cctcattttc
    17641 atgctcattt tccttgttta agactgtgac tagtcaaaga ctagtccaga accacaaagg
    17701 agaaatgtct taccactttc ttcattgctt gtctcttttg cattatccat gtctgcaact
    17761 agttagagtc tagttagtga ctagtccgac gaggacttgc ttgtctccgg attgttggag
    17821 gaactctcca gggcctcaag atccacaaca gagccttcta gaagactggt caataactag
    17881 ttggtctttg tctgagtctg acttacgagg ttgcatactc gctccctttg cctcgtcaat
    17941 cgatgagaaa aagcgccaaa actcgcaata tggctttgaa ccacacggtg ctgagactag
    18001 ttagaatcta gtcccaaact agcttggata gcttaccttt gccctttgcg ttgcgacagg
    18061 tcttgcaggg tatggttcct ttctcaccag ctgatttagc tgccttgcta ccctcacggc
    18121 ggatctgcat aaagagtggc tagaggttat aaattagcac tgatcctagg tacggggctg
    18181 aatgtaactt gcctttcctt tctcatcgcg cggcaagaca ggcttgctca aattcctacc
    18241 agtcacaggg gtatgcacgg cgtacggacc acttgaacta gtcacagatt agttagcaac
    18301 tagtctgcat tgaatggctg tacttacggg ccctcgccat tgtcctgatc atttccagct
    18361 tcaccctcgt tgctgcaaag tagttagtga ctagtcaagg actagttgaa atgggagaag
    18421 aaactcacga attctcgaca cccttagtat tgtggtcctt ggacttggtg ctgctatata
    18481 ttagctaata cactagttag actcacagaa acttacgcag ctcgcttgcg cttcttggta
    18541 ggagtcgggg ttgggagaac agtgccttca aacaagcctt cataccatgc tacttgacta
    18601 gtcagggact agtcaccaag taatctagat aggacttgcc tttggcctcc atcagttcct
    18661 tcatagtggg aggtccattg tgcaatgtaa actccatgcc gtgggagttc ttgtccttca
    18721 agtgcttgac caatatgttt ctgttggcag agggaacctg tcaactagtt aataactagt
    18781 cagaaactag tatagcagta gactcactgt acgcttgagg catcccttca ctcggcagta
    18841 gacttcatat ggatggatat caggcacgcc attgtcgtcc tgtggactag tcagtaacta
    18901 ggcttaaagc tagtcgggtc ggcttactat cttgaaatcc ggcagcgtaa gctccccgtc
    18961 cttaactgcc tcgagatagt gacagtactc tggggacttt cggagatcgt tatcgcgaat
    19021 gctcggcata ctaatcgttg actagtcttg gactagtccc gagcaaaaag gattggagga
    19081 ggaggaggaa ggtgagagtg agacaaagag cgaaataaga gcttcaaagg ctatctctaa
    19141 gcagtatgaa ggttaagtat ctagttcttg actagattta aaagagattt cgactagtta
    19201 tgtacctgga gtttggatat aggaatgtgt tgtggtaacg aaatgtaagg gggaggaaag
    19261 aaaaagtcgg tcaagaggta actctaagtc ggccattcct ttttgggagg cgctaaccat
    19321 aaacggcatg gtcgacttag agttagctca gggaatttag ggagttatct gcgaccactg
    19381 gactctcagg ctttccattg gggtactaac atagccatca aatgccggcc cgtgtttaat
    19441 ctcctcgaga tggctgggct cacatgcgtt ctactcaaaa actcttatac ctaggccctc
    19501 tcccaatcgt gtatgtttgg accttcctct ctcacacttt ggataacatc aagcatac
//
