# Supplementary material for: Toward sustainable food preservatives: high-level production of sorbic acid in engineered Saccharomyces cerevisiae
Source: Nat Commun. 2026 Apr 21;17:5492. doi: 10.1038/s41467-026-72163-8 (PMC13284220; doi:10.1038/s41467-026-72163-8)
Supplement: Supplementary file 7 — Source data [file 41467_2026_72163_MOESM7_ESM.zip › Plasmid_Sequences/gb files/pJB197(XW55+A).gb]

LOCUS       Exported               13484 bp DNA     circular SYN 19-MAR-2026
DEFINITION  synthetic circular DNA
ACCESSION   .
VERSION     .
KEYWORDS    .
SOURCE      synthetic DNA construct
  ORGANISM  synthetic DNA construct
REFERENCE   1  (bases 1 to 13484)
  AUTHORS   .
  TITLE     Direct Submission
  JOURNAL   Exported Mar 19, 2026 from SnapGene 6.0.2
            https://www.snapgene.com
COMMENT     http://www.informaxinc.com/
FEATURES             Location/Qualifiers
     source          1..13484
                     /mol_type="other DNA"
                     /organism="synthetic DNA construct"
     misc_feature    6..122
                     /label=ADH2t
     primer_bind     complement(91..111)
                     /label=YE-R
     primer_bind     150..169
                     /label=311-XW55-5F
     misc_feature    600..1550
                     /label=2u
     misc_feature    2057..2860
                     /label=URA3
     misc_feature    3337..4198
                     /label=APr
     misc_feature    4199..5139
                     /label=ori
     misc_feature    5650..6218
                     /label=ADH2p
     primer_bind     6035..6056
                     /label=YE-F
     primer_bind     6183..6241
                     /label=Sc-SoaA-1F
     CDS             6222..13463
                     /codon_start=1
                     /product="KS-AT-DH-ER-KR-ACP"
                     /label=A:PKS
                     /translation="MHSKDDQEPIAIIGAACRLPGEVSSLGSLWDKISTARTGHCEVPS
                     DRWDGDLLHHPNPDRKGNMAVKHGYFLKQDISPRNAPFFSTTATEAAALDPMKRLLLEV
                     SYESIENAGIPMQSLVNSDTGCYVGCMTNDYEMLSTQDIQDMGYSAATGLSEAMISNRV
                     SWFFGLRGPSLTVDTACSSSLYALHLACQALKLGEINQALVGGVNLVLYPTCMEQFSAI
                     HIHSPEGISHSFDDRANGYGRGEGICCMVVKRLSDALRDGDTIRAVVRHTGVNADGKTP
                     SITQPSSEAQADLIRRTYKAAGLSLSSTEYFESHGTGTPVGDPIELSALAETIGAASRA
                     AGLGPLYFGSIKPRVGHTEGCSGLADVFKSILCLEKGMLVPTYGVERVNPRLTLDAWHV
                     TLPQETMAWPSKGLRRISVNSFGFGGANAHVILDDAHHYLSDRGLVGNHNTVVDEDDDS
                     SESGIDMANSTTLNGSTEGTHDGDGEESDDWKQLFVFSTQDQAGIMRIAQTYHDILAKT
                     SDAQYIRNLAYTLAEPRSHHDFRIFSVASSLSELATELAKPPPAGKTKRVSRRGNKNLA
                     FVFTGQGAQWPAMGRQLMRYAVFERSVRASQRYLEDHGCPWDAVVELLKSDAERSKFGL
                     PEYSQTLCTVLQVALVDLLRHWGVKPRAVVGHSSGEIAAAYAASYISHSDAVKIAYVRG
                     VSSASITRHGAMMAAGLSRAEAEEYLAREPAEVGVAVKACVNSPKSVTLSGDVPAVDAL
                     EAAISADGRFARKLKVKTAYHSPHMRQVSENYFRRMGHIETMAGNGETVMFSSLTGKMV
                     EKPEQLDTQYWVDNMSNTVEFSAAVATLLSYTTTTSTGTSGRTKASQMAWGGIVEVGPH
                     AALQGPVQQSIDVANNASAKEAPYVSLVVRGQDAVRSALAAAGKLWVPGIDMDLRAVNR
                     LPHAQAPAALRPKPLADLPSYPWNHGRSYWHEASATRSIRFPLAARTDLLGMAEDVQNP
                     MQPGWKNYLGMAENPWIGDHKITGTVLYPGAGLLVMALEGALQLADKSSKVRGFRFRAV
                     PFERGLVVPSGDDEPAVETRLSFAPDRMVKDPHHFTVFSYNASVWTQPCHGTISVEYVA
                     AEKSEVDCSDEEDAAWAEHRQAYKALCDDGTAQDMDLDDFYEHLESHGMEYGPMFRNVS
                     SLRCSSSHRTAYGSISIPDTASVMPAGFEYPHVIHPATMDAIFHLLLAAVDDRRPTREA
                     AVHFGLEDLFVAADQPQGAGAMFEGYSPLTGRAAGGREVKCSLVVADETWQEPRIIASG
                     FSLRQVTAAANGAAAGGANGDGGPGGLKKSALVTWKQDLDFMSPKADLGEWLDGLTHKM
                     AVENVLLVIDDTSLPGLSDIVHDMSRRVNHMPGSGKLSSLATFTACLESMAKAWTDEIT
                     DVKLWDVVAGHEIPAAAAEGYNLDLVLGHQTLGSKPEALQMLEKALGPDGHFVIRPSHD
                     LPREALVKSLEVFENMKSSVDSNFDILWASKEKQAESQLPGNVYILTTSTRSSHVEDLG
                     ANLSATFASLNVTVHTTTPEAGNVQDLADKYVVLTLEVETPFIYAWTEDHFLFFKTLVA
                     SVKHLRSITRGSLMESWAGGVEFASAQGLLRVMRNEYPLAALPHLDLSSSFDASVPGGA
                     EFVAKVWRKIMGENAETEFAELDGTVHIPRALQAAGFDNDLQIASGVARTVYRAVSWAT
                     KPMKVSSTVDGGPRACIMDELAESLSTGQVEVNRQYYGLGQLTSTDNWATPATDGWTSA
                     QIGTVQRCGARLRLDFAGQRVVAFQDEGCKTTVCVDEAFTAPIPEGLSLEVAAGSLSIL
                     GPARYALLYVARLIYGQTVLDHNAARALGQAAIHISRANGADVYALVERGEDKTLLIET
                     LSVSEDRIFNSSRQQFINSIMKVNNGRGDDAILCNEHGPAVQPSLEILADFGNFLDLTN
                     STKNSSAILITASKRNASNVRLDTASLRKRNPVLAQELYQSVMAGSVATMYKTTVYPIN
                     KVAQAMDEVRSRQSGTVVMSFEGDSSILTLPPPIEKLALDLSGTYVLAGGLGAVGLNIA
                     NMMAEYGAKHLVFLSRSGGSKNQEDLERFKSQGILAEAFACDVNKAESVKDVFDGIRGR
                     GHTIKGLVQCAMDLEDTIFDNMTNEKWTRAFKPKSQGSRNLLNNLSPADSPFFILLSSI
                     TGVIGNTAQANYASGNTFEDALAHHARSQLGIPAKSIDVGLVDDSSHYTATGGFGELKS
                     YLHRYQHGWVGLKCTLEELKIALRTIMRGSTADESKVPAQLMFGLGDGNVKTPGSTGYE
                     RDRKFNLRVRKPNDGDAAGRSGKVNVGEILSKATSLKEAAKHTEDVFRAQIALEFGVED
                     SEVDTQRPLPELGVDSLKTVEMRNRALKDMQSDISVFEMLSASPLTEMAAKIASRNQLV
                     SAEDRKGE"
     primer_bind     13427..13483
                     /label=197-55-1F
     primer_bind     complement(join(13444..13484,1..18))
                     /label=Sc-SoaA-4R
ORIGIN
        1 gaccgatgcc ttcacgattt atagttttca ttatcaagta tgcctatatt agtatatagc
       61 atctttagat gacagtgttc gaagtttcac gaataaaaga taatattcta ctttttgctc
      121 ccctcgaggg taccgagctc gaattcactg gccgtcgttt tacaacgtcg tgactgggaa
      181 aaccctggcg ttacccaact taatcgcctt gcagcacatc cccctttcgc cagctggcgt
      241 aatagcgaag aggcccgcac cgatcgccct tcccaacagt tgcgcagcct gaatggcgaa
      301 tggcgcctga tgcggtattt tctccttacg catctgtgcg gtatttcaca ccgcatatat
      361 cggatcgtac ttgttaccca tcattgaatt ttgaacatcc gaacctggga gttttccctg
      421 aaacagatag tatatttgaa cctgtataat aatatatagt ctagcgcttt acggaagaca
      481 atgtatgtat ttcggttcct ggagaaacta ttgcatctat tgcataggta atcttgcacg
      541 tcgcatcccc ggttcatttt ctgcgtttcc atcttgcact tcaatagcat atctttgtta
      601 acgaagcatc tgtgcttcat tttgtagaac aaaaatgcaa cgcgagagcg ctaatttttc
      661 aaacaaagaa tctgagctgc atttttacag aacagaaatg caacgcgaaa gcgctatttt
      721 accaacgaag aatctgtgct tcatttttgt aaaacaaaaa tgcaacgcga gagcgctaat
      781 ttttcaaaca aagaatctga gctgcatttt tacagaacag aaatgcaacg cgagagcgct
      841 attttaccaa caaagaatct atacttcttt tttgttctac aaaaatgcat cccgagagcg
      901 ctatttttct aacaaagcat cttagattac tttttttctc ctttgtgcgc tctataatgc
      961 agtctcttga taactttttg cactgtaggt ccgttaaggt tagaagaagg ctactttggt
     1021 gtctattttc tcttccataa aaaaagcctg actccacttc ccgcgtttac tgattactag
     1081 cgaagctgcg ggtgcatttt ttcaagataa aggcatcccc gattatattc tataccgatg
     1141 tggattgcgc atactttgtg aacagaaagt gatagcgttg atgattcttc attggtcaga
     1201 aaattatgaa cggtttcttc tattttgtct ctatatacta cgtataggaa atgtttacat
     1261 tttcgtattg ttttcgattc actctatgaa tagttcttac tacaattttt ttgtctaaag
     1321 agtaatacta gagataaaca taaaaaatgt agaggtcgag tttagatgca agttcaagga
     1381 gcgaaaggtg gatgggtagg ttatataggg atatagcaca gagatatata gcaaagagat
     1441 acttttgagc aatgtttgtg gaagcggtat tcgcaatatt ttagtagctc gttacagtcc
     1501 ggtgcgtttt tggttttttg aaagtgcgtc ttcagagcgc ttttggtttt caaaagcgct
     1561 ctgaagttcc tatactttct agctagagaa taggaacttc ggaataggaa cttcaaagcg
     1621 tttccgaaaa cgagcgcttc cgaaaatgca acgcgagctg cgcacataca gctcactgtt
     1681 cacgtcgcac ctatatctgc gtgttgcctg tatatatata tacatgagaa gaacggcata
     1741 gtgcgtgttt atgcttaaat gcgtacttat atgcgtctat ttatgtagga tgaaaggtag
     1801 tctagtacct cctgtgatat tatcccattc catgcggggt atcgtatgct tccttcagca
     1861 ctacccttta gctgttctat atgctgccac tcctcaattg gattagtctc atccttcaat
     1921 gctatcattt cctttgatat tggatcgatc cgatgataag ctgtcaaaca tgagaattgg
     1981 gtaataactg atataattaa attgaagctc taatttgtga gtttagtata catgcattta
     2041 cttataatac agttttttag ttttgctggc cgcatcttct caaatatgct tcccagcctg
     2101 cttttctgta acgttcaccc tctaccttag catcccttcc ctttgcaaat agtcctcttc
     2161 caacaataat aatgtcagat cctgtagaga ccacatcatc cacggttcta tactgttgac
     2221 ccaatgcgtc tcccttgtca tctaaaccca caccgggtgt cataatcaac caatcgtaac
     2281 cttcatctct tccacccatg tctctttgag caataaagcc gataacaaaa tctttgtcgc
     2341 tcttcgcaat gtcaacagta cccttagtat attctccagt agatagggag cccttgcatg
     2401 acaattctgc taacatcaaa aggcctctag gttcctttgt tacttcttct gccgcctgct
     2461 tcaaaccgct aacaatacct gggcccacca caccgtgtgc attcgtaatg tctgcccatt
     2521 ctgctattct gtatacaccc gcagagtact gcaatttgac tgtattacca atgtcagcaa
     2581 attttctgtc ttcgaagagt aaaaaattgt acttggcgga taatgccttt agcggcttaa
     2641 ctgtgccctc catggaaaaa tcagtcaaga tatccacatg tgtttttagt aaacaaattt
     2701 tgggacctaa tgcttcaact aactccagta attccttggt ggtacgaaca tccaatgaag
     2761 cacacaagtt tgtttgcttt tcgtgcatga tattaaatag cttggcagca acaggactag
     2821 gatgagtagc agcacgttcc ttatatgtag ctttcgacat gatttatctt cgtttcctgc
     2881 atgtttttgt tctgtgcagt tgggttaaga atactgggca atttcatgtt tcttcaacac
     2941 tacaaatgcg tatatatacc aatctcatgt ttcttcaaca ctacaaatgc gtatatatac
     3001 caatctaagt ctgtgctcct tccttcgttc ttccttctgt tcggagatta ccgaatcaaa
     3061 aaaatttcaa agaaaccgaa atcaaaaaaa agaataaaaa aaaaatgatg aattgaattg
     3121 aaaagctaat tcttgaagac gaaagggcct cgtgatacgc ctatttttat aggttaatgt
     3181 catgataata atggtttctt agacgtcagg tggcactttt cggggaaatg tgcgcggaac
     3241 ccctatttgt ttatttttct aaatacattc aaatatgtat ccgctcatga gacaataacc
     3301 ctgataaatg cttcaataat attgaaaaag gaagagtatg agtattcaac atttccgtgt
     3361 cgcccttatt cccttttttg cggcattttg ccttcctgtt tttgctcacc cagaaacgct
     3421 ggtgaaagta aaagatgctg aagatcagtt gggtgcacga gtgggttaca tcgaactgga
     3481 tctcaacagc ggtaagatcc ttgagagttt tcgccccgaa gaacgttttc caatgatgag
     3541 cacttttaaa gttctgctat gtggcgcggt attatcccgt attgacgccg ggcaagagca
     3601 actcggtcgc cgcatacact attctcagaa tgacttggtt gagtactcac cagtcacaga
     3661 aaagcatctt acggatggca tgacagtaag agaattatgc agtgctgcca taaccatgag
     3721 tgataacact gcggccaact tacttctgac aacgatcgga ggaccgaagg agctaaccgc
     3781 ttttttgcac aacatggggg atcatgtaac tcgccttgat cgttgggaac cggagctgaa
     3841 tgaagccata ccaaacgacg agcgtgacac cacgatgcct gtagcaatgg caacaacgtt
     3901 gcgcaaacta ttaactggcg aactacttac tctagcttcc cggcaacaat taatagactg
     3961 gatggaggcg gataaagttg caggaccact tctgcgctcg gcccttccgg ctggctggtt
     4021 tattgctgat aaatctggag ccggtgagcg tgggtctcgc ggtatcattg cagcactggg
     4081 gccagatggt aagccctccc gtatcgtagt tatctacacg acggggagtc aggcaactat
     4141 ggatgaacga aatagacaga tcgctgagat aggtgcctca ctgattaagc attggtaact
     4201 gtcagaccaa gtttactcat atatacttta gattgattta aaacttcatt tttaatttaa
     4261 aaggatctag gtgaagatcc tttttgataa tctcatgacc aaaatccctt aacgtgagtt
     4321 ttcgttccac tgagcgtcag accccgtaga aaagatcaaa ggatcttctt gagatccttt
     4381 ttttctgcgc gtaatctgct gcttgcaaac aaaaaaacca ccgctaccag cggtggtttg
     4441 tttgccggat caagagctac caactctttt tccgaaggta actggcttca gcagagcgca
     4501 gataccaaat actgtccttc tagtgtagcc gtagttaggc caccacttca agaactctgt
     4561 agcaccgcct acatacctcg ctctgctaat cctgttacca gtggctgctg ccagtggcga
     4621 taagtcgtgt cttaccgggt tggactcaag acgatagtta ccggataagg cgcagcggtc
     4681 gggctgaacg gggggttcgt gcacacagcc cagcttggag cgaacgacct acaccgaact
     4741 gagataccta cagcgtgagc tatgagaaag cgccacgctt cccgaaggga gaaaggcgga
     4801 caggtatccg gtaagcggca gggtcggaac aggagagcgc acgagggagc ttccaggggg
     4861 aaacgcctgg tatctttata gtcctgtcgg gtttcgccac ctctgacttg agcgtcgatt
     4921 tttgtgatgc tcgtcagggg ggcggagcct atggaaaaac gccagcaacg cggccttttt
     4981 acggttcctg gccttttgct ggccttttgc tcacatgttc tttcctgcgt tatcccctga
     5041 ttctgtggat aaccgtatta ccgcctttga gtgagctgat accgctcgcc gcagccgaac
     5101 gaccgagcgc agcgagtcag tgagcgagga agcggaagag cgcccaatac gcaaaccgcc
     5161 tctccccgcg cgttggccga ttcattaatg cagctggcac gacaggtttc ccgactggaa
     5221 agcgggcagt gagcgcaacg caattaatgt gagttagctc actcattagg caccccaggc
     5281 tttacacttt atgcttccgg ctcgtatgtt gtgtggaatt gtgagcggat aacaatttca
     5341 cacaggaaac agctatgacc atgattacgc caagcttgca tgcctgcagg tcgactctag
     5401 aggatccccc tggcacgaca ggtttcccga ctggaaagcg ggcagtgagc gcaacgcaat
     5461 taatgtgagt tagctcactc attaggcacc ccaggcttta cactttatgc ttccggctcg
     5521 tatgttgtgt ggaattgtga gcggataaca atttcacaca ggaaacagct atgaccatga
     5581 ttacgccaag ctcgaaatta accctcacta aagggaacaa aagctggagc tcggatccat
     5641 ttagcggccg caaaacgtag gggcaaacaa acggaaaaat cgtttctcaa attttctgat
     5701 gccaagaact ctaaccagtc ttatctaaaa attgccttat gatccgtctc tccggttaca
     5761 gcctgtgtaa ctgattaatc ctgcctttct aatcaccatt ctaatgtttt aattaaggga
     5821 ttttgtcttc attaacggct ttcgctcata aaaatgttat gacgttttgc ccgcaggcgg
     5881 gaaaccatcc acttcacgag actgatctcc tctgccggaa caccgggcat ctccaactta
     5941 taagttggag aaataagaga atttcagatt gagagaatga aaaaaaaaaa aaaaaaaaag
     6001 gcagaggaga gcatagaaat ggggttcact ttttggtaaa gctatagcat gcctatcaca
     6061 tataaataga gtgccagtag cgactttttt cacactcgaa atactcttac tactgctctc
     6121 ttgttgtttt tatcacttct tgtttcttct tggtaaatag aatatcaagc tacaaaaagc
     6181 atacaatcaa ctatcaacta ttaactatat cgtaatacca tatgcactcc aaggacgatc
     6241 aagagcctat tgccatcatc ggagccgcat gtcggctccc tggcgaggtg tcctcgctgg
     6301 gaagcctatg ggacaagatc agtactgccc gaacgggcca ttgcgaggtg ccgtctgatc
     6361 ggtgggacgg cgaccttctc caccacccca acccagaccg gaaaggaaat atggctgtca
     6421 agcatggtta ctttctcaag caagatatta gcccgcgaaa tgcgcccttc ttttccacaa
     6481 cagcaacgga ggctgccgct ttggacccca tgaagcgtct gcttcttgaa gtcagctacg
     6541 aaagcataga aaatgccggt attcccatgc agtccctggt caactcggac actggctgct
     6601 atgtcggatg catgaccaac gactacgaga tgctctcgac gcaggacatc caggacatgg
     6661 gctacagcgc agccaccggc ctcagcgagg ccatgatttc gaaccgagtg tcgtggttct
     6721 ttggcctccg cggtcccagt ttgacagtgg ataccgcctg ctcgtccagc ttgtacgccc
     6781 tgcatctggc atgccaggca ctgaagctag gagagattaa ccaggccctc gtcggaggag
     6841 tcaacctggt gctgtacccc acatgcatgg agcagttctc ggccatccac atacacagtc
     6901 ccgaaggcat ctcgcacagc ttcgacgacc gggccaacgg gtacggcaga ggagagggca
     6961 tctgctgcat ggtggtcaag aggctgtcgg acgcgctgcg ggacggcgac accatccggg
     7021 ccgtcgtccg gcacacgggc gtcaacgccg acggcaagac gcctagcatc acacagccca
     7081 gctccgaggc gcaggcggac ctgatccggc ggacgtacaa ggcggcaggg ctgtcgctgt
     7141 cgtcgaccga gtactttgag agccacggca ctggcactcc agttggtgac cccatcgagc
     7201 tcagtgccct cgccgagacc atcggagccg caagtcgcgc cgcgggactg ggacctcttt
     7261 actttggcag catcaagccg cgcgttggcc acactgaggg ctgctcgggc ctggcggacg
     7321 tcttcaagtc gatcctctgc ctggaaaagg gcatgctcgt gccgacgtac ggcgtcgagc
     7381 gcgtcaaccc gcggctgacg ctggacgcat ggcacgtcac gctcccgcaa gagacgatgg
     7441 cgtggccgag caagggcctg cgacgtatca gcgtcaactc gtttggcttt ggaggagcca
     7501 acgcgcacgt cattctggac gatgcgcatc actatctgtc ggaccggggc ctggtgggca
     7561 atcacaacac ggtagtggat gaggatgacg acagctccga gtcgggtatc gacatggcca
     7621 actcgactac cctcaatggg agcactgagg gcacgcatga tggcgacggc gaagagagcg
     7681 acgattggaa gcagctcttt gtcttcagca cgcaggacca ggctggcatc atgcgcatcg
     7741 ctcagacata ccacgacatc ctggccaaga ccagcgacgc ccagtacatc cgcaacctcg
     7801 cctacacgct cgccgagcct cgcagccacc acgacttccg catattttcc gtggcctcat
     7861 cgctctccga gctagccacc gagctcgcca agccgccgcc cgccggcaag acgaagcgcg
     7921 tctcgcgccg cggcaacaag aacctcgcct ttgtcttcac cggccagggc gcgcagtggc
     7981 ccgccatggg caggcagctc atgcgctacg ccgtgtttga gcgcagcgtg cgcgcctcgc
     8041 agaggtacct ggaggatcac ggctgcccct gggacgccgt ggtggagctt ctgaagagcg
     8101 acgccgagcg ctcaaagttt gggctgcccg agtacagcca gacgctgtgc acggtgcttc
     8161 aggtggcgct ggtcgacctg ctgcggcact ggggcgtgaa gccgagggcc gtggtcggac
     8221 actcgagcgg tgagattgcc gcggcgtacg cggcgtcgta catcagccat agcgacgccg
     8281 tcaagattgc ctacgtgcgc ggcgtgagct cggcgtctat cacccgccac ggcgctatga
     8341 tggccgccgg tctgtctcgc gccgaggcag aggagtatct tgcccgggaa ccggcagagg
     8401 tgggcgtcgc cgtgaaggcg tgcgtcaaca gtcccaagag cgtaaccctc tcaggcgatg
     8461 tcccggccgt cgatgccctc gaggctgcca tctctgccga cggacgcttc gcacgcaagc
     8521 tcaaggtcaa gacggcgtac cactcgcctc acatgcgcca ggtgtcggaa aactacttcc
     8581 gacgcatggg gcacatcgag acgatggctg gcaacggcga gacggtcatg ttttcatcgc
     8641 tgacgggcaa gatggttgag aaaccggagc agctggatac gcagtactgg gtggacaaca
     8701 tgagcaacac ggtcgaattc tctgcagccg tggctactct actctcgtat acaaccacaa
     8761 cgtctactgg taccagcggc cggaccaagg ctagccagat ggcctgggga ggcatcgtcg
     8821 aggtcggacc ccacgctgcg ctccagggcc ctgtgcagca gagtatcgat gtcgcgaaca
     8881 acgcatccgc caaggaggcc ccctacgtgt ctctcgtggt gcgcggccag gacgccgtcc
     8941 gctcagccct agcggcggca ggaaagctct gggttccggg catcgacatg gacctccgcg
     9001 ctgtgaaccg ccttcctcac gcacaggccc cagcggcgct gcggcccaag cccttggccg
     9061 acctgccttc ctacccatgg aaccacgggc ggtcgtactg gcatgaggcg tcggccacgc
     9121 ggtcgatccg cttccccttg gcggcacgaa cggacctctt gggcatggcc gaggacgtgc
     9181 agaaccctat gcagccgggg tggaagaatt acctgggcat ggcggagaac ccttggatcg
     9241 gggatcacaa gatcacgggg acggtgctgt accccggcgc gggtctgctt gttatggctc
     9301 tcgagggcgc gctgcagctc gccgacaaat cgagcaaggt acgcgggttc aggttccgcg
     9361 ccgtgccctt tgagaggggc ctggtcgtcc cctcggggga cgatgagcct gccgtagaga
     9421 cgaggctcag cttcgcgccc gacaggatgg tgaaggaccc gcaccacttt actgtgtttt
     9481 catacaacgc gtccgtatgg acgcagccct gccacggtac catcagcgtc gagtacgtcg
     9541 ccgccgagaa gagcgaagtc gactgctctg atgaagaaga tgccgcctgg gccgagcacc
     9601 gccaggctta caaggccctc tgcgacgacg gcacggccca ggacatggac ctcgacgact
     9661 tctacgagca tctagagtct cacggcatgg agtacggccc catgttccgc aacgtctctt
     9721 cgctccgctg ctcctccagc caccgcaccg cttacggctc catctctatc ccggacactg
     9781 cgtccgtcat gcccgctggc tttgagtacc cgcacgtcat ccacccggcc accatggacg
     9841 caatcttcca cctgctgctc gccgccgtcg acgatcgccg gccgacgcgc gaggccgccg
     9901 tgcactttgg cctggaggat ttgtttgtcg cggcggacca accccagggt gcgggtgcca
     9961 tgtttgaggg atacagtccg ttgacaggca gggcagcggg tggacgcgag gtgaagtgca
    10021 gcctggtcgt agcggacgag acgtggcagg agccgaggat catagcgagc gggttctcgc
    10081 tgcggcaagt gactgctgct gcgaatggag cagcagctgg aggagcaaac ggcgatggcg
    10141 ggcctggcgg gctgaagaag tcggctctgg tgacttggaa gcaagacttg gactttatga
    10201 gcccgaaagc ggaccttgga gaatggctcg atggactgac gcacaaaatg gcagtggaaa
    10261 acgttctcct ggttatcgat gacacgtctc tgcctggctt gtcggatatt gtacacgaca
    10321 tgtcgcgacg cgtcaaccat atgccgggtt ctggcaaact cagtagtctg gccacgttca
    10381 ccgcgtgcct tgagtccatg gccaaggctt ggactgatga aatcaccgac gtcaagttgt
    10441 gggatgtggt cgctggccac gagatccctg ccgctgcagc agaagggtac aacttggatc
    10501 ttgtccttgg ccaccaaacc ctgggaagca agcccgaggc cctgcaaatg ctcgaaaagg
    10561 ccctcggtcc ggatggacac tttgttatcc gaccttcaca tgatttgcca cgagaagctc
    10621 tggtcaaatc cctcgaggtc ttcgaaaaca tgaagagcag cgtcgacagc aacttcgaca
    10681 tcctatgggc ttccaaggaa aagcaggccg agtcccagct gcccggaaat gtttacatcc
    10741 tcaccacctc tactcgctct agccacgtcg aggacctagg agccaacctc tctgcaacat
    10801 tcgcctctct caacgtcact gtccatacta cgacgcccga ggcgggcaac gtacaagatc
    10861 tggccgacaa gtacgtcgtt ttaacccttg aagtcgaaac ccccttcatc tacgcctgga
    10921 ccgaggacca cttcctcttc ttcaagacgc tcgtagcgtc cgtcaagcac cttcgctcga
    10981 tcacccgcgg tagcctgatg gagtcgtggg ccggcggcgt cgagtttgcc tccgcacagg
    11041 ggttgctccg cgtgatgcgc aacgagtatc cgcttgccgc gctgccgcac cttgatctgt
    11101 cgtcgtcgtt tgacgcctcc gttcctggcg gggccgagtt tgtggccaag gtgtggagga
    11161 aaattatggg agaaaacgcc gagaccgagt tcgcggagct cgacggcacg gtgcatattc
    11221 ctcgcgcact tcaggcggcg ggctttgaca atgacctgca gattgctagc ggagtcgcca
    11281 ggaccgtcta tcgcgccgtg tcttgggcga caaagcccat gaaggtttcc tcgactgtgg
    11341 acggcgggcc cagagcctgt atcatggacg agctggccga gtctctttca accggccaag
    11401 ttgaggtcaa cagacagtac tacggtctcg gacagctcac ttccaccgac aactgggcaa
    11461 cgccagcgac cgacggatgg accagcgccc agattggaac tgtccagcga tgcggtgcac
    11521 ggttacgact agacttcgct ggccagcgcg tcgtggcctt ccaggatgag ggctgcaaga
    11581 ccaccgtctg cgtcgacgag gccttcacgg cacccattcc agagggactg tcgcttgaag
    11641 tcgccgctgg gtcactcagc attttgggac ctgcccgata tgccctcctc tatgtcgctc
    11701 gcctgatata tggacaaacc gttctggacc acaacgcagc cagagctctg ggccaagctg
    11761 caatccatat ctctcgcgct aatggagcag atgtgtatgc tctagtggag cgcggagagg
    11821 acaagactct tctaatagag acgctcagcg tcagcgagga tcgcatcttt aactccagcc
    11881 gacagcagtt tatcaactcc atcatgaagg tgaacaatgg ccgcggtgat gatgccatac
    11941 tctgcaacga gcacggcccg gccgttcagc cttcgctgga gattcttgcc gattttggta
    12001 actttttgga tctcacgaac agtaccaaga actcctctgc aatcctgatc acagcttcca
    12061 agcgcaatgc ctccaatgtc cgccttgaca ctgcctctct caggaagaga aaccctgtgc
    12121 ttgcacagga actctaccaa agtgtcatgg ctggctccgt tgcgaccatg tacaaaacca
    12181 ctgtctaccc tatcaacaaa gtagcccaag ccatggatga agtccgctcc cgccagagcg
    12241 gcactgtggt catgagcttt gagggtgact cctccatact gacattgcca ccgcccattg
    12301 agaagctggc cctggaccta agcggtacat acgtcctcgc cggtggtctg ggcgccgtgg
    12361 gcctcaacat tgccaacatg atggccgagt acggtgccaa gcatctggtc tttttgtcca
    12421 gatctggcgg gagcaagaac caagaggacc tggaaaggtt caagagccag gggatcctcg
    12481 ccgaagcgtt tgcgtgcgac gttaacaaag ccgaaagcgt caaggacgta tttgatggca
    12541 ttcgaggcag aggccatacc atcaagggat tggtccagtg tgccatggac ctcgaggaca
    12601 ccatctttga caacatgacg aacgagaaat ggacgcgagc gttcaagccc aaaagccaag
    12661 gatcgcgcaa cctcctaaac aacctctccc ctgcggactc gcccttcttc atcctcctct
    12721 cctccatcac gggcgtcatc ggcaacaccg ctcaggcaaa ctacgcgtcc ggcaacacct
    12781 tcgaggacgc gctagcccac catgcgcgct cccaactggg catcccagcc aaaagcatcg
    12841 acgtcggcct cgtcgacgac tcgtcacact acaccgccac gggcggcttc ggcgaactca
    12901 agagctacct tcaccgctac cagcacgggt gggtgggact caagtgcact ctggaggagc
    12961 taaaaatcgc gctgcggacc attatgcgcg gctcgacggc cgacgaaagc aaagttcccg
    13021 cgcagctcat gtttggtctg ggcgatggca acgtcaaaac gccgggctcg acgggctacg
    13081 agcgggaccg caagttcaac ctgcgcgtgc ggaagcctaa cgacggcgat gcggcgggca
    13141 ggtctggcaa ggtcaacgtg ggagaaattc tgagcaaggc tacttcgctc aaagaagcgg
    13201 ccaagcacac agaggacgta ttcagggcgc agatcgccct agagtttggg gtcgaagaca
    13261 gcgaggttga cacacagcgt ccattgccgg agcttggtgt ggactcgctt aagaccgtcg
    13321 agatgcgcaa cagggcgcta aaggacatgc agagcgacat ctcagtcttt gaaatgctga
    13381 gcgcttcgcc gctgaccgag atggcggcca agattgcatc gaggaatcag cttgtctctg
    13441 cggaagatag aaagggagag taatttaaat gacaaatttg tgcg
//
