# Supplementary material for: Toward sustainable food preservatives: high-level production of sorbic acid in engineered Saccharomyces cerevisiae
Source: Nat Commun. 2026 Apr 21;17:5492. doi: 10.1038/s41467-026-72163-8 (PMC13284220; doi:10.1038/s41467-026-72163-8)
Supplement: Supplementary file 7 — Source data [file 41467_2026_72163_MOESM7_ESM.zip › Plasmid_Sequences/gb files/pJB198(XW06+B).gb]

LOCUS       Exported                6920 bp DNA     circular SYN 14-AUG-2025
DEFINITION  synthetic circular DNA
ACCESSION   .
VERSION     .
KEYWORDS    .
SOURCE      synthetic DNA construct
  ORGANISM  synthetic DNA construct
REFERENCE   1  (bases 1 to 6920)
  AUTHORS   .
  TITLE     Direct Submission
  JOURNAL   Exported Mar 19, 2026 from SnapGene 6.0.2
            https://www.snapgene.com
COMMENT     http://www.informaxinc.com/
FEATURES             Location/Qualifiers
     source          1..6920
                     /mol_type="other DNA"
                     /organism="synthetic DNA construct"
     misc_feature    235..807
                     /label=ADH2P
     primer_bind     773..831
                     /label=Sc-SoaB-1F
     primer_bind     complement(789..847)
                     /label=198-06-2R
     CDS             812..1663
                     /codon_start=1
                     /gene="input.path1.gene203"
                     /product="alpha/beta hydrolase family protein( domain 
                     architecture ID 229394)alpha/beta hydrolase family protein 
                     may catalyze the hydrolysis of substrates with different 
                     chemical composition or physicochemical properties using a 
                     nucleophile-His-acid catalytic triad"
                     /label=B:serine hydrolase
                     /translation="MRIICLHGVGSSGSICESQFEPFIKAADPSYEFVFVDGPASSIRG
                     PGMGGQFSGPFFSHTEGYSPVQMTDALKHFDDVLEELGPFDGVIGFSQGAALATSYMYD
                     QQTRHGRIPFKFALLFSTVCAFAPDTEFSRAQIEGLGARGVKIATDSNNTAASTMPNEE
                     RALYDTLVNVIKPLRDGHALLPDIDLDVYFDHVANAPRLLVPQLMEGPISIPTLHMHGK
                     RDAEFMRSMSLIARSMYDSKMMKTLEHSGTHHPPQKDSEVKAAVRAMEWAIAESHKISI
                     GR"
     primer_bind     1625..1683
                     /label=198-06-1F
     primer_bind     complement(1644..1702)
                     /label=Sc-SoaB-1R
     misc_feature    1664..1800
                     /label=ADH2T
     primer_bind     1664..1684
                     /label=XW06ͨ�÷���PCR-R
     misc_feature    2404..3354
                     /label=2u
     misc_feature    complement(3861..4536)
                     /label=TRP1
     misc_feature    4848..5709
                     /label=APr
     primer_bind     5049..5107
                     /label=198-06-2F
     primer_bind     complement(5089..5147)
                     /label=198-06-1R
     misc_feature    5710..6650
                     /label=ori
ORIGIN
        1 ctggcacgac aggtttcccg actggaaagc gggcagtgag cgcaacgcaa ttaatgtgag
       61 ttagctcact cattaggcac cccaggcttt acactttatg cttccggctc gtatgttgtg
      121 tggaattgtg agcggataac aatttcacac aggaaacagc tatgaccatg attacgccaa
      181 gctcgaaatt aaccctcact aaagggaaca aaagctggag ctcggatcca tttagcggcc
      241 gcaaaacgta ggggcaaaca aacggaaaaa tcgtttctca aattttctga tgccaagaac
      301 tctaaccagt cttatctaaa aattgcctta tgatccgtct ctccggttac agcctgtgta
      361 actgattaat cctgcctttc taatcaccat tctaatgttt taattaaggg attttgtctt
      421 cattaacggc tttcgctcat aaaaatgtta tgacgttttg cccgcaggcg ggaaaccatc
      481 cacttcacga gactgatctc ctctgccgga acaccgggca tctccaactt ataagttgga
      541 gaaataagag aatttcagat tgagagaatg aaaaaaaaaa aaaaaaaaaa ggcagaggag
      601 agcatagaaa tggggttcac tttttggtaa agctatagca tgcctatcac atataaatag
      661 agtgccagta gcgacttttt tcacactcga aatactctta ctactgctct cttgttgttt
      721 ttatcacttc ttgtttcttc ttggtaaata gaatatcaag ctacaaaaag catacaatca
      781 actatcaact attaactata tcgtaatacc aatgagaatc atctgcctac acggcgtcgg
      841 aagctccggc agcatctgtg aaagccaatt cgagcctttc atcaaggcgg ccgatccgag
      901 ctatgagttt gtctttgtcg acgggcccgc ctcgtcgatt cgaggacctg gcatgggcgg
      961 ccagttttct gggcccttct tctcccacac cgaaggctac tctcccgtgc agatgacgga
     1021 cgccctgaag cactttgacg acgtcctgga agagctaggc cctttcgacg gtgtcatcgg
     1081 cttcagccag ggtgcagctc tggccacttc gtacatgtac gaccagcaga ccaggcacgg
     1141 tcgcatcccc ttcaagtttg ccctgctctt ctccaccgtc tgcgcctttg cccccgacac
     1201 cgagttctcc cgagcccaga tcgaaggcct cggcgcccgg ggcgtcaaga ttgccaccga
     1261 tagtaacaac actgcggctt cgaccatgcc caacgaggaa cgcgctctat acgacaccct
     1321 cgtcaatgtc atcaagccgc tgcgcgacgg ccacgccctg ctgccagaca tcgacctcga
     1381 cgtctacttt gaccatgtgg ccaacgcccc gcggctactg gtgccgcagt tgatggaagg
     1441 cccaatctcc atcccgacac ttcacatgca tgggaagcga gacgccgagt ttatgcgcag
     1501 catgtcgctg attgcgcgga gtatgtacga cagcaagatg atgaagacgc tggaacacag
     1561 cgggacgcat catccgccac agaaggactc agaggtcaag gctgcggtga gggcgatgga
     1621 atgggctatt gcagagtctc acaagattag catcgggcga tgaaaacatg ccttcacgat
     1681 ttatagtttc cattatcaag tatgcctata ttagtatata gcatctttag atgacagtgt
     1741 tcgaagtttc acgaataaaa gataatattc tactttttgc tcccagcgcg tttgctcccc
     1801 tcgagggtac ccaattcgcc ctatagtgag tcgtattaca attcactggc cgtcgtttta
     1861 caacgtcgtg actgggaaaa ccctggcgtt acccaactta atcgccttgc agcacatccc
     1921 cctttcgcca ggggtaccga gctcgaattc actggccgtc gttttacaac gtcgtgactg
     1981 ggaaaaccct ggcgttaccc aacttaatcg ccttgcagca catccccctt tcgccagctg
     2041 gcgtaatagc gaagaggccc gcaccgatcg cccttcccaa cagttgcgca gcctgaatgg
     2101 cgaatggcgc ctgatgcggt attttctcct tacgcatctg tgcggtattt cacaccgcat
     2161 atatcggatc gtacttgtta cccatcattg aattttgaac atccgaacct gggagttttc
     2221 cctgaaacag atagtatatt tgaacctgta taataatata tagtctagcg ctttacggaa
     2281 gacaatgtat gtatttcggt tcctggagaa actattgcat ctattgcata ggtaatcttg
     2341 cacgtcgcat ccccggttca ttttctgcgt ttccatcttg cacttcaata gcatatcttt
     2401 gttaacgaag catctgtgct tcattttgta gaacaaaaat gcaacgcgag agcgctaatt
     2461 tttcaaacaa agaatctgag ctgcattttt acagaacaga aatgcaacgc gaaagcgcta
     2521 ttttaccaac gaagaatctg tgcttcattt ttgtaaaaca aaaatgcaac gcgagagcgc
     2581 taatttttca aacaaagaat ctgagctgca tttttacaga acagaaatgc aacgcgagag
     2641 cgctatttta ccaacaaaga atctatactt cttttttgtt ctacaaaaat gcatcccgag
     2701 agcgctattt ttctaacaaa gcatcttaga ttactttttt tctcctttgt gcgctctata
     2761 atgcagtctc ttgataactt tttgcactgt aggtccgtta aggttagaag aaggctactt
     2821 tggtgtctat tttctcttcc ataaaaaaag cctgactcca cttcccgcgt ttactgatta
     2881 ctagcgaagc tgcgggtgca ttttttcaag ataaaggcat ccccgattat attctatacc
     2941 gatgtggatt gcgcatactt tgtgaacaga aagtgatagc gttgatgatt cttcattggt
     3001 cagaaaatta tgaacggttt cttctatttt gtctctatat actacgtata ggaaatgttt
     3061 acattttcgt attgttttcg attcactcta tgaatagttc ttactacaat ttttttgtct
     3121 aaagagtaat actagagata aacataaaaa atgtagaggt cgagtttaga tgcaagttca
     3181 aggagcgaaa ggtggatggg taggttatat agggatatag cacagagata tatagcaaag
     3241 agatactttt gagcaatgtt tgtggaagcg gtattcgcaa tattttagta gctcgttaca
     3301 gtccggtgcg tttttggttt tttgaaagtg cgtcttcaga gcgcttttgg ttttcaaaag
     3361 cgctctgaag ttcctatact ttctagctag agaataggaa cttcggaata ggaacttcaa
     3421 agcgtttccg aaaacgagcg cttccgaaaa tgcaacgcga gctgcgcaca tacagctcac
     3481 tgttcacgtc gcacctatat ctgcgtgttg cctgtatata tatatacatg agaagaacgg
     3541 catagtgcgt gtttatgctt aaatgcgtac ttatatgcgt ctatttatgt aggatgaaag
     3601 gtagtctagt acctcctgtg atattatccc attccatgcg gggtatcgta tgcttccttc
     3661 agcactaccc tttagctgtt ctatatgctg ccactcctca attggattag tctcatcctt
     3721 caatgctatc atttcctttg atattggatc gatccgatga taagctgtca aacatgagaa
     3781 ttgatctttt atgcttgctt ttcaaaaggc ttgcaggcaa gtgcacaaac aatacttaaa
     3841 taaatactac tcagtaataa cctatttctt agcatttttg acgaaatttg ctattttgtt
     3901 agagtctttt acaccatttg tctccacacc tccgcttaca tcaacaccaa taacgccatt
     3961 taatctaagc gcatcaccaa cattttctgg cgtcagtcca ccagctaaca taaaatgtaa
     4021 gctctcgggg ctctcttgcc ttccaaccca gtcagaaatc gagttccaat ccaaaagttc
     4081 acctgtccca cctgcttctg aatcaaacaa gggaataaac gaatgaggtt tctgtgaagc
     4141 tgcactgagt agtatgttgc agtcttttgg aaatacgagt cttttaataa ctggcaaacc
     4201 gaggaactct tggtattctt gccacgactc atctccatgc agttggacga tatcaatgcc
     4261 gtaatcattg accagagcca aaacatcctc cttaggttga ttacgaaaca cgccaaccaa
     4321 gtatttcgga gtgcctgaac tatttttata tgcttttaca agacttgaaa ttttccttgc
     4381 aataaccggg tcaattgttc tctttctatt gggcacacat ataataccca gcaagtcagc
     4441 atcggaatct agtgcacatt ctgcggcctc tgtgctctgc aagccgcaaa ctttcaccaa
     4501 tggaccagaa ctacctgtga aattaataac agacatactc caagctgcct ttgtgtgctt
     4561 aatcacgtat actcacgtgc tcaatagtca ccaatgccct ccctcttggc cctctccttt
     4621 tcttttttcg accgaattaa ttcttgaaga cgaaagggcc tcgtgatacg cctattttta
     4681 taggttaatg tcatgataat aatggtttct tagacgtcag gtggcacttt tcggggaaat
     4741 gtgcgcggaa cccctatttg tttatttttc taaatacatt caaatatgta tccgctcatg
     4801 agacaataac cctgataaat gcttcaataa tattgaaaaa ggaagagtat gagtattcaa
     4861 catttccgtg tcgcccttat tccctttttt gcggcatttt gccttcctgt ttttgctcac
     4921 ccagaaacgc tggtgaaagt aaaagatgct gaagatcagt tgggtgcacg agtgggttac
     4981 atcgaactgg atctcaacag cggtaagatc cttgagagtt ttcgccccga agaacgtttt
     5041 ccaatgatga gcacttttaa agttctgcta tgtggcgcgg tattatcccg tattgacgcc
     5101 gggcaagagc aactcggtcg ccgcatacac tattctcaga atgacttggt tgagtactca
     5161 ccagtcacag aaaagcatct tacggatggc atgacagtaa gagaattatg cagtgctgcc
     5221 ataaccatga gtgataacac tgcggccaac ttacttctga caacgatcgg aggaccgaag
     5281 gagctaaccg cttttttgca caacatgggg gatcatgtaa ctcgccttga tcgttgggaa
     5341 ccggagctga atgaagccat accaaacgac gagcgtgaca ccacgatgcc tgtagcaatg
     5401 gcaacaacgt tgcgcaaact attaactggc gaactactta ctctagcttc ccggcaacaa
     5461 ttaatagact ggatggaggc ggataaagtt gcaggaccac ttctgcgctc ggcccttccg
     5521 gctggctggt ttattgctga taaatctgga gccggtgagc gtgggtctcg cggtatcatt
     5581 gcagcactgg ggccagatgg taagccctcc cgtatcgtag ttatctacac gacggggagt
     5641 caggcaacta tggatgaacg aaatagacag atcgctgaga taggtgcctc actgattaag
     5701 cattggtaac tgtcagacca agtttactca tatatacttt agattgattt aaaacttcat
     5761 ttttaattta aaaggatcta ggtgaagatc ctttttgata atctcatgac caaaatccct
     5821 taacgtgagt tttcgttcca ctgagcgtca gaccccgtag aaaagatcaa aggatcttct
     5881 tgagatcctt tttttctgcg cgtaatctgc tgcttgcaaa caaaaaaacc accgctacca
     5941 gcggtggttt gtttgccgga tcaagagcta ccaactcttt ttccgaaggt aactggcttc
     6001 agcagagcgc agataccaaa tactgtcctt ctagtgtagc cgtagttagg ccaccacttc
     6061 aagaactctg tagcaccgcc tacatacctc gctctgctaa tcctgttacc agtggctgct
     6121 gccagtggcg ataagtcgtg tcttaccggg ttggactcaa gacgatagtt accggataag
     6181 gcgcagcggt cgggctgaac ggggggttcg tgcacacagc ccagcttgga gcgaacgacc
     6241 tacaccgaac tgagatacct acagcgtgag ctatgagaaa gcgccacgct tcccgaaggg
     6301 agaaaggcgg acaggtatcc ggtaagcggc agggtcggaa caggagagcg cacgagggag
     6361 cttccagggg gaaacgcctg gtatctttat agtcctgtcg ggtttcgcca cctctgactt
     6421 gagcgtcgat ttttgtgatg ctcgtcaggg gggcggagcc tatggaaaaa cgccagcaac
     6481 gcggcctttt tacggttcct ggccttttgc tggccttttg ctcacatgtt ctttcctgcg
     6541 ttatcccctg attctgtgga taaccgtatt accgcctttg agtgagctga taccgctcgc
     6601 cgcagccgaa cgaccgagcg cagcgagtca gtgagcgagg aagcggaaga gcgcccaata
     6661 cgcaaaccgc ctctccccgc gcgttggccg attcattaat gcagctggca cgacaggttt
     6721 cccgactgga aagcgggcag tgagcgcaac gcaattaatg tgagttagct cactcattag
     6781 gcaccccagg ctttacactt tatgcttccg gctcgtatgt tgtgtggaat tgtgagcgga
     6841 taacaatttc acacaggaaa cagctatgac catgattacg ccaagcttgc atgcctgcag
     6901 gtcgactcta gaggatcccc
//
