# Supplementary material for: Toward sustainable food preservatives: high-level production of sorbic acid in engineered Saccharomyces cerevisiae
Source: Nat Commun. 2026 Apr 21;17:5492. doi: 10.1038/s41467-026-72163-8 (PMC13284220; doi:10.1038/s41467-026-72163-8)
Supplement: Supplementary file 7 — Source data [file 41467_2026_72163_MOESM7_ESM.zip › Plasmid_Sequences/gb files/pJB262(XW55+A-SINGAL).gb]

LOCUS       Exported               13688 bp DNA     circular SYN 19-MAR-2026
DEFINITION  synthetic circular DNA
ACCESSION   .
VERSION     .
KEYWORDS    .
SOURCE      synthetic DNA construct
  ORGANISM  synthetic DNA construct
REFERENCE   1  (bases 1 to 13688)
  AUTHORS   .
  TITLE     Direct Submission
  JOURNAL   Exported Mar 19, 2026 from SnapGene 6.0.2
            https://www.snapgene.com
COMMENT     http://www.informaxinc.com/
FEATURES             Location/Qualifiers
     source          1..13688
                     /mol_type="other DNA"
                     /organism="synthetic DNA construct"
     source          12862..13065
                     /mol_type="other DNA"
                     /organism="synthetic DNA construct"
     source          12862..13065
                     /chromosome="XIV"
                     /strain="S288C"
                     /mol_type="genomic DNA"
                     /db_xref="taxon:559292"
                     /organism="Saccharomyces cerevisiae S288C"
     source          12862..13065
                     /chromosome="XV"
                     /strain="S288C"
                     /mol_type="genomic DNA"
                     /db_xref="taxon:559292"
                     /organism="Saccharomyces cerevisiae S288C"
     misc_feature    1..951
                     /label=2u
     misc_feature    1458..2261
                     /label=URA3
     misc_feature    2738..3599
                     /label=APr
     misc_feature    3600..4540
                     /label=ori
     misc_feature    5051..5619
                     /label=ADH2p
     primer_bind     5584..5642
                     /label=262-A-1F
     primer_bind     complement(5602..5660)
                     /label=262-A-3R
     CDS             5623..13068
                     /codon_start=1
                     /product="KS-AT-DH-ER-KR-ACP"
                     /label=A:PKS
                     /translation="MHSKDDQEPIAIIGAACRLPGEVSSLGSLWDMISNARTGHCEVPS
                     DRWDGDLLHHPNPDRKGNMAVKHGYFLKQDISHFDAPFFSTTAKEAAALDPMKRLLLEV
                     SYESIENAGIPMQSLVNSDTGCYVGCMTNDYEMLSTQDIQDMGYSAATGLSEAMISNRV
                     SWFFGLRGPSLTVDTACSSSLYALHLACQALKLGEINQALVGGVNLVLYPNCMEQFSAI
                     HMLSPEGISHSFDDRANGYGRGEGIGCMVVKRLSDALRDGDTIRAVVRHTGVNADGKTP
                     SITQPSSEAQADLIRRTYKAAGLSLSSTEYFESHGTGTPVGDPIELSALAETIGAARRA
                     AGLGPLYFGSIKPSVGHTEGCSGLAGVFKSILCLEKGMLVPTYGVERVNPRLTLDAWHV
                     TLPQETMAWPSKGLRRISVNSFGFGGANAHVILDDAHHYLSDRGLVGNHNTVVDEDDDS
                     SESGIDMANSTTLNGSTEGTHDGDGEESDDWKQLFVFSTQDQAGIKRIAQTYQDSLAKT
                     SDAQYIRNLAYTLAERRSHHDFRTFSVASSLSELATELAKPPPAGKTKRVSRRGNKNLA
                     FVFTGQGAQWPAMGRQLMRYAVFERSVRASQRYLEEHGCPWDAVEELLKSDAEGSKIGL
                     PEYSQTLCTVLQVALVDLLRHWGVKPRAVVGHSSGEIAAAYAASYISHSDAVKIAYVRG
                     VSSASVTRHGAMMAAGLSRAEAEEYLARVPAEVGVAVTACVNSPKSVTLSGDVPAVDAL
                     EAAISADGRFARKLKVKTAYHSPHMRQVSEDYFRRMGRIETMAGNGETVMFSSLTGKMV
                     ERPEQLDAQYWVDNMCNTVEFSAAVATLLSYTTTTSTGTSGRTKASQMAWGGIVEVGPH
                     AALQGPVQQSIDVANNASAKEAPYVSLVVRGQDGVRSALAAAGKLWVSGIDMDLRAVNR
                     LPDAQAPAALQPKPLADLPSYPWNHGRSYWHEASATRSIRFPLAARTDLLGMPEDVQNP
                     MQPRWKNYLRMAENPWIEDHKITGTVLYPGAGMLVMALEGALQLADKSRKVRGFRFRDV
                     AFERGLVVPSGDDEPAVETRLSFVPDRMVKDQHHFTVFSYNGSVWTQHCHGTISVEYVA
                     AEKSEVDCSDEEDAAWAEHRQAYKALCDDGTAEDMDLDDFYEHLESHGMEYGPMFRNVS
                     SLRCSSSHRTAYGSISIPDTASVMPAGFEYPHVIHPATMDAIFHLLLAAVDDGRPTREA
                     AVPFGLEDMFVAADQPQGAGAVFEGYSQLTGRAAGGREVTCSLVVADETWQEPRIVASG
                     FSLRQVTAAADGAAAGGANGDGGPGGLKKSALVTWKPDLDFMSPKADLGEWLDGLTHKM
                     AVENVLLVIDDTSLPGLSDIVHDMSRRVNHKPGFGKLSSLATSTACLESMAKAWSDENT
                     DVKLWDVVAGHEIPAAAAEGYNLVVVLGHQTLGSKPEALQMLEKALGPDGHFVIRPSHD
                     LPREALVKSLEVFENMKSSVDSNFDILYASKEKQAESQLPSDVYILTTSTRSSHVEDLT
                     ANLSATFASLNVTVHTTTPEAGNVQDLADKYVVSLLEVETPFIYAWTEDHFLFFKTLVA
                     SVKHLLWITRGSLMESWAGGVEFAPAQGLLRVMRNEYPLAALPHLDLSSSFDASVPGGA
                     EFVAKVWRASMGENAETEFAELDGTVHIPRAVEQAGFDNDLQIASGVARPVSRAVSGLT
                     KPMKVSSTVDGGDLLWVEDELAESLSPDQVEVKVEYFGLGQLTSTDDDATPATDGWTSD
                     VVGTVQRCGANVKSVVAGQRVVAFQAEGCKSTVCVDEAFTAPIPEGLSLEVAAGSLSIL
                     ITARYALLYVARLRAGQTVLVHNAASALGQAAIHVSRANGADVFALVERGEDKTLLMEK
                     LSVSEDRIFDSSRQQFVNSIMKVTNGRGVDAILCNEHGPAVQPSLEILADFGNFLDLTN
                     STKNSSAILIPASKRNASIVRLDTASLRKSNPVLAQELFQSVMAGSVATMYPTTVYPIN
                     KVAQAMDAVRSRQRGTVVMSFEGDSSILTLPPPIEKLALDLSGTYVLAGGLGAVGLNIA
                     NMMAEYGAKHLVFLSRSGGSKNQEDLERFKSQGILAEAFACDVNNAESVKDVFDGIRGR
                     GHTIKGLVQCAMVLEDTIFDNMTHEKWTRAFKPKSQGSRNLLDNLSAADSPFFILLSSI
                     TGVIGNTAQANYASGNTFEDALAHHARSHLGIPATSIDVGLVDDSSHFTATGGFGDLKS
                     YLHRYQHGWVGLRCTLEELAVALRAIMRGSTADGGKVPAQLVFGLGDGIVRTPGSTGYE
                     RDRKFNLRVRKPDDGDAAGRSGKVNVGELLSKATSLAEAAKAVEDVFRAQIALEFGVEE
                     SEVDTQRPLPELGVDSLKAVEMRNRALKDMQSDISVFELLSASPLTEVAAKIASRSQLV
                     SAEARKGELAGSFWAVLKHHFTRSVLNKNGLLLTGLLLLLCLKKYKSLMAIFKHVPAAF
                     HTVYPQIVGLLKLLASI"
     primer_bind     7076..7134
                     /label=258-A-2F
     primer_bind     complement(7117..7175)
                     /label=258-A-1R
     CDS             12862..13065
                     /codon_start=1
                     /gene="PEX15"
                     /gene_synonym="PAS21"
                     /locus_tag="YOL044W"
                     /product="Pex15p"
                     /label=PEX15
                     /note="Tail-anchored type II integral peroxisomal membrane 
                     protein; required for peroxisome biogenesis; cells lacking 
                     Pex15p mislocalize peroxisomal matrix proteins to cytosol; 
                     overexpression results in impaired peroxisome assembly"
                     /db_xref="GI:6324529"
                     /db_xref="GeneID:854113"
                     /db_xref="SGD:S000005404"
                     /experiment="EXISTENCE:direct assay:GO:0005779
                     integralcomponent of peroxisomal membrane [PMID:9405362]"
                     /experiment="EXISTENCE:genetic
                     interaction:GO:0043495protein-membrane adaptor activity 
                     [PMID:12808025]"
                     /experiment="EXISTENCE:mutant phenotype:GO:0016562
                     proteinimport into peroxisome matrix, receptor recycling 
                     [PMID:16007078]"
                     /experiment="EXISTENCE:mutant
                     phenotype:GO:0043495protein-membrane adaptor activity 
                     [PMID:12808025]"
                     /experiment="EXISTENCE:physical interaction:GO:0043495 
                     protein-membrane adaptor activity 
                     [PMID:12808025|PMID:16007078|PMID:16911527]"
                     /protein_id="NP_014598.1"
                     /translation="LAGSFWAVLKHHFTRSVLNKNGLLLTGLLLLLCLKKYKSLMAIFK
                     HVPAAFHTVYPQIVGLLKLLASI"
     mRNA            12862..13065
                     /gene="PEX15"
                     /gene_synonym="PAS21"
                     /locus_tag="YOL044W"
                     /product="Pex15p"
                     /label=PEX15 mRNA
                     /note="/transcript_id=NM_001183298.1"
                     /db_xref="GeneID:854113"
     gene            12862..13065
                     /gene="PEX15"
                     /gene_synonym="PAS21"
                     /locus_tag="YOL044W"
                     /label=PEX15
                     /db_xref="GeneID:854113"
     misc_feature    13095..13211
                     /label=ADH2t
ORIGIN
        1 aacgaagcat ctgtgcttca ttttgtagaa caaaaatgca acgcgagagc gctaattttt
       61 caaacaaaga atctgagctg catttttaca gaacagaaat gcaacgcgaa agcgctattt
      121 taccaacgaa gaatctgtgc ttcatttttg taaaacaaaa atgcaacgcg agagcgctaa
      181 tttttcaaac aaagaatctg agctgcattt ttacagaaca gaaatgcaac gcgagagcgc
      241 tattttacca acaaagaatc tatacttctt ttttgttcta caaaaatgca tcccgagagc
      301 gctatttttc taacaaagca tcttagatta ctttttttct cctttgtgcg ctctataatg
      361 cagtctcttg ataacttttt gcactgtagg tccgttaagg ttagaagaag gctactttgg
      421 tgtctatttt ctcttccata aaaaaagcct gactccactt cccgcgttta ctgattacta
      481 gcgaagctgc gggtgcattt tttcaagata aaggcatccc cgattatatt ctataccgat
      541 gtggattgcg catactttgt gaacagaaag tgatagcgtt gatgattctt cattggtcag
      601 aaaattatga acggtttctt ctattttgtc tctatatact acgtatagga aatgtttaca
      661 ttttcgtatt gttttcgatt cactctatga atagttctta ctacaatttt tttgtctaaa
      721 gagtaatact agagataaac ataaaaaatg tagaggtcga gtttagatgc aagttcaagg
      781 agcgaaaggt ggatgggtag gttatatagg gatatagcac agagatatat agcaaagaga
      841 tacttttgag caatgtttgt ggaagcggta ttcgcaatat tttagtagct cgttacagtc
      901 cggtgcgttt ttggtttttt gaaagtgcgt cttcagagcg cttttggttt tcaaaagcgc
      961 tctgaagttc ctatactttc tagctagaga ataggaactt cggaatagga acttcaaagc
     1021 gtttccgaaa acgagcgctt ccgaaaatgc aacgcgagct gcgcacatac agctcactgt
     1081 tcacgtcgca cctatatctg cgtgttgcct gtatatatat atacatgaga agaacggcat
     1141 agtgcgtgtt tatgcttaaa tgcgtactta tatgcgtcta tttatgtagg atgaaaggta
     1201 gtctagtacc tcctgtgata ttatcccatt ccatgcgggg tatcgtatgc ttccttcagc
     1261 actacccttt agctgttcta tatgctgcca ctcctcaatt ggattagtct catccttcaa
     1321 tgctatcatt tcctttgata ttggatcgat ccgatgataa gctgtcaaac atgagaattg
     1381 ggtaataact gatataatta aattgaagct ctaatttgtg agtttagtat acatgcattt
     1441 acttataata cagtttttta gttttgctgg ccgcatcttc tcaaatatgc ttcccagcct
     1501 gcttttctgt aacgttcacc ctctacctta gcatcccttc cctttgcaaa tagtcctctt
     1561 ccaacaataa taatgtcaga tcctgtagag accacatcat ccacggttct atactgttga
     1621 cccaatgcgt ctcccttgtc atctaaaccc acaccgggtg tcataatcaa ccaatcgtaa
     1681 ccttcatctc ttccacccat gtctctttga gcaataaagc cgataacaaa atctttgtcg
     1741 ctcttcgcaa tgtcaacagt acccttagta tattctccag tagataggga gcccttgcat
     1801 gacaattctg ctaacatcaa aaggcctcta ggttcctttg ttacttcttc tgccgcctgc
     1861 ttcaaaccgc taacaatacc tgggcccacc acaccgtgtg cattcgtaat gtctgcccat
     1921 tctgctattc tgtatacacc cgcagagtac tgcaatttga ctgtattacc aatgtcagca
     1981 aattttctgt cttcgaagag taaaaaattg tacttggcgg ataatgcctt tagcggctta
     2041 actgtgccct ccatggaaaa atcagtcaag atatccacat gtgtttttag taaacaaatt
     2101 ttgggaccta atgcttcaac taactccagt aattccttgg tggtacgaac atccaatgaa
     2161 gcacacaagt ttgtttgctt ttcgtgcatg atattaaata gcttggcagc aacaggacta
     2221 ggatgagtag cagcacgttc cttatatgta gctttcgaca tgatttatct tcgtttcctg
     2281 catgtttttg ttctgtgcag ttgggttaag aatactgggc aatttcatgt ttcttcaaca
     2341 ctacaaatgc gtatatatac caatctcatg tttcttcaac actacaaatg cgtatatata
     2401 ccaatctaag tctgtgctcc ttccttcgtt cttccttctg ttcggagatt accgaatcaa
     2461 aaaaatttca aagaaaccga aatcaaaaaa aagaataaaa aaaaaatgat gaattgaatt
     2521 gaaaagctaa ttcttgaaga cgaaagggcc tcgtgatacg cctattttta taggttaatg
     2581 tcatgataat aatggtttct tagacgtcag gtggcacttt tcggggaaat gtgcgcggaa
     2641 cccctatttg tttatttttc taaatacatt caaatatgta tccgctcatg agacaataac
     2701 cctgataaat gcttcaataa tattgaaaaa ggaagagtat gagtattcaa catttccgtg
     2761 tcgcccttat tccctttttt gcggcatttt gccttcctgt ttttgctcac ccagaaacgc
     2821 tggtgaaagt aaaagatgct gaagatcagt tgggtgcacg agtgggttac atcgaactgg
     2881 atctcaacag cggtaagatc cttgagagtt ttcgccccga agaacgtttt ccaatgatga
     2941 gcacttttaa agttctgcta tgtggcgcgg tattatcccg tattgacgcc gggcaagagc
     3001 aactcggtcg ccgcatacac tattctcaga atgacttggt tgagtactca ccagtcacag
     3061 aaaagcatct tacggatggc atgacagtaa gagaattatg cagtgctgcc ataaccatga
     3121 gtgataacac tgcggccaac ttacttctga caacgatcgg aggaccgaag gagctaaccg
     3181 cttttttgca caacatgggg gatcatgtaa ctcgccttga tcgttgggaa ccggagctga
     3241 atgaagccat accaaacgac gagcgtgaca ccacgatgcc tgtagcaatg gcaacaacgt
     3301 tgcgcaaact attaactggc gaactactta ctctagcttc ccggcaacaa ttaatagact
     3361 ggatggaggc ggataaagtt gcaggaccac ttctgcgctc ggcccttccg gctggctggt
     3421 ttattgctga taaatctgga gccggtgagc gtgggtctcg cggtatcatt gcagcactgg
     3481 ggccagatgg taagccctcc cgtatcgtag ttatctacac gacggggagt caggcaacta
     3541 tggatgaacg aaatagacag atcgctgaga taggtgcctc actgattaag cattggtaac
     3601 tgtcagacca agtttactca tatatacttt agattgattt aaaacttcat ttttaattta
     3661 aaaggatcta ggtgaagatc ctttttgata atctcatgac caaaatccct taacgtgagt
     3721 tttcgttcca ctgagcgtca gaccccgtag aaaagatcaa aggatcttct tgagatcctt
     3781 tttttctgcg cgtaatctgc tgcttgcaaa caaaaaaacc accgctacca gcggtggttt
     3841 gtttgccgga tcaagagcta ccaactcttt ttccgaaggt aactggcttc agcagagcgc
     3901 agataccaaa tactgtcctt ctagtgtagc cgtagttagg ccaccacttc aagaactctg
     3961 tagcaccgcc tacatacctc gctctgctaa tcctgttacc agtggctgct gccagtggcg
     4021 ataagtcgtg tcttaccggg ttggactcaa gacgatagtt accggataag gcgcagcggt
     4081 cgggctgaac ggggggttcg tgcacacagc ccagcttgga gcgaacgacc tacaccgaac
     4141 tgagatacct acagcgtgag ctatgagaaa gcgccacgct tcccgaaggg agaaaggcgg
     4201 acaggtatcc ggtaagcggc agggtcggaa caggagagcg cacgagggag cttccagggg
     4261 gaaacgcctg gtatctttat agtcctgtcg ggtttcgcca cctctgactt gagcgtcgat
     4321 ttttgtgatg ctcgtcaggg gggcggagcc tatggaaaaa cgccagcaac gcggcctttt
     4381 tacggttcct ggccttttgc tggccttttg ctcacatgtt ctttcctgcg ttatcccctg
     4441 attctgtgga taaccgtatt accgcctttg agtgagctga taccgctcgc cgcagccgaa
     4501 cgaccgagcg cagcgagtca gtgagcgagg aagcggaaga gcgcccaata cgcaaaccgc
     4561 ctctccccgc gcgttggccg attcattaat gcagctggca cgacaggttt cccgactgga
     4621 aagcgggcag tgagcgcaac gcaattaatg tgagttagct cactcattag gcaccccagg
     4681 ctttacactt tatgcttccg gctcgtatgt tgtgtggaat tgtgagcgga taacaatttc
     4741 acacaggaaa cagctatgac catgattacg ccaagcttgc atgcctgcag gtcgactcta
     4801 gaggatcccc ctggcacgac aggtttcccg actggaaagc gggcagtgag cgcaacgcaa
     4861 ttaatgtgag ttagctcact cattaggcac cccaggcttt acactttatg cttccggctc
     4921 gtatgttgtg tggaattgtg agcggataac aatttcacac aggaaacagc tatgaccatg
     4981 attacgccaa gctcgaaatt aaccctcact aaagggaaca aaagctggag ctcggatcca
     5041 tttagcggcc gcaaaacgta ggggcaaaca aacggaaaaa tcgtttctca aattttctga
     5101 tgccaagaac tctaaccagt cttatctaaa aattgcctta tgatccgtct ctccggttac
     5161 agcctgtgta actgattaat cctgcctttc taatcaccat tctaatgttt taattaaggg
     5221 attttgtctt cattaacggc tttcgctcat aaaaatgtta tgacgttttg cccgcaggcg
     5281 ggaaaccatc cacttcacga gactgatctc ctctgccgga acaccgggca tctccaactt
     5341 ataagttgga gaaataagag aatttcagat tgagagaatg aaaaaaaaaa aaaaaaaaaa
     5401 ggcagaggag agcatagaaa tggggttcac tttttggtaa agctatagca tgcctatcac
     5461 atataaatag agtgccagta gcgacttttt tcacactcga aatactctta ctactgctct
     5521 cttgttgttt ttatcacttc ttgtttcttc ttggtaaata gaatatcaag ctacaaaaag
     5581 catacaatca actatcaact attaactata tcgtaatacc atatgcactc caaggacgat
     5641 caagagccta ttgccatcat cggagccgca tgtcggctcc ctggcgaggt gtcctcgctg
     5701 ggaagcctat gggacatgat cagtaatgcc cgaacgggcc attgcgaggt gccgtctgat
     5761 cggtgggacg gcgaccttct ccaccacccc aacccagacc ggaaaggaaa tatggctgtc
     5821 aagcatggtt actttctcaa gcaagatatt agccatttcg atgcgccctt cttttccaca
     5881 acagccaagg aggctgccgc tttggacccc atgaagcgtc tgcttcttga agtcagctac
     5941 gaaagcatag aaaatgccgg tattcccatg cagtccctgg tcaactcgga cactggctgc
     6001 tatgtcggat gcatgaccaa cgactacgag atgctctcga cgcaggacat ccaggacatg
     6061 ggctacagcg cagccaccgg cctcagcgag gccatgattt cgaaccgagt gtcgtggttc
     6121 tttggcctcc gcggtcccag tttgacagtg gataccgcct gctcgtccag cttgtacgcc
     6181 ctgcatctgg catgccaggc actgaagcta ggagagatta accaggccct cgtcggagga
     6241 gtcaacctgg tgctgtaccc caactgcatg gagcagttct cggccatcca catgctcagt
     6301 cccgaaggca tctcgcacag cttcgacgac cgggccaacg ggtacggcag aggagagggc
     6361 atcggctgca tggtggtcaa gaggctgtcg gacgcgctgc gggacggcga caccatccgg
     6421 gccgtcgtcc ggcacacggg cgtcaacgcc gacggcaaga cgcctagcat cacacagccc
     6481 agctccgagg cgcaggcgga cctgatccgg cggacgtaca aggcggcagg gctgtcgctg
     6541 tcgtcgaccg agtactttga gagccacggc actggcactc cagttggtga ccccatcgag
     6601 ctcagtgccc tcgccgagac catcggcgcc gcccgtcgcg ccgcgggact gggacctctt
     6661 tactttggca gcatcaagcc gagcgttggc cacactgagg gctgctcggg cctggcgggc
     6721 gtcttcaagt cgatcctctg cctggaaaag ggcatgctcg tgccgacgta cggcgtcgag
     6781 cgcgtcaacc cgcggctgac gctggacgca tggcacgtca cgctcccgca agagacgatg
     6841 gcgtggccga gcaagggcct gcgacgtatc agcgtcaact cgtttggctt tggaggagcc
     6901 aacgcgcacg tcattctgga cgatgcgcat cactatctgt cggaccgggg cctggtgggc
     6961 aatcacaaca cggtagtgga tgaggatgac gacagctccg agtcgggtat cgacatggcc
     7021 aactcgacta ccctcaatgg gagcactgag ggcacgcatg atggcgacgg cgaagagagc
     7081 gacgattgga agcagctctt tgtcttcagc acgcaggacc aggctggcat caagcgcatc
     7141 gctcagacat accaggacag cctggccaag accagcgacg cccagtacat ccgcaacctc
     7201 gcctacacgc tcgccgagcg tcgcagccac cacgacttcc gcacattttc cgtggcctca
     7261 tcgctctccg agctagccac cgagctcgcc aagccgccgc ccgccggcaa gacgaagcgc
     7321 gtctcgcgcc gcggcaacaa gaacctcgcc tttgtcttca ccggccaggg cgcgcagtgg
     7381 cccgccatgg gcaggcagct catgcgctac gccgtgtttg agcgcagcgt gcgcgcctcg
     7441 cagaggtacc tggaggagca cggctgcccc tgggacgccg tggaggagct tctgaagagc
     7501 gacgccgagg gctcaaagat tgggctgccc gagtacagcc agacgctgtg cacggtgctt
     7561 caggtggcgc tggtcgacct gctgcggcac tggggcgtga agccgagggc cgtggtcgga
     7621 cactcgagcg gtgagattgc cgcggcgtac gcggcgtcgt acatcagcca tagcgacgcc
     7681 gtcaagattg cctacgtgcg cggcgtgagc tcggcgtctg tcacccgcca cggcgctatg
     7741 atggccgccg gtctgtctcg cgccgaggca gaggagtatc ttgcccgggt accggcagag
     7801 gtgggcgtcg ccgtgacggc gtgcgtcaac agtcccaaga gcgtaaccct ctcaggcgat
     7861 gtcccggccg tcgatgccct cgaggctgcc atctctgccg acggacgctt cgcacgcaag
     7921 ctcaaggtca agacggcgta ccactcgcct cacatgcgcc aggtgtcgga agactacttc
     7981 cgacgcatgg ggcgcatcga gacgatggct ggcaacggcg agacggtcat gttttcatcg
     8041 ctgacgggca agatggttga gagaccggag cagctggatg cgcagtactg ggtggacaac
     8101 atgtgcaaca cggtcgaatt ctctgcagcc gtggctactc tactctcgta tacaaccaca
     8161 acgtctactg gtaccagcgg ccggaccaag gctagccaga tggcctgggg aggcatcgtc
     8221 gaggtcggac cccacgctgc gctccagggc cctgtgcagc agagtatcga tgtcgcgaac
     8281 aacgcatccg ccaaggaggc cccctacgtg tctctcgtgg tgcgcggcca agacggcgtc
     8341 cgctcagccc tagcggcggc aggaaagctc tgggtttcgg gcatcgacat ggacctccgc
     8401 gctgtgaacc gccttcctga cgcccaggcc ccggcggcgc tgcagcccaa gcccttggcc
     8461 gacctgcctt cctacccatg gaaccacggc cggtcgtact ggcatgaggc gtcggccacc
     8521 cggtcgatcc gcttcccctt ggcggcacga acagacctct tgggcatgcc cgaggacgtg
     8581 cagaacccta tgcagccgag gtggaagaat tacctgcgca tggcggagaa cccttggatc
     8641 gaggatcaca agatcacggg gacggtgctg taccccggcg cgggtatgct tgttatggct
     8701 ctcgagggcg cgctgcagct cgccgacaaa tcgagaaagg tacgcgggtt caggttccgc
     8761 gacgtggcct ttgagagggg cctggtcgtg ccctcggggg acgatgagcc tgccgtagag
     8821 acgaggctca gcttcgtgcc cgacaggatg gtgaaggacc agcaccactt tactgtgttt
     8881 tcatacaacg ggtccgtatg gacgcagcac tgccacggta ccatcagcgt cgagtacgtc
     8941 gccgccgaga agagcgaagt cgactgctct gatgaagaag atgccgcctg ggccgagcac
     9001 cgccaggctt acaaggccct ctgcgacgac ggcacggccg aggacatgga cctcgacgac
     9061 ttctacgagc atctagagtc tcacggcatg gagtacggcc ccatgttccg caacgtctct
     9121 tcgctccgct gctcctccag ccaccgcacc gcttacggct ccatctctat ccccgacact
     9181 gcgtccgtca tgcccgctgg ctttgagtac ccgcacgtca tccacccggc caccatggac
     9241 gccatcttcc acctgctgct cgccgccgtc gacgatggcc ggccgacgcg cgaggccgcc
     9301 gtgccctttg gcctggagga tatgtttgtc gcggcggacc aaccccaggg tgcgggtgcc
     9361 gtgtttgagg gatacagtca gttgacaggc agggcagcgg gtggacgcga ggtgacgtgc
     9421 agcctggtcg tcgcggacga gacgtggcag gagccgagga tcgtagcgag cgggttctcg
     9481 ctgcggcaag tgactgctgc tgcggatgga gcagcagctg gaggagcgaa cggcgatggc
     9541 gggcctggcg ggctgaagaa gtcggctctg gtgacttgga agccagactt ggactttatg
     9601 agcccgaaag cggaccttgg agaatggctc gatggactga cgcacaaaat ggcagtggaa
     9661 aacgtcctcc tggttatcga tgacacgtct ctgcctggcc tgtcggatat tgtacacgac
     9721 atgtcgcgac gcgtcaacca taagccgggt tttggcaaac tcagtagcct ggccacgtcc
     9781 accgcgtgcc tcgagtccat ggccaaggct tggtctgatg aaaacaccga cgtcaagttg
     9841 tgggatgttg tcgctggcca cgagatccct gccgctgcag cagaagggta caacttggtc
     9901 gttgtccttg gccaccaaac cctgggaagc aagcccgagg ccctgcaaat gctcgaaaag
     9961 gccctcggtc cggatggaca ctttgttatc cgaccttcac atgatttgcc acgagaagct
    10021 ctggtcaaat ccctcgaggt cttcgaaaac atgaagagca gcgtcgacag caacttcgac
    10081 atcctctatg cttccaagga aaagcaggcc gagtcccagc tgccatcgga tgtttacatc
    10141 ctcaccacct ctactcgctc tagccacgtc gaggacctga cggccaacct ctctgcaaca
    10201 ttcgcctctc tcaacgtcac tgtccatacc acgacgcccg aggcgggcaa cgtacaagat
    10261 ctggccgaca agtacgtcgt ctcgctcctt gaagtcgaaa cccccttcat ctacgcctgg
    10321 accgaggacc acttcctctt cttcaagacg ctcgtagcgt ccgtcaagca cctcctctgg
    10381 atcacccgcg gtagcctgat ggagtcgtgg gccggcggcg tcgagtttgc ccccgcccag
    10441 gggttgctcc gcgtgatgcg caacgagtat ccgcttgccg cgctgccgca ccttgatctg
    10501 tcgtcgtcgt ttgacgcctc cgttcctggc ggggccgagt ttgtggccaa ggtgtggagg
    10561 gcgtcgatgg gagaaaacgc cgagaccgag ttcgcggagc tcgacggcac ggtgcatatt
    10621 cctcgcgccg tggagcaggc gggctttgac aatgacctgc agattgctag cggagtcgcc
    10681 aggcccgtct ctcgcgccgt gtccggtttg acaaagccca tgaaggtttc ctcgactgtg
    10741 gacggcggcg acctgctctg ggtcgaggac gagctggccg agtctctttc acctgaccaa
    10801 gttgaggtca aggtcgagta ctttggtctc ggacagctca cttccaccga cgatgacgca
    10861 acgccagcga ccgacggatg gaccagcgat gtagttggaa ctgtccagcg atgcggtgcc
    10921 aacgtcaagt ccgtggtcgc tggccagcgc gtcgtggcct tccaggctga gggctgcaag
    10981 tccaccgtct gcgtcgacga ggccttcacg gcacccattc cagagggact gtcgcttgaa
    11041 gtcgccgctg ggtcactcag cattttaatt actgcccgat atgccctcct ctatgtcgct
    11101 cgcctgcgcg ccggacaaac cgttctggtc cacaacgcag ccagcgctct gggccaagct
    11161 gcaatccatg tctctcgcgc taatggagca gatgtgtttg ctctagtgga gcgcggagag
    11221 gacaagactc ttctaatgga gaagctcagc gtcagcgagg atcgcatctt tgactccagc
    11281 cgacagcagt ttgtcaactc catcatgaag gtgaccaatg gccgcggtgt tgatgccatc
    11341 ctctgcaacg agcacggccc ggccgttcag ccttcgctgg agattcttgc cgattttggt
    11401 aactttttgg atctcacgaa cagtaccaag aactcctctg caatcctgat cccagcttcc
    11461 aagcgcaatg cctccattgt ccgccttgac actgcctctc tcaggaagag caaccctgtg
    11521 cttgcacagg aactcttcca aagtgtcatg gctggctccg ttgcgaccat gtacccaacc
    11581 actgtctacc ctatcaacaa ggtagcccaa gccatggatg cagtccgctc ccgccagcgc
    11641 ggcactgtgg tcatgagctt tgagggtgac tcctccatac tgacattgcc accgcccatt
    11701 gagaagctgg ccctggacct aagcggtaca tacgtcctcg ccggtggtct gggcgccgtg
    11761 ggcctcaaca ttgccaacat gatggccgag tacggtgcca agcatctggt ctttttgtcc
    11821 agatctggcg ggagcaagaa ccaagaggac ctggaaaggt tcaagagcca ggggatcctc
    11881 gccgaagcgt ttgcgtgcga cgttaacaat gccgaaagcg tcaaggacgt atttgatggc
    11941 attcgaggcc gaggccatac catcaagggg ttggtccagt gtgccatggt cctcgaggac
    12001 accatctttg acaacatgac gcacgagaaa tggacgcgag cgttcaagcc caagagccaa
    12061 ggatcgcgca acctccttga caacctctcc gctgcggact cgcccttctt catcctcctc
    12121 tcctccatca cgggcgtcat cggcaacacc gctcaggcaa actacgcgtc cggcaacacc
    12181 ttcgaggacg cgctagccca ccatgcgcgc tcccacctgg gcatccccgc caccagcatc
    12241 gacgtcggcc tcgtcgacga ctcgtcccac ttcaccgcca cgggcggctt cggcgacctc
    12301 aagagctacc ttcaccgcta ccagcacggg tgggtgggac tccggtgcac tctggaggag
    12361 ctggccgtcg cgctgcgggc cattatgcgc ggctcgacgg ccgacggggg caaagttccc
    12421 gcgcagctcg tgtttggtct gggcgatggc atcgtcagga cgccgggctc gacgggctac
    12481 gagcgggacc gcaagttcaa cctgcgcgtg cggaagcctg acgacggcga tgcggcgggc
    12541 aggtctggca aggtcaacgt gggagaactt ctgagcaagg ctacttcgct cgccgaagcg
    12601 gccaaggctg tggaggacgt attcagggcg cagatcgccc tagagtttgg ggtcgaagaa
    12661 agcgaggttg acacacagcg tccattgccg gagcttggtg tggactcgct taaggccgtc
    12721 gagatgcgca acagggcgct aaaggacatg cagagcgaca tctcagtctt tgaactgctg
    12781 agcgcttcgc cgctgaccga ggtggcggcc aagattgcat cgaggagtca gcttgtctct
    12841 gcggaagcta gaaagggaga gctggctggt tcattttggg ctgtcctgaa gcatcatttc
    12901 acaagaagtg tgctgaacaa aaacggactt ctgctcacag gtctgctgct actcttatgt
    12961 ttgaaaaaat ataagtcatt gatggcaatt ttcaaacatg ttccagcggc ctttcacact
    13021 gtataccccc agattgtagg gttgctaaaa cttctagcga gtatataatt taaatgacaa
    13081 atttgtgcgg accgatgcct tcacgattta tagttttcat tatcaagtat gcctatatta
    13141 gtatatagca tctttagatg acagtgttcg aagtttcacg aataaaagat aatattctac
    13201 tttttgctcc cctcgagggt accgagctcg aattcactgg ccgtcgtttt acaacgtcgt
    13261 gactgggaaa accctggcgt tacccaactt aatcgccttg cagcacatcc ccctttcgcc
    13321 agctggcgta atagcgaaga ggcccgcacc gatcgccctt cccaacagtt gcgcagcctg
    13381 aatggcgaat ggcgcctgat gcggtatttt ctccttacgc atctgtgcgg tatttcacac
    13441 cgcatatatc ggatcgtact tgttacccat cattgaattt tgaacatccg aacctgggag
    13501 ttttccctga aacagatagt atatttgaac ctgtataata atatatagtc tagcgcttta
    13561 cggaagacaa tgtatgtatt tcggttcctg gagaaactat tgcatctatt gcataggtaa
    13621 tcttgcacgt cgcatccccg gttcattttc tgcgtttcca tcttgcactt caatagcata
    13681 tctttgtt
//
