# Supplementary material for: Toward sustainable food preservatives: high-level production of sorbic acid in engineered Saccharomyces cerevisiae
Source: Nat Commun. 2026 Apr 21;17:5492. doi: 10.1038/s41467-026-72163-8 (PMC13284220; doi:10.1038/s41467-026-72163-8)
Supplement: Supplementary file 7 — Source data [file 41467_2026_72163_MOESM7_ESM.zip › Plasmid_Sequences/gb files/pJB263(XW02+B-SINGAL).gb]

LOCUS       Exported                7135 bp DNA     circular SYN 19-MAR-2026
DEFINITION  synthetic circular DNA
ACCESSION   .
VERSION     .
KEYWORDS    .
SOURCE      synthetic DNA construct
  ORGANISM  synthetic DNA construct
REFERENCE   1  (bases 1 to 7135)
  AUTHORS   .
  TITLE     Direct Submission
  JOURNAL   Exported Mar 19, 2026 from SnapGene 6.0.2
            https://www.snapgene.com
COMMENT     http://www.informaxinc.com/
FEATURES             Location/Qualifiers
     source          1..7135
                     /mol_type="other DNA"
                     /organism="synthetic DNA construct"
     source          1661..1867
                     /mol_type="other DNA"
                     /organism="synthetic DNA construct"
     source          1661..1867
                     /chromosome="XIV"
                     /strain="S288C"
                     /mol_type="genomic DNA"
                     /db_xref="taxon:559292"
                     /organism="Saccharomyces cerevisiae S288C"
     source          1661..1867
                     /chromosome="XV"
                     /strain="S288C"
                     /mol_type="genomic DNA"
                     /db_xref="taxon:559292"
                     /organism="Saccharomyces cerevisiae S288C"
     misc_feature    235..807
                     /label=ADH2P
     primer_bind     650..668
                     /label=2P-F
     primer_bind     773..831
                     /label=263-B-1F
     primer_bind     complement(790..848)
                     /label=263-B-2R
     CDS             812..1870
                     /codon_start=1
                     /gene="input.path1.gene203"
                     /product="alpha/beta hydrolase family protein( domain 
                     architecture ID 229394)alpha/beta hydrolase family protein 
                     may catalyze the hydrolysis of substrates with different 
                     chemical composition or physicochemical properties using a 
                     nucleophile-His-acid catalytic triad"
                     /label=B:serine hydrolase
                     /translation="MRIICLHGVGSSGSICESQFEPFIKAADPSYEFVFVDGPASSIRG
                     PGMGGQFSGPFFSHTEGYSPVQMTDALKHFDDVLEELGPFDGVIGFSQGAALATSYMYD
                     QQTRHGRIPFKFALLFSTVCAFAPDTEFSRAQIEGLGARGVKIATDSNNTAASTMPNEE
                     RALYDTLVNVIKPLRDGHALLPDIDLDVYFDHVANAPRLLVPQLMEGPISIPTLHMHGK
                     RDAEFMRSMSLIARSMYDSKMMKTLEHSGTHHPPQKDSEVKAAVRAMEWAIAESHKISI
                     GRLAGSFWAVLKHHFTRSVLNKNGLLLTGLLLLLCLKKYKSLMAIFKHVPAAFHTVYPQ
                     IVGLLKLLASI*"
     CDS             1661..1867
                     /codon_start=1
                     /gene="PEX15"
                     /gene_synonym="PAS21"
                     /locus_tag="YOL044W"
                     /product="Pex15p"
                     /label=PEX15
                     /note="Tail-anchored type II integral peroxisomal membrane 
                     protein; required for peroxisome biogenesis; cells lacking 
                     Pex15p mislocalize peroxisomal matrix proteins to cytosol; 
                     overexpression results in impaired peroxisome assembly"
                     /db_xref="GI:6324529"
                     /db_xref="GeneID:854113"
                     /db_xref="SGD:S000005404"
                     /experiment="EXISTENCE:direct assay:GO:0005779
                     integralcomponent of peroxisomal membrane [PMID:9405362]"
                     /experiment="EXISTENCE:genetic
                     interaction:GO:0043495protein-membrane adaptor activity 
                     [PMID:12808025]"
                     /experiment="EXISTENCE:mutant phenotype:GO:0016562
                     proteinimport into peroxisome matrix, receptor recycling 
                     [PMID:16007078]"
                     /experiment="EXISTENCE:mutant
                     phenotype:GO:0043495protein-membrane adaptor activity 
                     [PMID:12808025]"
                     /experiment="EXISTENCE:physical interaction:GO:0043495 
                     protein-membrane adaptor activity 
                     [PMID:12808025|PMID:16007078|PMID:16911527]"
                     /protein_id="NP_014598.1"
                     /translation="LAGSFWAVLKHHFTRSVLNKNGLLLTGLLLLLCLKKYKSLMAIFK
                     HVPAAFHTVYPQIVGLLKLLASI"
     mRNA            1661..1867
                     /gene="PEX15"
                     /gene_synonym="PAS21"
                     /locus_tag="YOL044W"
                     /product="Pex15p"
                     /label=PEX15 mRNA
                     /note="/transcript_id=NM_001183298.1"
                     /db_xref="GeneID:854113"
     gene            1661..1867
                     /gene="PEX15"
                     /gene_synonym="PAS21"
                     /locus_tag="YOL044W"
                     /label=PEX15
                     /db_xref="GeneID:854113"
     misc_feature    1879..2015
                     /label=ADH2T
     primer_bind     complement(1941..1961)
                     /label=2T-R
     misc_feature    2619..3569
                     /label=2u
     misc_feature    complement(4076..4751)
                     /label=TRP1
     misc_feature    5063..5924
                     /label=APr
     primer_bind     5264..5322
                     /label=198-06-2F
     primer_bind     complement(5304..5362)
                     /label=198-06-1R
     misc_feature    5925..6865
                     /label=ori
ORIGIN
        1 ctggcacgac aggtttcccg actggaaagc gggcagtgag cgcaacgcaa ttaatgtgag
       61 ttagctcact cattaggcac cccaggcttt acactttatg cttccggctc gtatgttgtg
      121 tggaattgtg agcggataac aatttcacac aggaaacagc tatgaccatg attacgccaa
      181 gctcgaaatt aaccctcact aaagggaaca aaagctggag ctcggatcca tttagcggcc
      241 gcaaaacgta ggggcaaaca aacggaaaaa tcgtttctca aattttctga tgccaagaac
      301 tctaaccagt cttatctaaa aattgcctta tgatccgtct ctccggttac agcctgtgta
      361 actgattaat cctgcctttc taatcaccat tctaatgttt taattaaggg attttgtctt
      421 cattaacggc tttcgctcat aaaaatgtta tgacgttttg cccgcaggcg ggaaaccatc
      481 cacttcacga gactgatctc ctctgccgga acaccgggca tctccaactt ataagttgga
      541 gaaataagag aatttcagat tgagagaatg aaaaaaaaaa aaaaaaaaaa ggcagaggag
      601 agcatagaaa tggggttcac tttttggtaa agctatagca tgcctatcac atataaatag
      661 agtgccagta gcgacttttt tcacactcga aatactctta ctactgctct cttgttgttt
      721 ttatcacttc ttgtttcttc ttggtaaata gaatatcaag ctacaaaaag catacaatca
      781 actatcaact attaactata tcgtaatacc aatgagaatc atctgcctac acggcgtcgg
      841 aagctccggc agcatctgtg aaagccaatt cgagcctttc atcaaggcgg ccgatccgag
      901 ctatgagttt gtctttgtcg acgggcccgc ctcgtcgatt cgaggacctg gcatgggcgg
      961 ccagttttct gggcccttct tctcccacac cgaaggctac tctcccgtgc agatgacgga
     1021 cgccctgaag cactttgacg acgtcctgga agagctaggc cctttcgacg gtgtcatcgg
     1081 cttcagccag ggtgcagctc tggccacttc gtacatgtac gaccagcaga ccaggcacgg
     1141 tcgcatcccc ttcaagtttg ccctgctctt ctccaccgtc tgcgcctttg cccccgacac
     1201 cgagttctcc cgagcccaga tcgaaggcct cggcgcccgg ggcgtcaaga ttgccaccga
     1261 tagtaacaac actgcggctt cgaccatgcc caacgaggaa cgcgctctat acgacaccct
     1321 cgtcaatgtc atcaagccgc tgcgcgacgg ccacgccctg ctgccagaca tcgacctcga
     1381 cgtctacttt gaccatgtgg ccaacgcccc gcggctactg gtgccgcagt tgatggaagg
     1441 cccaatctcc atcccgacac ttcacatgca tgggaagcga gacgccgagt ttatgcgcag
     1501 catgtcgctg attgcgcgga gtatgtacga cagcaagatg atgaagacgc tggaacacag
     1561 cgggacgcat catccgccac agaaggactc agaggtcaag gctgcggtga gggcgatgga
     1621 atgggctatt gcagagtctc acaagattag catcgggcga ctggctggtt cattttgggc
     1681 tgtcctgaag catcatttca caagaagtgt gctgaacaaa aacggacttc tgctcacagg
     1741 tctgctgcta ctcttatgtt tgaaaaaata taagtcattg atggcaattt tcaaacatgt
     1801 tccagcggcc tttcacactg tataccccca gattgtaggg ttgctaaaac ttctagcgag
     1861 tatatgatga atttaaataa acatgccttc acgatttata gtttccatta tcaagtatgc
     1921 ctatattagt atatagcatc tttagatgac agtgttcgaa gtttcacgaa taaaagataa
     1981 tattctactt tttgctccca gcgcgtttgc tcccctcgag ggtacccaat tcgccctata
     2041 gtgagtcgta ttacaattca ctggccgtcg ttttacaacg tcgtgactgg gaaaaccctg
     2101 gcgttaccca acttaatcgc cttgcagcac atcccccttt cgccaggggt accgagctcg
     2161 aattcactgg ccgtcgtttt acaacgtcgt gactgggaaa accctggcgt tacccaactt
     2221 aatcgccttg cagcacatcc ccctttcgcc agctggcgta atagcgaaga ggcccgcacc
     2281 gatcgccctt cccaacagtt gcgcagcctg aatggcgaat ggcgcctgat gcggtatttt
     2341 ctccttacgc atctgtgcgg tatttcacac cgcatatatc ggatcgtact tgttacccat
     2401 cattgaattt tgaacatccg aacctgggag ttttccctga aacagatagt atatttgaac
     2461 ctgtataata atatatagtc tagcgcttta cggaagacaa tgtatgtatt tcggttcctg
     2521 gagaaactat tgcatctatt gcataggtaa tcttgcacgt cgcatccccg gttcattttc
     2581 tgcgtttcca tcttgcactt caatagcata tctttgttaa cgaagcatct gtgcttcatt
     2641 ttgtagaaca aaaatgcaac gcgagagcgc taatttttca aacaaagaat ctgagctgca
     2701 tttttacaga acagaaatgc aacgcgaaag cgctatttta ccaacgaaga atctgtgctt
     2761 catttttgta aaacaaaaat gcaacgcgag agcgctaatt tttcaaacaa agaatctgag
     2821 ctgcattttt acagaacaga aatgcaacgc gagagcgcta ttttaccaac aaagaatcta
     2881 tacttctttt ttgttctaca aaaatgcatc ccgagagcgc tatttttcta acaaagcatc
     2941 ttagattact ttttttctcc tttgtgcgct ctataatgca gtctcttgat aactttttgc
     3001 actgtaggtc cgttaaggtt agaagaaggc tactttggtg tctattttct cttccataaa
     3061 aaaagcctga ctccacttcc cgcgtttact gattactagc gaagctgcgg gtgcattttt
     3121 tcaagataaa ggcatccccg attatattct ataccgatgt ggattgcgca tactttgtga
     3181 acagaaagtg atagcgttga tgattcttca ttggtcagaa aattatgaac ggtttcttct
     3241 attttgtctc tatatactac gtataggaaa tgtttacatt ttcgtattgt tttcgattca
     3301 ctctatgaat agttcttact acaatttttt tgtctaaaga gtaatactag agataaacat
     3361 aaaaaatgta gaggtcgagt ttagatgcaa gttcaaggag cgaaaggtgg atgggtaggt
     3421 tatataggga tatagcacag agatatatag caaagagata cttttgagca atgtttgtgg
     3481 aagcggtatt cgcaatattt tagtagctcg ttacagtccg gtgcgttttt ggttttttga
     3541 aagtgcgtct tcagagcgct tttggttttc aaaagcgctc tgaagttcct atactttcta
     3601 gctagagaat aggaacttcg gaataggaac ttcaaagcgt ttccgaaaac gagcgcttcc
     3661 gaaaatgcaa cgcgagctgc gcacatacag ctcactgttc acgtcgcacc tatatctgcg
     3721 tgttgcctgt atatatatat acatgagaag aacggcatag tgcgtgttta tgcttaaatg
     3781 cgtacttata tgcgtctatt tatgtaggat gaaaggtagt ctagtacctc ctgtgatatt
     3841 atcccattcc atgcggggta tcgtatgctt ccttcagcac taccctttag ctgttctata
     3901 tgctgccact cctcaattgg attagtctca tccttcaatg ctatcatttc ctttgatatt
     3961 ggatcgatcc gatgataagc tgtcaaacat gagaattgat cttttatgct tgcttttcaa
     4021 aaggcttgca ggcaagtgca caaacaatac ttaaataaat actactcagt aataacctat
     4081 ttcttagcat ttttgacgaa atttgctatt ttgttagagt cttttacacc atttgtctcc
     4141 acacctccgc ttacatcaac accaataacg ccatttaatc taagcgcatc accaacattt
     4201 tctggcgtca gtccaccagc taacataaaa tgtaagctct cggggctctc ttgccttcca
     4261 acccagtcag aaatcgagtt ccaatccaaa agttcacctg tcccacctgc ttctgaatca
     4321 aacaagggaa taaacgaatg aggtttctgt gaagctgcac tgagtagtat gttgcagtct
     4381 tttggaaata cgagtctttt aataactggc aaaccgagga actcttggta ttcttgccac
     4441 gactcatctc catgcagttg gacgatatca atgccgtaat cattgaccag agccaaaaca
     4501 tcctccttag gttgattacg aaacacgcca accaagtatt tcggagtgcc tgaactattt
     4561 ttatatgctt ttacaagact tgaaattttc cttgcaataa ccgggtcaat tgttctcttt
     4621 ctattgggca cacatataat acccagcaag tcagcatcgg aatctagtgc acattctgcg
     4681 gcctctgtgc tctgcaagcc gcaaactttc accaatggac cagaactacc tgtgaaatta
     4741 ataacagaca tactccaagc tgcctttgtg tgcttaatca cgtatactca cgtgctcaat
     4801 agtcaccaat gccctccctc ttggccctct ccttttcttt tttcgaccga attaattctt
     4861 gaagacgaaa gggcctcgtg atacgcctat ttttataggt taatgtcatg ataataatgg
     4921 tttcttagac gtcaggtggc acttttcggg gaaatgtgcg cggaacccct atttgtttat
     4981 ttttctaaat acattcaaat atgtatccgc tcatgagaca ataaccctga taaatgcttc
     5041 aataatattg aaaaaggaag agtatgagta ttcaacattt ccgtgtcgcc cttattccct
     5101 tttttgcggc attttgcctt cctgtttttg ctcacccaga aacgctggtg aaagtaaaag
     5161 atgctgaaga tcagttgggt gcacgagtgg gttacatcga actggatctc aacagcggta
     5221 agatccttga gagttttcgc cccgaagaac gttttccaat gatgagcact tttaaagttc
     5281 tgctatgtgg cgcggtatta tcccgtattg acgccgggca agagcaactc ggtcgccgca
     5341 tacactattc tcagaatgac ttggttgagt actcaccagt cacagaaaag catcttacgg
     5401 atggcatgac agtaagagaa ttatgcagtg ctgccataac catgagtgat aacactgcgg
     5461 ccaacttact tctgacaacg atcggaggac cgaaggagct aaccgctttt ttgcacaaca
     5521 tgggggatca tgtaactcgc cttgatcgtt gggaaccgga gctgaatgaa gccataccaa
     5581 acgacgagcg tgacaccacg atgcctgtag caatggcaac aacgttgcgc aaactattaa
     5641 ctggcgaact acttactcta gcttcccggc aacaattaat agactggatg gaggcggata
     5701 aagttgcagg accacttctg cgctcggccc ttccggctgg ctggtttatt gctgataaat
     5761 ctggagccgg tgagcgtggg tctcgcggta tcattgcagc actggggcca gatggtaagc
     5821 cctcccgtat cgtagttatc tacacgacgg ggagtcaggc aactatggat gaacgaaata
     5881 gacagatcgc tgagataggt gcctcactga ttaagcattg gtaactgtca gaccaagttt
     5941 actcatatat actttagatt gatttaaaac ttcattttta atttaaaagg atctaggtga
     6001 agatcctttt tgataatctc atgaccaaaa tcccttaacg tgagttttcg ttccactgag
     6061 cgtcagaccc cgtagaaaag atcaaaggat cttcttgaga tccttttttt ctgcgcgtaa
     6121 tctgctgctt gcaaacaaaa aaaccaccgc taccagcggt ggtttgtttg ccggatcaag
     6181 agctaccaac tctttttccg aaggtaactg gcttcagcag agcgcagata ccaaatactg
     6241 tccttctagt gtagccgtag ttaggccacc acttcaagaa ctctgtagca ccgcctacat
     6301 acctcgctct gctaatcctg ttaccagtgg ctgctgccag tggcgataag tcgtgtctta
     6361 ccgggttgga ctcaagacga tagttaccgg ataaggcgca gcggtcgggc tgaacggggg
     6421 gttcgtgcac acagcccagc ttggagcgaa cgacctacac cgaactgaga tacctacagc
     6481 gtgagctatg agaaagcgcc acgcttcccg aagggagaaa ggcggacagg tatccggtaa
     6541 gcggcagggt cggaacagga gagcgcacga gggagcttcc agggggaaac gcctggtatc
     6601 tttatagtcc tgtcgggttt cgccacctct gacttgagcg tcgatttttg tgatgctcgt
     6661 caggggggcg gagcctatgg aaaaacgcca gcaacgcggc ctttttacgg ttcctggcct
     6721 tttgctggcc ttttgctcac atgttctttc ctgcgttatc ccctgattct gtggataacc
     6781 gtattaccgc ctttgagtga gctgataccg ctcgccgcag ccgaacgacc gagcgcagcg
     6841 agtcagtgag cgaggaagcg gaagagcgcc caatacgcaa accgcctctc cccgcgcgtt
     6901 ggccgattca ttaatgcagc tggcacgaca ggtttcccga ctggaaagcg ggcagtgagc
     6961 gcaacgcaat taatgtgagt tagctcactc attaggcacc ccaggcttta cactttatgc
     7021 ttccggctcg tatgttgtgt ggaattgtga gcggataaca atttcacaca ggaaacagct
     7081 atgaccatga ttacgccaag cttgcatgcc tgcaggtcga ctctagagga tcccc
//
