# Supplementary material for: Toward sustainable food preservatives: high-level production of sorbic acid in engineered Saccharomyces cerevisiae
Source: Nat Commun. 2026 Apr 21;17:5492. doi: 10.1038/s41467-026-72163-8 (PMC13284220; doi:10.1038/s41467-026-72163-8)
Supplement: Supplementary file 7 — Source data [file 41467_2026_72163_MOESM7_ESM.zip › Plasmid_Sequences/gb files/pJB289(X3-ADH2A).gb]

LOCUS       Exported               13719 bp DNA     circular SYN 19-MAR-2026
DEFINITION  synthetic circular DNA
ACCESSION   .
VERSION     .
KEYWORDS    .
SOURCE      synthetic DNA construct
  ORGANISM  synthetic DNA construct
REFERENCE   1  (bases 1 to 13719)
  AUTHORS   .
  TITLE     Direct Submission
  JOURNAL   Exported Mar 19, 2026 from SnapGene 6.0.2
            https://www.snapgene.com
FEATURES             Location/Qualifiers
     source          1..13719
                     /mol_type="other DNA"
                     /organism="synthetic DNA construct"
     source          2270..11198
                     /chromosome="XV"
                     /strain="S288C"
                     /mol_type="genomic DNA"
                     /db_xref="taxon:559292"
                     /organism="Saccharomyces cerevisiae S288C"
     source          2282..2718
                     /chromosome="X"
                     /strain="S288C"
                     /mol_type="genomic DNA"
                     /db_xref="taxon:559292"
                     /organism="Saccharomyces cerevisiae S288C"
     source          2855..10096
                     /mol_type="other DNA"
                     /organism="synthetic DNA construct"
     source          10097..10099
                     /chromosome="X"
                     /strain="S288C"
                     /mol_type="genomic DNA"
                     /db_xref="taxon:559292"
                     /organism="Saccharomyces cerevisiae S288C"
     source          10669..11187
                     /chromosome="X"
                     /strain="S288C"
                     /mol_type="genomic DNA"
                     /db_xref="taxon:559292"
                     /organism="Saccharomyces cerevisiae S288C"
     misc_feature    complement(1..804)
                     /label=URA3
     misc_feature    complement(1311..2261)
                     /label=2u
     primer_bind     2243..2301
                     /label=p-X3-TEF1A-1F
     misc_feature    2282..2718
                     /label=X-3 U
     primer_bind     2680..2738
                     /label=p-X3-TEF1A-2F
     primer_bind     complement(2699..2757)
                     /label=p-X3-TEF1A-1R
     misc_feature    2716..2718
                     /label=X-3 N20
     terminator      2719..2835
                     /label=ADH2t
     primer_bind     2816..2870
                     /label=p-X3-TEF1A-3F
     primer_bind     complement(2836..2895)
                     /label=p-X3-TEF1A-2R
     CDS             complement(2855..10096)
                     /codon_start=1
                     /product="KS-AT-DH-ER-KR-ACP"
                     /label=A:PKS
                     /translation="MHSKDDQEPIAIIGAACRLPGEVSSLGSLWDKISTARTGHCEVPS
                     DRWDGDLLHHPNPDRKGNMAVKHGYFLKQDISPRNAPFFSTTATEAAALDPMKRLLLEV
                     SYESIENAGIPMQSLVNSDTGCYVGCMTNDYEMLSTQDIQDMGYSAATGLSEAMISNRV
                     SWFFGLRGPSLTVDTACSSSLYALHLACQALKLGEINQALVGGVNLVLYPTCMEQFSAI
                     HIHSPEGISHSFDDRANGYGRGEGICCMVVKRLSDALRDGDTIRAVVRHTGVNADGKTP
                     SITQPSSEAQADLIRRTYKAAGLSLSSTEYFESHGTGTPVGDPIELSALAETIGAASRA
                     AGLGPLYFGSIKPRVGHTEGCSGLADVFKSILCLEKGMLVPTYGVERVNPRLTLDAWHV
                     TLPQETMAWPSKGLRRISVNSFGFGGANAHVILDDAHHYLSDRGLVGNHNTVVDEDDDS
                     SESGIDMANSTTLNGSTEGTHDGDGEESDDWKQLFVFSTQDQAGIMRIAQTYHDILAKT
                     SDAQYIRNLAYTLAEPRSHHDFRIFSVASSLSELATELAKPPPAGKTKRVSRRGNKNLA
                     FVFTGQGAQWPAMGRQLMRYAVFERSVRASQRYLEDHGCPWDAVVELLKSDAERSKFGL
                     PEYSQTLCTVLQVALVDLLRHWGVKPRAVVGHSSGEIAAAYAASYISHSDAVKIAYVRG
                     VSSASITRHGAMMAAGLSRAEAEEYLAREPAEVGVAVKACVNSPKSVTLSGDVPAVDAL
                     EAAISADGRFARKLKVKTAYHSPHMRQVSENYFRRMGHIETMAGNGETVMFSSLTGKMV
                     EKPEQLDTQYWVDNMSNTVEFSAAVATLLSYTTTTSTGTSGRTKASQMAWGGIVEVGPH
                     AALQGPVQQSIDVANNASAKEAPYVSLVVRGQDAVRSALAAAGKLWVPGIDMDLRAVNR
                     LPHAQAPAALRPKPLADLPSYPWNHGRSYWHEASATRSIRFPLAARTDLLGMAEDVQNP
                     MQPGWKNYLGMAENPWIGDHKITGTVLYPGAGLLVMALEGALQLADKSSKVRGFRFRAV
                     PFERGLVVPSGDDEPAVETRLSFAPDRMVKDPHHFTVFSYNASVWTQPCHGTISVEYVA
                     AEKSEVDCSDEEDAAWAEHRQAYKALCDDGTAQDMDLDDFYEHLESHGMEYGPMFRNVS
                     SLRCSSSHRTAYGSISIPDTASVMPAGFEYPHVIHPATMDAIFHLLLAAVDDRRPTREA
                     AVHFGLEDLFVAADQPQGAGAMFEGYSPLTGRAAGGREVKCSLVVADETWQEPRIIASG
                     FSLRQVTAAANGAAAGGANGDGGPGGLKKSALVTWKQDLDFMSPKADLGEWLDGLTHKM
                     AVENVLLVIDDTSLPGLSDIVHDMSRRVNHMPGSGKLSSLATFTACLESMAKAWTDEIT
                     DVKLWDVVAGHEIPAAAAEGYNLDLVLGHQTLGSKPEALQMLEKALGPDGHFVIRPSHD
                     LPREALVKSLEVFENMKSSVDSNFDILWASKEKQAESQLPGNVYILTTSTRSSHVEDLG
                     ANLSATFASLNVTVHTTTPEAGNVQDLADKYVVLTLEVETPFIYAWTEDHFLFFKTLVA
                     SVKHLRSITRGSLMESWAGGVEFASAQGLLRVMRNEYPLAALPHLDLSSSFDASVPGGA
                     EFVAKVWRKIMGENAETEFAELDGTVHIPRALQAAGFDNDLQIASGVARTVYRAVSWAT
                     KPMKVSSTVDGGPRACIMDELAESLSTGQVEVNRQYYGLGQLTSTDNWATPATDGWTSA
                     QIGTVQRCGARLRLDFAGQRVVAFQDEGCKTTVCVDEAFTAPIPEGLSLEVAAGSLSIL
                     GPARYALLYVARLIYGQTVLDHNAARALGQAAIHISRANGADVYALVERGEDKTLLIET
                     LSVSEDRIFNSSRQQFINSIMKVNNGRGDDAILCNEHGPAVQPSLEILADFGNFLDLTN
                     STKNSSAILITASKRNASNVRLDTASLRKRNPVLAQELYQSVMAGSVATMYKTTVYPIN
                     KVAQAMDEVRSRQSGTVVMSFEGDSSILTLPPPIEKLALDLSGTYVLAGGLGAVGLNIA
                     NMMAEYGAKHLVFLSRSGGSKNQEDLERFKSQGILAEAFACDVNKAESVKDVFDGIRGR
                     GHTIKGLVQCAMDLEDTIFDNMTNEKWTRAFKPKSQGSRNLLNNLSPADSPFFILLSSI
                     TGVIGNTAQANYASGNTFEDALAHHARSQLGIPAKSIDVGLVDDSSHYTATGGFGELKS
                     YLHRYQHGWVGLKCTLEELKIALRTIMRGSTADESKVPAQLMFGLGDGNVKTPGSTGYE
                     RDRKFNLRVRKPNDGDAAGRSGKVNVGEILSKATSLKEAAKHTEDVFRAQIALEFGVED
                     SEVDTQRPLPELGVDSLKTVEMRNRALKDMQSDISVFEMLSASPLTEMAAKIASRNQLV
                     SAEDRKGE"
     primer_bind     10062..10120
                     /label=p-X3-ADH2A-F
     misc_feature    complement(10100..10668)
                     /label=ADH2p
     primer_bind     complement(10644..10702)
                     /label=p-X3-ADH2A-R
     misc_feature    10669..11187
                     /label=X-3 D
     primer_bind     10669..10692
                     /label=p-X3-TEF1A-5F
     primer_bind     complement(11165..11223)
                     /label=p-X3-TEF1A-5R
     misc_feature    complement(11199..11200)
                     /label=ADH2p
     misc_feature    complement(11441..12381)
                     /label=ori
     misc_feature    complement(12382..13243)
                     /label=APr
ORIGIN
        1 atgtcgaaag ctacatataa ggaacgtgct gctactcatc ctagtcctgt tgctgccaag
       61 ctatttaata tcatgcacga aaagcaaaca aacttgtgtg cttcattgga tgttcgtacc
      121 accaaggaat tactggagtt agttgaagca ttaggtccca aaatttgttt actaaaaaca
      181 catgtggata tcttgactga tttttccatg gagggcacag ttaagccgct aaaggcatta
      241 tccgccaagt acaatttttt actcttcgaa gacagaaaat ttgctgacat tggtaataca
      301 gtcaaattgc agtactctgc gggtgtatac agaatagcag aatgggcaga cattacgaat
      361 gcacacggtg tggtgggccc aggtattgtt agcggtttga agcaggcggc agaagaagta
      421 acaaaggaac ctagaggcct tttgatgtta gcagaattgt catgcaaggg ctccctatct
      481 actggagaat atactaaggg tactgttgac attgcgaaga gcgacaaaga ttttgttatc
      541 ggctttattg ctcaaagaga catgggtgga agagatgaag gttacgattg gttgattatg
      601 acacccggtg tgggtttaga tgacaaggga gacgcattgg gtcaacagta tagaaccgtg
      661 gatgatgtgg tctctacagg atctgacatt attattgttg gaagaggact atttgcaaag
      721 ggaagggatg ctaaggtaga gggtgaacgt tacagaaaag caggctggga agcatatttg
      781 agaagatgcg gccagcaaaa ctaaaaaact gtattataag taaatgcatg tatactaaac
      841 tcacaaatta gagcttcaat ttaattatat cagttattac ccaattctca tgtttgacag
      901 cttatcatcg gatcgatcca atatcaaagg aaatgatagc attgaaggat gagactaatc
      961 caattgagga gtggcagcat atagaacagc taaagggtag tgctgaagga agcatacgat
     1021 accccgcatg gaatgggata atatcacagg aggtactaga ctacctttca tcctacataa
     1081 atagacgcat ataagtacgc atttaagcat aaacacgcac tatgccgttc ttctcatgta
     1141 tatatatata caggcaacac gcagatatag gtgcgacgtg aacagtgagc tgtatgtgcg
     1201 cagctcgcgt tgcattttcg gaagcgctcg ttttcggaaa cgctttgaag ttcctattcc
     1261 gaagttccta ttctctagct agaaagtata ggaacttcag agcgcttttg aaaaccaaaa
     1321 gcgctctgaa gacgcacttt caaaaaacca aaaacgcacc ggactgtaac gagctactaa
     1381 aatattgcga ataccgcttc cacaaacatt gctcaaaagt atctctttgc tatatatctc
     1441 tgtgctatat ccctatataa cctacccatc cacctttcgc tccttgaact tgcatctaaa
     1501 ctcgacctct acatttttta tgtttatctc tagtattact ctttagacaa aaaaattgta
     1561 gtaagaacta ttcatagagt gaatcgaaaa caatacgaaa atgtaaacat ttcctatacg
     1621 tagtatatag agacaaaata gaagaaaccg ttcataattt tctgaccaat gaagaatcat
     1681 caacgctatc actttctgtt cacaaagtat gcgcaatcca catcggtata gaatataatc
     1741 ggggatgcct ttatcttgaa aaaatgcacc cgcagcttcg ctagtaatca gtaaacgcgg
     1801 gaagtggagt caggcttttt ttatggaaga gaaaatagac accaaagtag ccttcttcta
     1861 accttaacgg acctacagtg caaaaagtta tcaagagact gcattataga gcgcacaaag
     1921 gagaaaaaaa gtaatctaag atgctttgtt agaaaaatag cgctctcggg atgcattttt
     1981 gtagaacaaa aaagaagtat agattctttg ttggtaaaat agcgctctcg cgttgcattt
     2041 ctgttctgta aaaatgcagc tcagattctt tgtttgaaaa attagcgctc tcgcgttgca
     2101 tttttgtttt acaaaaatga agcacagatt cttcgttggt aaaatagcgc tttcgcgttg
     2161 catttctgtt ctgtaaaaat gcagctcaga ttctttgttt gaaaaattag cgctctcgcg
     2221 ttgcattttt gttctacaaa atgaagcaca gatgcttcgt tgcggccgct gaggtcttaa
     2281 ttgttactac tgtatgtgcg atagttgata actgcaacat tatgcccggt atattctcaa
     2341 aaaaccctat tactgcatac gaagaaatcg caagagaaat ctttcggttt ggaaaagctc
     2401 actgtgaggt tccttggagc caatagtaat acagcacaat ccaaggaaaa atctggccta
     2461 tatgcaagga aggagagata gtcaaaagca ttctttcccc tagaagttgg tgcatatatg
     2521 gcatcgttaa aacatattac ccccaaaatt tcttctctaa acgatgtgct tggcctttgt
     2581 tttggttttt gatgtcggtc gtttgaggcc ccttgcggaa aatcgagatc gccgaatggc
     2641 acgcgaggga agggaaataa ggtttaaagg cactgaaaca ataggcaaga agtaggcgag
     2701 agccgacata cgagactagg gagcaaaaag tagaatatta tcttttattc gtgaaacttc
     2761 gaacactgtc atctaaagat gctatatact aatataggca tacttgataa tgaaaactat
     2821 aaatcgtgaa ggcatcggtc cgcacaaatt tgtcttactc tccctttcta tcttccgcag
     2881 agacaagctg attcctcgat gcaatcttgg ccgccatctc ggtcagcggc gaagcgctca
     2941 gcatttcaaa gactgagatg tcgctctgca tgtcctttag cgccctgttg cgcatctcga
     3001 cggtcttaag cgagtccaca ccaagctccg gcaatggacg ctgtgtgtca acctcgctgt
     3061 cttcgacccc aaactctagg gcgatctgcg ccctgaatac gtcctctgtg tgcttggccg
     3121 cttctttgag cgaagtagcc ttgctcagaa tttctcccac gttgaccttg ccagacctgc
     3181 ccgccgcatc gccgtcgtta ggcttccgca cgcgcaggtt gaacttgcgg tcccgctcgt
     3241 agcccgtcga gcccggcgtt ttgacgttgc catcgcccag accaaacatg agctgcgcgg
     3301 gaactttgct ttcgtcggcc gtcgagccgc gcataatggt ccgcagcgcg atttttagct
     3361 cctccagagt gcacttgagt cccacccacc cgtgctggta gcggtgaagg tagctcttga
     3421 gttcgccgaa gccgcccgtg gcggtgtagt gtgacgagtc gtcgacgagg ccgacgtcga
     3481 tgcttttggc tgggatgccc agttgggagc gcgcatggtg ggctagcgcg tcctcgaagg
     3541 tgttgccgga cgcgtagttt gcctgagcgg tgttgccgat gacgcccgtg atggaggaga
     3601 ggaggatgaa gaagggcgag tccgcagggg agaggttgtt taggaggttg cgcgatcctt
     3661 ggcttttggg cttgaacgct cgcgtccatt tctcgttcgt catgttgtca aagatggtgt
     3721 cctcgaggtc catggcacac tggaccaatc ccttgatggt atggcctctg cctcgaatgc
     3781 catcaaatac gtccttgacg ctttcggctt tgttaacgtc gcacgcaaac gcttcggcga
     3841 ggatcccctg gctcttgaac ctttccaggt cctcttggtt cttgctcccg ccagatctgg
     3901 acaaaaagac cagatgcttg gcaccgtact cggccatcat gttggcaatg ttgaggccca
     3961 cggcgcccag accaccggcg aggacgtatg taccgcttag gtccagggcc agcttctcaa
     4021 tgggcggtgg caatgtcagt atggaggagt caccctcaaa gctcatgacc acagtgccgc
     4081 tctggcggga gcggacttca tccatggctt gggctacttt gttgataggg tagacagtgg
     4141 ttttgtacat ggtcgcaacg gagccagcca tgacactttg gtagagttcc tgtgcaagca
     4201 cagggtttct cttcctgaga gaggcagtgt caaggcggac attggaggca ttgcgcttgg
     4261 aagctgtgat caggattgca gaggagttct tggtactgtt cgtgagatcc aaaaagttac
     4321 caaaatcggc aagaatctcc agcgaaggct gaacggccgg gccgtgctcg ttgcagagta
     4381 tggcatcatc accgcggcca ttgttcacct tcatgatgga gttgataaac tgctgtcggc
     4441 tggagttaaa gatgcgatcc tcgctgacgc tgagcgtctc tattagaaga gtcttgtcct
     4501 ctccgcgctc cactagagca tacacatctg ctccattagc gcgagagata tggattgcag
     4561 cttggcccag agctctggct gcgttgtggt ccagaacggt ttgtccatat atcaggcgag
     4621 cgacatagag gagggcatat cgggcaggtc ccaaaatgct gagtgaccca gcggcgactt
     4681 caagcgacag tccctctgga atgggtgccg tgaaggcctc gtcgacgcag acggtggtct
     4741 tgcagccctc atcctggaag gccacgacgc gctggccagc gaagtctagt cgtaaccgtg
     4801 caccgcatcg ctggacagtt ccaatctggg cgctggtcca tccgtcggtc gctggcgttg
     4861 cccagttgtc ggtggaagtg agctgtccga gaccgtagta ctgtctgttg acctcaactt
     4921 ggccggttga aagagactcg gccagctcgt ccatgataca ggctctgggc ccgccgtcca
     4981 cagtcgagga aaccttcatg ggctttgtcg cccaagacac ggcgcgatag acggtcctgg
     5041 cgactccgct agcaatctgc aggtcattgt caaagcccgc cgcctgaagt gcgcgaggaa
     5101 tatgcaccgt gccgtcgagc tccgcgaact cggtctcggc gttttctccc ataattttcc
     5161 tccacacctt ggccacaaac tcggccccgc caggaacgga ggcgtcaaac gacgacgaca
     5221 gatcaaggtg cggcagcgcg gcaagcggat actcgttgcg catcacgcgg agcaacccct
     5281 gtgcggaggc aaactcgacg ccgccggccc acgactccat caggctaccg cgggtgatcg
     5341 agcgaaggtg cttgacggac gctacgagcg tcttgaagaa gaggaagtgg tcctcggtcc
     5401 aggcgtagat gaagggggtt tcgacttcaa gggttaaaac gacgtacttg tcggccagat
     5461 cttgtacgtt gcccgcctcg ggcgtcgtag tatggacagt gacgttgaga gaggcgaatg
     5521 ttgcagagag gttggctcct aggtcctcga cgtggctaga gcgagtagag gtggtgagga
     5581 tgtaaacatt tccgggcagc tgggactcgg cctgcttttc cttggaagcc cataggatgt
     5641 cgaagttgct gtcgacgctg ctcttcatgt tttcgaagac ctcgagggat ttgaccagag
     5701 cttctcgtgg caaatcatgt gaaggtcgga taacaaagtg tccatccgga ccgagggcct
     5761 tttcgagcat ttgcagggcc tcgggcttgc ttcccagggt ttggtggcca aggacaagat
     5821 ccaagttgta cccttctgct gcagcggcag ggatctcgtg gccagcgacc acatcccaca
     5881 acttgacgtc ggtgatttca tcagtccaag ccttggccat ggactcaagg cacgcggtga
     5941 acgtggccag actactgagt ttgccagaac ccggcatatg gttgacgcgt cgcgacatgt
     6001 cgtgtacaat atccgacaag ccaggcagag acgtgtcatc gataaccagg agaacgtttt
     6061 ccactgccat tttgtgcgtc agtccatcga gccattctcc aaggtccgct ttcgggctca
     6121 taaagtccaa gtcttgcttc caagtcacca gagccgactt cttcagcccg ccaggcccgc
     6181 catcgccgtt tgctcctcca gctgctgctc cattcgcagc agcagtcact tgccgcagcg
     6241 agaacccgct cgctatgatc ctcggctcct gccacgtctc gtccgctacg accaggctgc
     6301 acttcacctc gcgtccaccc gctgccctgc ctgtcaacgg actgtatccc tcaaacatgg
     6361 cacccgcacc ctggggttgg tccgccgcga caaacaaatc ctccaggcca aagtgcacgg
     6421 cggcctcgcg cgtcggccgg cgatcgtcga cggcggcgag cagcaggtgg aagattgcgt
     6481 ccatggtggc cgggtggatg acgtgcgggt actcaaagcc agcgggcatg acggacgcag
     6541 tgtccgggat agagatggag ccgtaagcgg tgcggtggct ggaggagcag cggagcgaag
     6601 agacgttgcg gaacatgggg ccgtactcca tgccgtgaga ctctagatgc tcgtagaagt
     6661 cgtcgaggtc catgtcctgg gccgtgccgt cgtcgcagag ggccttgtaa gcctggcggt
     6721 gctcggccca ggcggcatct tcttcatcag agcagtcgac ttcgctcttc tcggcggcga
     6781 cgtactcgac gctgatggta ccgtggcagg gctgcgtcca tacggacgcg ttgtatgaaa
     6841 acacagtaaa gtggtgcggg tccttcacca tcctgtcggg cgcgaagctg agcctcgtct
     6901 ctacggcagg ctcatcgtcc cccgagggga cgaccaggcc cctctcaaag ggcacggcgc
     6961 ggaacctgaa cccgcgtacc ttgctcgatt tgtcggcgag ctgcagcgcg ccctcgagag
     7021 ccataacaag cagacccgcg ccggggtaca gcaccgtccc cgtgatcttg tgatccccga
     7081 tccaagggtt ctccgccatg cccaggtaat tcttccaccc cggctgcata gggttctgca
     7141 cgtcctcggc catgcccaag aggtccgttc gtgccgccaa ggggaagcgg atcgaccgcg
     7201 tggccgacgc ctcatgccag tacgaccgcc cgtggttcca tgggtaggaa ggcaggtcgg
     7261 ccaagggctt gggccgcagc gccgctgggg cctgtgcgtg aggaaggcgg ttcacagcgc
     7321 ggaggtccat gtcgatgccc ggaacccaga gctttcctgc cgccgctagg gctgagcgga
     7381 cggcgtcctg gccgcgcacc acgagagaca cgtagggggc ctccttggcg gatgcgttgt
     7441 tcgcgacatc gatactctgc tgcacagggc cctggagcgc agcgtggggt ccgacctcga
     7501 cgatgcctcc ccaggccatc tggctagcct tggtccggcc gctggtacca gtagacgttg
     7561 tggttgtata cgagagtaga gtagccacgg ctgcagagaa ttcgaccgtg ttgctcatgt
     7621 tgtccaccca gtactgcgta tccagctgct ccggtttctc aaccatcttg cccgtcagcg
     7681 atgaaaacat gaccgtctcg ccgttgccag ccatcgtctc gatgtgcccc atgcgtcgga
     7741 agtagttttc cgacacctgg cgcatgtgag gcgagtggta cgccgtcttg accttgagct
     7801 tgcgtgcgaa gcgtccgtcg gcagagatgg cagcctcgag ggcatcgacg gccgggacat
     7861 cgcctgagag ggttacgctc ttgggactgt tgacgcacgc cttcacggcg acgcccacct
     7921 ctgccggttc ccgggcaaga tactcctctg cctcggcgcg agacagaccg gcggccatca
     7981 tagcgccgtg gcgggtgata gacgccgagc tcacgccgcg cacgtaggca atcttgacgg
     8041 cgtcgctatg gctgatgtac gacgccgcgt acgccgcggc aatctcaccg ctcgagtgtc
     8101 cgaccacggc cctcggcttc acgccccagt gccgcagcag gtcgaccagc gccacctgaa
     8161 gcaccgtgca cagcgtctgg ctgtactcgg gcagcccaaa ctttgagcgc tcggcgtcgc
     8221 tcttcagaag ctccaccacg gcgtcccagg ggcagccgtg atcctccagg tacctctgcg
     8281 aggcgcgcac gctgcgctca aacacggcgt agcgcatgag ctgcctgccc atggcgggcc
     8341 actgcgcgcc ctggccggtg aagacaaagg cgaggttctt gttgccgcgg cgcgagacgc
     8401 gcttcgtctt gccggcgggc ggcggcttgg cgagctcggt ggctagctcg gagagcgatg
     8461 aggccacgga aaatatgcgg aagtcgtggt ggctgcgagg ctcggcgagc gtgtaggcga
     8521 ggttgcggat gtactgggcg tcgctggtct tggccaggat gtcgtggtat gtctgagcga
     8581 tgcgcatgat gccagcctgg tcctgcgtgc tgaagacaaa gagctgcttc caatcgtcgc
     8641 tctcttcgcc gtcgccatca tgcgtgccct cagtgctccc attgagggta gtcgagttgg
     8701 ccatgtcgat acccgactcg gagctgtcgt catcctcatc cactaccgtg ttgtgattgc
     8761 ccaccaggcc ccggtccgac agatagtgat gcgcatcgtc cagaatgacg tgcgcgttgg
     8821 ctcctccaaa gccaaacgag ttgacgctga tacgtcgcag gcccttgctc ggccacgcca
     8881 tcgtctcttg cgggagcgtg acgtgccatg cgtccagcgt cagccgcggg ttgacgcgct
     8941 cgacgccgta cgtcggcacg agcatgccct tttccaggca gaggatcgac ttgaagacgt
     9001 ccgccaggcc cgagcagccc tcagtgtggc caacgcgcgg cttgatgctg ccaaagtaaa
     9061 gaggtcccag tcccgcggcg cgacttgcgg ctccgatggt ctcggcgagg gcactgagct
     9121 cgatggggtc accaactgga gtgccagtgc cgtggctctc aaagtactcg gtcgacgaca
     9181 gcgacagccc tgccgccttg tacgtccgcc ggatcaggtc cgcctgcgcc tcggagctgg
     9241 gctgtgtgat gctaggcgtc ttgccgtcgg cgttgacgcc cgtgtgccgg acgacggccc
     9301 ggatggtgtc gccgtcccgc agcgcgtccg acagcctctt gaccaccatg cagcagatgc
     9361 cctctcctct gccgtacccg ttggcccggt cgtcgaagct gtgcgagatg ccttcgggac
     9421 tgtgtatgtg gatggccgag aactgctcca tgcatgtggg gtacagcacc aggttgactc
     9481 ctccgacgag ggcctggtta atctctccta gcttcagtgc ctggcatgcc agatgcaggg
     9541 cgtacaagct ggacgagcag gcggtatcca ctgtcaaact gggaccgcgg aggccaaaga
     9601 accacgacac tcggttcgaa atcatggcct cgctgaggcc ggtggctgcg ctgtagccca
     9661 tgtcctggat gtcctgcgtc gagagcatct cgtagtcgtt ggtcatgcat ccgacatagc
     9721 agccagtgtc cgagttgacc agggactgca tgggaatacc ggcattttct atgctttcgt
     9781 agctgacttc aagaagcaga cgcttcatgg ggtccaaagc ggcagcctcc gttgctgttg
     9841 tggaaaagaa gggcgcattt cgcgggctaa tatcttgctt gagaaagtaa ccatgcttga
     9901 cagccatatt tcctttccgg tctgggttgg ggtggtggag aaggtcgccg tcccaccgat
     9961 cagacggcac ctcgcaatgg cccgttcggg cagtactgat cttgtcccat aggcttccca
    10021 gcgaggacac ctcgccaggg agccgacatg cggctccgat gatggcaata ggctcttgat
    10081 cgtccttgga gtgcatatgg tattacgata tagttaatag ttgatagttg attgtatgct
    10141 ttttgtagct tgatattcta tttaccaaga agaaacaaga agtgataaaa acaacaagag
    10201 agcagtagta agagtatttc gagtgtgaaa aaagtcgcta ctggcactct atttatatgt
    10261 gataggcatg ctatagcttt accaaaaagt gaaccccatt tctatgctct cctctgcctt
    10321 tttttttttt ttttttttca ttctctcaat ctgaaattct cttatttctc caacttataa
    10381 gttggagatg cccggtgttc cggcagagga gatcagtctc gtgaagtgga tggtttcccg
    10441 cctgcgggca aaacgtcata acatttttat gagcgaaagc cgttaatgaa gacaaaatcc
    10501 cttaattaaa acattagaat ggtgattaga aaggcaggat taatcagtta cacaggctgt
    10561 aaccggagag acggatcata aggcaatttt tagataagac tggttagagt tcttggcatc
    10621 agaaaatttg agaaacgatt tttccgtttg tttgccccta cgttttgcca cttttcaatg
    10681 aaacggatat tgatatgcta gtaaaaggac gagctcaaga gcgaaaatat aagtaaagaa
    10741 ttcgagtgca cttgtctcca tgcagcaaga tttcatatga gtctttttta tctttttact
    10801 ttttacatta cacgatatgc actttatgaa aatttaacga ggttggaagc cggataatca
    10861 accaaaatca ggcacgaagg cacactcgta tatgcatgtt gttgaaactc tgttacgctg
    10921 aactaacaat cacacatgta gaggtcaccg ggaaaagttg cgaccccatg gaaggtcgat
    10981 ctcttcgttt ggctttgctt ggctggcggc attgcgcttc ttcgcttata cccgtctctt
    11041 gacgctcgag ctcgttcatt gagatacctt tattcttgca cattttctgg cttttttcgc
    11101 tactcgggta catgtaatca tgcacacaga aggtgctgta gggtgaaagt tcctttgtgc
    11161 tgtcgtttgt ttttaatgcc aaactttaaa ccctcagcgc ggccgcttgg cgtaatcatg
    11221 gtcatagctg tttcctgtgt gaaattgtta tccgctcaca attccacaca acatacgagc
    11281 cggaagcata aagtgtaaag cctggggtgc ctaatgagtg agctaactca cattaattgc
    11341 gttgcgctca ctgcccgctt tccagtcggg aaacctgtcg tgccagctgc attaatgaat
    11401 cggccaacgc gcggggagag gcggtttgcg tattgggcgc tcttccgctt cctcgctcac
    11461 tgactcgctg cgctcggtcg ttcggctgcg gcgagcggta tcagctcact caaaggcggt
    11521 aatacggtta tccacagaat caggggataa cgcaggaaag aacatgtgag caaaaggcca
    11581 gcaaaaggcc aggaaccgta aaaaggccgc gttgctggcg tttttccata ggctccgccc
    11641 ccctgacgag catcacaaaa atcgacgctc aagtcagagg tggcgaaacc cgacaggact
    11701 ataaagatac caggcgtttc cccctggaag ctccctcgtg cgctctcctg ttccgaccct
    11761 gccgcttacc ggatacctgt ccgcctttct cccttcggga agcgtggcgc tttctcatag
    11821 ctcacgctgt aggtatctca gttcggtgta ggtcgttcgc tccaagctgg gctgtgtgca
    11881 cgaacccccc gttcagcccg accgctgcgc cttatccggt aactatcgtc ttgagtccaa
    11941 cccggtaaga cacgacttat cgccactggc agcagccact ggtaacagga ttagcagagc
    12001 gaggtatgta ggcggtgcta cagagttctt gaagtggtgg cctaactacg gctacactag
    12061 aaggacagta tttggtatct gcgctctgct gaagccagtt accttcggaa aaagagttgg
    12121 tagctcttga tccggcaaac aaaccaccgc tggtagcggt ggtttttttg tttgcaagca
    12181 gcagattacg cgcagaaaaa aaggatctca agaagatcct ttgatctttt ctacggggtc
    12241 tgacgctcag tggaacgaaa actcacgtta agggattttg gtcatgagat tatcaaaaag
    12301 gatcttcacc tagatccttt taaattaaaa atgaagtttt aaatcaatct aaagtatata
    12361 tgagtaaact tggtctgaca gttaccaatg cttaatcagt gaggcaccta tctcagcgat
    12421 ctgtctattt cgttcatcca tagttgcctg actccccgtc gtgtagataa ctacgatacg
    12481 ggagggctta ccatctggcc ccagtgctgc aatgataccg cgagacccac gctcaccggc
    12541 tccagattta tcagcaataa accagccagc cggaagggcc gagcgcagaa gtggtcctgc
    12601 aactttatcc gcctccatcc agtctattaa ttgttgccgg gaagctagag taagtagttc
    12661 gccagttaat agtttgcgca acgttgttgc cattgctaca ggcatcgtgg tgtcacgctc
    12721 gtcgtttggt atggcttcat tcagctccgg ttcccaacga tcaaggcgag ttacatgatc
    12781 ccccatgttg tgcaaaaaag cggttagctc cttcggtcct ccgatcgttg tcagaagtaa
    12841 gttggccgca gtgttatcac tcatggttat ggcagcactg cataattctc ttactgtcat
    12901 gccatccgta agatgctttt ctgtgactgg tgagtactca accaagtcat tctgagaata
    12961 gtgtatgcgg cgaccgagtt gctcttgccc ggcgtcaata cgggataata ccgcgccaca
    13021 tagcagaact ttaaaagtgc tcatcattgg aaaacgttct tcggggcgaa aactctcaag
    13081 gatcttaccg ctgttgagat ccagttcgat gtaacccact cgtgcaccca actgatcttc
    13141 agcatctttt actttcacca gcgtttctgg gtgagcaaaa acaggaaggc aaaatgccgc
    13201 aaaaaaggga ataagggcga cacggaaatg ttgaatactc atactcttcc tttttcaata
    13261 ttattgaagc atttatcagg gttattgtct catgagcgga tacatatttg aatgtattta
    13321 gaaaaataaa caaatagggg ttccgcgcac atttccccga aaagtgccac ctgacgtcta
    13381 agaaaccatt attatcatga cattaaccta taaaaatagg cgtatcacga ggccctttcg
    13441 tcttcaagaa ttagcttttc aattcaattc atcatttttt ttttattctt ttttttgatt
    13501 tcggtttctt tgaaattttt ttgattcggt aatctccgaa cagaaggaag aacgaaggaa
    13561 ggagcacaga cttagattgg tatatatacg catttgtagt gttgaagaaa catgagattg
    13621 gtatatatac gcatttgtag tgttgaagaa acatgaaatt gcccagtatt cttaacccaa
    13681 ctgcacagaa caaaaacatg caggaaacga agataaatc
//
