# Supplementary material for: Toward sustainable food preservatives: high-level production of sorbic acid in engineered Saccharomyces cerevisiae
Source: Nat Commun. 2026 Apr 21;17:5492. doi: 10.1038/s41467-026-72163-8 (PMC13284220; doi:10.1038/s41467-026-72163-8)
Supplement: Supplementary file 7 — Source data [file 41467_2026_72163_MOESM7_ESM.zip › Plasmid_Sequences/gb files/pJB293(XW55+A-(G4S)4-B).gb]

LOCUS       Exported               14393 bp DNA     circular SYN 19-MAR-2026
DEFINITION  synthetic circular DNA
ACCESSION   .
VERSION     .
KEYWORDS    .
SOURCE      synthetic DNA construct
  ORGANISM  synthetic DNA construct
REFERENCE   1  (bases 1 to 14393)
  AUTHORS   .
  TITLE     Direct Submission
  JOURNAL   Exported Mar 19, 2026 from SnapGene 6.0.2
            https://www.snapgene.com
COMMENT     http://www.informaxinc.com/
FEATURES             Location/Qualifiers
     source          1..14393
                     /mol_type="other DNA"
                     /organism="synthetic DNA construct"
     source          5623..12861
                     /chromosome="XV"
                     /strain="S288C"
                     /mol_type="genomic DNA"
                     /db_xref="taxon:559292"
                     /organism="Saccharomyces cerevisiae S288C"
     source          5623..12861
                     /mol_type="other DNA"
                     /organism="synthetic DNA construct"
     misc_feature    1..951
                     /label=2u
     misc_feature    1458..2261
                     /label=URA3
     misc_feature    2738..3599
                     /label=APr
     misc_feature    3600..4540
                     /label=ori
     misc_feature    5051..5619
                     /label=ADH2p
     primer_bind     5290..5310
                     /label=XW55-CXF
     primer_bind     5436..5457
                     /label=YE-F
     primer_bind     5584..5642
                     /label=p55-L293-1F
     primer_bind     complement(5599..5657)
                     /label=p-X3-ADH2A-F
     primer_bind     complement(5603..5661)
                     /label=293-55-2R
     CDS             5623..12861
                     /codon_start=1
                     /product="KS-AT-DH-ER-KR-ACP"
                     /label=A:PKS
                     /translation="MHSKDDQEPIAIIGAACRLPGEVSSLGSLWDKISTARTGHCEVPS
                     DRWDGDLLHHPNPDRKGNMAVKHGYFLKQDISPRNAPFFSTTATEAAALDPMKRLLLEV
                     SYESIENAGIPMQSLVNSDTGCYVGCMTNDYEMLSTQDIQDMGYSAATGLSEAMISNRV
                     SWFFGLRGPSLTVDTACSSSLYALHLACQALKLGEINQALVGGVNLVLYPTCMEQFSAI
                     HIHSPEGISHSFDDRANGYGRGEGICCMVVKRLSDALRDGDTIRAVVRHTGVNADGKTP
                     SITQPSSEAQADLIRRTYKAAGLSLSSTEYFESHGTGTPVGDPIELSALAETIGAASRA
                     AGLGPLYFGSIKPRVGHTEGCSGLADVFKSILCLEKGMLVPTYGVERVNPRLTLDAWHV
                     TLPQETMAWPSKGLRRISVNSFGFGGANAHVILDDAHHYLSDRGLVGNHNTVVDEDDDS
                     SESGIDMANSTTLNGSTEGTHDGDGEESDDWKQLFVFSTQDQAGIMRIAQTYHDILAKT
                     SDAQYIRNLAYTLAEPRSHHDFRIFSVASSLSELATELAKPPPAGKTKRVSRRGNKNLA
                     FVFTGQGAQWPAMGRQLMRYAVFERSVRASQRYLEDHGCPWDAVVELLKSDAERSKFGL
                     PEYSQTLCTVLQVALVDLLRHWGVKPRAVVGHSSGEIAAAYAASYISHSDAVKIAYVRG
                     VSSASITRHGAMMAAGLSRAEAEEYLAREPAEVGVAVKACVNSPKSVTLSGDVPAVDAL
                     EAAISADGRFARKLKVKTAYHSPHMRQVSENYFRRMGHIETMAGNGETVMFSSLTGKMV
                     EKPEQLDTQYWVDNMSNTVEFSAAVATLLSYTTTTSTGTSGRTKASQMAWGGIVEVGPH
                     AALQGPVQQSIDVANNASAKEAPYVSLVVRGQDAVRSALAAAGKLWVPGIDMDLRAVNR
                     LPHAQAPAALRPKPLADLPSYPWNHGRSYWHEASATRSIRFPLAARTDLLGMAEDVQNP
                     MQPGWKNYLGMAENPWIGDHKITGTVLYPGAGLLVMALEGALQLADKSSKVRGFRFRAV
                     PFERGLVVPSGDDEPAVETRLSFAPDRMVKDPHHFTVFSYNASVWTQPCHGTISVEYVA
                     AEKSEVDCSDEEDAAWAEHRQAYKALCDDGTAQDMDLDDFYEHLESHGMEYGPMFRNVS
                     SLRCSSSHRTAYGSISIPDTASVMPAGFEYPHVIHPATMDAIFHLLLAAVDDRRPTREA
                     AVHFGLEDLFVAADQPQGAGAMFEGYSPLTGRAAGGREVKCSLVVADETWQEPRIIASG
                     FSLRQVTAAANGAAAGGANGDGGPGGLKKSALVTWKQDLDFMSPKADLGEWLDGLTHKM
                     AVENVLLVIDDTSLPGLSDIVHDMSRRVNHMPGSGKLSSLATFTACLESMAKAWTDEIT
                     DVKLWDVVAGHEIPAAAAEGYNLDLVLGHQTLGSKPEALQMLEKALGPDGHFVIRPSHD
                     LPREALVKSLEVFENMKSSVDSNFDILWASKEKQAESQLPGNVYILTTSTRSSHVEDLG
                     ANLSATFASLNVTVHTTTPEAGNVQDLADKYVVLTLEVETPFIYAWTEDHFLFFKTLVA
                     SVKHLRSITRGSLMESWAGGVEFASAQGLLRVMRNEYPLAALPHLDLSSSFDASVPGGA
                     EFVAKVWRKIMGENAETEFAELDGTVHIPRALQAAGFDNDLQIASGVARTVYRAVSWAT
                     KPMKVSSTVDGGPRACIMDELAESLSTGQVEVNRQYYGLGQLTSTDNWATPATDGWTSA
                     QIGTVQRCGARLRLDFAGQRVVAFQDEGCKTTVCVDEAFTAPIPEGLSLEVAAGSLSIL
                     GPARYALLYVARLIYGQTVLDHNAARALGQAAIHISRANGADVYALVERGEDKTLLIET
                     LSVSEDRIFNSSRQQFINSIMKVNNGRGDDAILCNEHGPAVQPSLEILADFGNFLDLTN
                     STKNSSAILITASKRNASNVRLDTASLRKRNPVLAQELYQSVMAGSVATMYKTTVYPIN
                     KVAQAMDEVRSRQSGTVVMSFEGDSSILTLPPPIEKLALDLSGTYVLAGGLGAVGLNIA
                     NMMAEYGAKHLVFLSRSGGSKNQEDLERFKSQGILAEAFACDVNKAESVKDVFDGIRGR
                     GHTIKGLVQCAMDLEDTIFDNMTNEKWTRAFKPKSQGSRNLLNNLSPADSPFFILLSSI
                     TGVIGNTAQANYASGNTFEDALAHHARSQLGIPAKSIDVGLVDDSSHYTATGGFGELKS
                     YLHRYQHGWVGLKCTLEELKIALRTIMRGSTADESKVPAQLMFGLGDGNVKTPGSTGYE
                     RDRKFNLRVRKPNDGDAAGRSGKVNVGEILSKATSLKEAAKHTEDVFRAQIALEFGVED
                     SEVDTQRPLPELGVDSLKTVEMRNRALKDMQSDISVFEMLSASPLTEMAAKIASRNQLV
                     SAEDRKGE"
     primer_bind     complement(12842..12900)
                     /label=p55-L293-1R
     primer_bind     complement(12845..12861)
                     /label=p-X3-TEF1A-3F
     primer_bind     12866..12924
                     /label=p55-L293-2F
     primer_bind     12901..12943
                     /label=p55-L293-2F1
     CDS             12904..12922
                     /codon_start=1
                     /gene="input.path1.gene203"
                     /product="alpha/beta hydrolase family protein( domain 
                     architecture ID 229394)alpha/beta hydrolase family protein 
                     may catalyze the hydrolysis of substrates with different 
                     chemical composition or physicochemical properties using a 
                     nucleophile-His-acid catalytic triad"
                     /label=B:serine hydrolase
                     /translation="SGGGGS"
     CDS             12923..13773
                     /codon_start=1
                     /gene="input.path1.gene203"
                     /product="alpha/beta hydrolase family protein( domain 
                     architecture ID 229394)alpha/beta hydrolase family protein 
                     may catalyze the hydrolysis of substrates with different 
                     chemical composition or physicochemical properties using a 
                     nucleophile-His-acid catalytic triad"
                     /label=B:serine hydrolase
                     /translation="RIICLHGVGSSGSICESQFEPFIKAADPSYEFVFVDGPASSIRGP
                     GMGGQFSGPFFSHTEGYSPVQMTDALKHFDDVLEELGPFDGVIGFSQGAALATSYMYDQ
                     QTRHGRIPFKFALLFSTVCAFAPDTEFSRAQIEGLGARGVKIATDSNNTAASTMPNEER
                     ALYDTLVNVIKPLRDGHALLPDIDLDVYFDHVANAPRLLVPQLMEGPISIPTLHMHGKR
                     DAEFMRSMSLIARSMYDSKMMKTLEHSGTHHPPQKDSEVKAAVRAMEWAIAESHKISIG
                     R"
     primer_bind     complement(13002..13060)
                     /label=LINK-AB-R
     primer_bind     complement(13171..13190)
                     /label=LINKER-CXF
     primer_bind     13739..13797
                     /label=293-55-R
     primer_bind     complement(13754..13812)
                     /label=p55-L293-2R
     primer_bind     complement(13781..13819)
                     /label=p-X3-TEF1A-3F
     primer_bind     13781..13799
                     /label=p-X3-TEF1A-2R
     misc_feature    13800..13916
                     /label=ADH2t
     primer_bind     complement(13885..13905)
                     /label=XW55-CXR
ORIGIN
        1 aacgaagcat ctgtgcttca ttttgtagaa caaaaatgca acgcgagagc gctaattttt
       61 caaacaaaga atctgagctg catttttaca gaacagaaat gcaacgcgaa agcgctattt
      121 taccaacgaa gaatctgtgc ttcatttttg taaaacaaaa atgcaacgcg agagcgctaa
      181 tttttcaaac aaagaatctg agctgcattt ttacagaaca gaaatgcaac gcgagagcgc
      241 tattttacca acaaagaatc tatacttctt ttttgttcta caaaaatgca tcccgagagc
      301 gctatttttc taacaaagca tcttagatta ctttttttct cctttgtgcg ctctataatg
      361 cagtctcttg ataacttttt gcactgtagg tccgttaagg ttagaagaag gctactttgg
      421 tgtctatttt ctcttccata aaaaaagcct gactccactt cccgcgttta ctgattacta
      481 gcgaagctgc gggtgcattt tttcaagata aaggcatccc cgattatatt ctataccgat
      541 gtggattgcg catactttgt gaacagaaag tgatagcgtt gatgattctt cattggtcag
      601 aaaattatga acggtttctt ctattttgtc tctatatact acgtatagga aatgtttaca
      661 ttttcgtatt gttttcgatt cactctatga atagttctta ctacaatttt tttgtctaaa
      721 gagtaatact agagataaac ataaaaaatg tagaggtcga gtttagatgc aagttcaagg
      781 agcgaaaggt ggatgggtag gttatatagg gatatagcac agagatatat agcaaagaga
      841 tacttttgag caatgtttgt ggaagcggta ttcgcaatat tttagtagct cgttacagtc
      901 cggtgcgttt ttggtttttt gaaagtgcgt cttcagagcg cttttggttt tcaaaagcgc
      961 tctgaagttc ctatactttc tagctagaga ataggaactt cggaatagga acttcaaagc
     1021 gtttccgaaa acgagcgctt ccgaaaatgc aacgcgagct gcgcacatac agctcactgt
     1081 tcacgtcgca cctatatctg cgtgttgcct gtatatatat atacatgaga agaacggcat
     1141 agtgcgtgtt tatgcttaaa tgcgtactta tatgcgtcta tttatgtagg atgaaaggta
     1201 gtctagtacc tcctgtgata ttatcccatt ccatgcgggg tatcgtatgc ttccttcagc
     1261 actacccttt agctgttcta tatgctgcca ctcctcaatt ggattagtct catccttcaa
     1321 tgctatcatt tcctttgata ttggatcgat ccgatgataa gctgtcaaac atgagaattg
     1381 ggtaataact gatataatta aattgaagct ctaatttgtg agtttagtat acatgcattt
     1441 acttataata cagtttttta gttttgctgg ccgcatcttc tcaaatatgc ttcccagcct
     1501 gcttttctgt aacgttcacc ctctacctta gcatcccttc cctttgcaaa tagtcctctt
     1561 ccaacaataa taatgtcaga tcctgtagag accacatcat ccacggttct atactgttga
     1621 cccaatgcgt ctcccttgtc atctaaaccc acaccgggtg tcataatcaa ccaatcgtaa
     1681 ccttcatctc ttccacccat gtctctttga gcaataaagc cgataacaaa atctttgtcg
     1741 ctcttcgcaa tgtcaacagt acccttagta tattctccag tagataggga gcccttgcat
     1801 gacaattctg ctaacatcaa aaggcctcta ggttcctttg ttacttcttc tgccgcctgc
     1861 ttcaaaccgc taacaatacc tgggcccacc acaccgtgtg cattcgtaat gtctgcccat
     1921 tctgctattc tgtatacacc cgcagagtac tgcaatttga ctgtattacc aatgtcagca
     1981 aattttctgt cttcgaagag taaaaaattg tacttggcgg ataatgcctt tagcggctta
     2041 actgtgccct ccatggaaaa atcagtcaag atatccacat gtgtttttag taaacaaatt
     2101 ttgggaccta atgcttcaac taactccagt aattccttgg tggtacgaac atccaatgaa
     2161 gcacacaagt ttgtttgctt ttcgtgcatg atattaaata gcttggcagc aacaggacta
     2221 ggatgagtag cagcacgttc cttatatgta gctttcgaca tgatttatct tcgtttcctg
     2281 catgtttttg ttctgtgcag ttgggttaag aatactgggc aatttcatgt ttcttcaaca
     2341 ctacaaatgc gtatatatac caatctcatg tttcttcaac actacaaatg cgtatatata
     2401 ccaatctaag tctgtgctcc ttccttcgtt cttccttctg ttcggagatt accgaatcaa
     2461 aaaaatttca aagaaaccga aatcaaaaaa aagaataaaa aaaaaatgat gaattgaatt
     2521 gaaaagctaa ttcttgaaga cgaaagggcc tcgtgatacg cctattttta taggttaatg
     2581 tcatgataat aatggtttct tagacgtcag gtggcacttt tcggggaaat gtgcgcggaa
     2641 cccctatttg tttatttttc taaatacatt caaatatgta tccgctcatg agacaataac
     2701 cctgataaat gcttcaataa tattgaaaaa ggaagagtat gagtattcaa catttccgtg
     2761 tcgcccttat tccctttttt gcggcatttt gccttcctgt ttttgctcac ccagaaacgc
     2821 tggtgaaagt aaaagatgct gaagatcagt tgggtgcacg agtgggttac atcgaactgg
     2881 atctcaacag cggtaagatc cttgagagtt ttcgccccga agaacgtttt ccaatgatga
     2941 gcacttttaa agttctgcta tgtggcgcgg tattatcccg tattgacgcc gggcaagagc
     3001 aactcggtcg ccgcatacac tattctcaga atgacttggt tgagtactca ccagtcacag
     3061 aaaagcatct tacggatggc atgacagtaa gagaattatg cagtgctgcc ataaccatga
     3121 gtgataacac tgcggccaac ttacttctga caacgatcgg aggaccgaag gagctaaccg
     3181 cttttttgca caacatgggg gatcatgtaa ctcgccttga tcgttgggaa ccggagctga
     3241 atgaagccat accaaacgac gagcgtgaca ccacgatgcc tgtagcaatg gcaacaacgt
     3301 tgcgcaaact attaactggc gaactactta ctctagcttc ccggcaacaa ttaatagact
     3361 ggatggaggc ggataaagtt gcaggaccac ttctgcgctc ggcccttccg gctggctggt
     3421 ttattgctga taaatctgga gccggtgagc gtgggtctcg cggtatcatt gcagcactgg
     3481 ggccagatgg taagccctcc cgtatcgtag ttatctacac gacggggagt caggcaacta
     3541 tggatgaacg aaatagacag atcgctgaga taggtgcctc actgattaag cattggtaac
     3601 tgtcagacca agtttactca tatatacttt agattgattt aaaacttcat ttttaattta
     3661 aaaggatcta ggtgaagatc ctttttgata atctcatgac caaaatccct taacgtgagt
     3721 tttcgttcca ctgagcgtca gaccccgtag aaaagatcaa aggatcttct tgagatcctt
     3781 tttttctgcg cgtaatctgc tgcttgcaaa caaaaaaacc accgctacca gcggtggttt
     3841 gtttgccgga tcaagagcta ccaactcttt ttccgaaggt aactggcttc agcagagcgc
     3901 agataccaaa tactgtcctt ctagtgtagc cgtagttagg ccaccacttc aagaactctg
     3961 tagcaccgcc tacatacctc gctctgctaa tcctgttacc agtggctgct gccagtggcg
     4021 ataagtcgtg tcttaccggg ttggactcaa gacgatagtt accggataag gcgcagcggt
     4081 cgggctgaac ggggggttcg tgcacacagc ccagcttgga gcgaacgacc tacaccgaac
     4141 tgagatacct acagcgtgag ctatgagaaa gcgccacgct tcccgaaggg agaaaggcgg
     4201 acaggtatcc ggtaagcggc agggtcggaa caggagagcg cacgagggag cttccagggg
     4261 gaaacgcctg gtatctttat agtcctgtcg ggtttcgcca cctctgactt gagcgtcgat
     4321 ttttgtgatg ctcgtcaggg gggcggagcc tatggaaaaa cgccagcaac gcggcctttt
     4381 tacggttcct ggccttttgc tggccttttg ctcacatgtt ctttcctgcg ttatcccctg
     4441 attctgtgga taaccgtatt accgcctttg agtgagctga taccgctcgc cgcagccgaa
     4501 cgaccgagcg cagcgagtca gtgagcgagg aagcggaaga gcgcccaata cgcaaaccgc
     4561 ctctccccgc gcgttggccg attcattaat gcagctggca cgacaggttt cccgactgga
     4621 aagcgggcag tgagcgcaac gcaattaatg tgagttagct cactcattag gcaccccagg
     4681 ctttacactt tatgcttccg gctcgtatgt tgtgtggaat tgtgagcgga taacaatttc
     4741 acacaggaaa cagctatgac catgattacg ccaagcttgc atgcctgcag gtcgactcta
     4801 gaggatcccc ctggcacgac aggtttcccg actggaaagc gggcagtgag cgcaacgcaa
     4861 ttaatgtgag ttagctcact cattaggcac cccaggcttt acactttatg cttccggctc
     4921 gtatgttgtg tggaattgtg agcggataac aatttcacac aggaaacagc tatgaccatg
     4981 attacgccaa gctcgaaatt aaccctcact aaagggaaca aaagctggag ctcggatcca
     5041 tttagcggcc gcaaaacgta ggggcaaaca aacggaaaaa tcgtttctca aattttctga
     5101 tgccaagaac tctaaccagt cttatctaaa aattgcctta tgatccgtct ctccggttac
     5161 agcctgtgta actgattaat cctgcctttc taatcaccat tctaatgttt taattaaggg
     5221 attttgtctt cattaacggc tttcgctcat aaaaatgtta tgacgttttg cccgcaggcg
     5281 ggaaaccatc cacttcacga gactgatctc ctctgccgga acaccgggca tctccaactt
     5341 ataagttgga gaaataagag aatttcagat tgagagaatg aaaaaaaaaa aaaaaaaaaa
     5401 ggcagaggag agcatagaaa tggggttcac tttttggtaa agctatagca tgcctatcac
     5461 atataaatag agtgccagta gcgacttttt tcacactcga aatactctta ctactgctct
     5521 cttgttgttt ttatcacttc ttgtttcttc ttggtaaata gaatatcaag ctacaaaaag
     5581 catacaatca actatcaact attaactata tcgtaatacc atatgcactc caaggacgat
     5641 caagagccta ttgccatcat cggagccgca tgtcggctcc ctggcgaggt gtcctcgctg
     5701 ggaagcctat gggacaagat cagtactgcc cgaacgggcc attgcgaggt gccgtctgat
     5761 cggtgggacg gcgaccttct ccaccacccc aacccagacc ggaaaggaaa tatggctgtc
     5821 aagcatggtt actttctcaa gcaagatatt agcccgcgaa atgcgccctt cttttccaca
     5881 acagcaacgg aggctgccgc tttggacccc atgaagcgtc tgcttcttga agtcagctac
     5941 gaaagcatag aaaatgccgg tattcccatg cagtccctgg tcaactcgga cactggctgc
     6001 tatgtcggat gcatgaccaa cgactacgag atgctctcga cgcaggacat ccaggacatg
     6061 ggctacagcg cagccaccgg cctcagcgag gccatgattt cgaaccgagt gtcgtggttc
     6121 tttggcctcc gcggtcccag tttgacagtg gataccgcct gctcgtccag cttgtacgcc
     6181 ctgcatctgg catgccaggc actgaagcta ggagagatta accaggccct cgtcggagga
     6241 gtcaacctgg tgctgtaccc cacatgcatg gagcagttct cggccatcca catacacagt
     6301 cccgaaggca tctcgcacag cttcgacgac cgggccaacg ggtacggcag aggagagggc
     6361 atctgctgca tggtggtcaa gaggctgtcg gacgcgctgc gggacggcga caccatccgg
     6421 gccgtcgtcc ggcacacggg cgtcaacgcc gacggcaaga cgcctagcat cacacagccc
     6481 agctccgagg cgcaggcgga cctgatccgg cggacgtaca aggcggcagg gctgtcgctg
     6541 tcgtcgaccg agtactttga gagccacggc actggcactc cagttggtga ccccatcgag
     6601 ctcagtgccc tcgccgagac catcggagcc gcaagtcgcg ccgcgggact gggacctctt
     6661 tactttggca gcatcaagcc gcgcgttggc cacactgagg gctgctcggg cctggcggac
     6721 gtcttcaagt cgatcctctg cctggaaaag ggcatgctcg tgccgacgta cggcgtcgag
     6781 cgcgtcaacc cgcggctgac gctggacgca tggcacgtca cgctcccgca agagacgatg
     6841 gcgtggccga gcaagggcct gcgacgtatc agcgtcaact cgtttggctt tggaggagcc
     6901 aacgcgcacg tcattctgga cgatgcgcat cactatctgt cggaccgggg cctggtgggc
     6961 aatcacaaca cggtagtgga tgaggatgac gacagctccg agtcgggtat cgacatggcc
     7021 aactcgacta ccctcaatgg gagcactgag ggcacgcatg atggcgacgg cgaagagagc
     7081 gacgattgga agcagctctt tgtcttcagc acgcaggacc aggctggcat catgcgcatc
     7141 gctcagacat accacgacat cctggccaag accagcgacg cccagtacat ccgcaacctc
     7201 gcctacacgc tcgccgagcc tcgcagccac cacgacttcc gcatattttc cgtggcctca
     7261 tcgctctccg agctagccac cgagctcgcc aagccgccgc ccgccggcaa gacgaagcgc
     7321 gtctcgcgcc gcggcaacaa gaacctcgcc tttgtcttca ccggccaggg cgcgcagtgg
     7381 cccgccatgg gcaggcagct catgcgctac gccgtgtttg agcgcagcgt gcgcgcctcg
     7441 cagaggtacc tggaggatca cggctgcccc tgggacgccg tggtggagct tctgaagagc
     7501 gacgccgagc gctcaaagtt tgggctgccc gagtacagcc agacgctgtg cacggtgctt
     7561 caggtggcgc tggtcgacct gctgcggcac tggggcgtga agccgagggc cgtggtcgga
     7621 cactcgagcg gtgagattgc cgcggcgtac gcggcgtcgt acatcagcca tagcgacgcc
     7681 gtcaagattg cctacgtgcg cggcgtgagc tcggcgtcta tcacccgcca cggcgctatg
     7741 atggccgccg gtctgtctcg cgccgaggca gaggagtatc ttgcccggga accggcagag
     7801 gtgggcgtcg ccgtgaaggc gtgcgtcaac agtcccaaga gcgtaaccct ctcaggcgat
     7861 gtcccggccg tcgatgccct cgaggctgcc atctctgccg acggacgctt cgcacgcaag
     7921 ctcaaggtca agacggcgta ccactcgcct cacatgcgcc aggtgtcgga aaactacttc
     7981 cgacgcatgg ggcacatcga gacgatggct ggcaacggcg agacggtcat gttttcatcg
     8041 ctgacgggca agatggttga gaaaccggag cagctggata cgcagtactg ggtggacaac
     8101 atgagcaaca cggtcgaatt ctctgcagcc gtggctactc tactctcgta tacaaccaca
     8161 acgtctactg gtaccagcgg ccggaccaag gctagccaga tggcctgggg aggcatcgtc
     8221 gaggtcggac cccacgctgc gctccagggc cctgtgcagc agagtatcga tgtcgcgaac
     8281 aacgcatccg ccaaggaggc cccctacgtg tctctcgtgg tgcgcggcca ggacgccgtc
     8341 cgctcagccc tagcggcggc aggaaagctc tgggttccgg gcatcgacat ggacctccgc
     8401 gctgtgaacc gccttcctca cgcacaggcc ccagcggcgc tgcggcccaa gcccttggcc
     8461 gacctgcctt cctacccatg gaaccacggg cggtcgtact ggcatgaggc gtcggccacg
     8521 cggtcgatcc gcttcccctt ggcggcacga acggacctct tgggcatggc cgaggacgtg
     8581 cagaacccta tgcagccggg gtggaagaat tacctgggca tggcggagaa cccttggatc
     8641 ggggatcaca agatcacggg gacggtgctg taccccggcg cgggtctgct tgttatggct
     8701 ctcgagggcg cgctgcagct cgccgacaaa tcgagcaagg tacgcgggtt caggttccgc
     8761 gccgtgccct ttgagagggg cctggtcgtc ccctcggggg acgatgagcc tgccgtagag
     8821 acgaggctca gcttcgcgcc cgacaggatg gtgaaggacc cgcaccactt tactgtgttt
     8881 tcatacaacg cgtccgtatg gacgcagccc tgccacggta ccatcagcgt cgagtacgtc
     8941 gccgccgaga agagcgaagt cgactgctct gatgaagaag atgccgcctg ggccgagcac
     9001 cgccaggctt acaaggccct ctgcgacgac ggcacggccc aggacatgga cctcgacgac
     9061 ttctacgagc atctagagtc tcacggcatg gagtacggcc ccatgttccg caacgtctct
     9121 tcgctccgct gctcctccag ccaccgcacc gcttacggct ccatctctat cccggacact
     9181 gcgtccgtca tgcccgctgg ctttgagtac ccgcacgtca tccacccggc caccatggac
     9241 gcaatcttcc acctgctgct cgccgccgtc gacgatcgcc ggccgacgcg cgaggccgcc
     9301 gtgcactttg gcctggagga tttgtttgtc gcggcggacc aaccccaggg tgcgggtgcc
     9361 atgtttgagg gatacagtcc gttgacaggc agggcagcgg gtggacgcga ggtgaagtgc
     9421 agcctggtcg tagcggacga gacgtggcag gagccgagga tcatagcgag cgggttctcg
     9481 ctgcggcaag tgactgctgc tgcgaatgga gcagcagctg gaggagcaaa cggcgatggc
     9541 gggcctggcg ggctgaagaa gtcggctctg gtgacttgga agcaagactt ggactttatg
     9601 agcccgaaag cggaccttgg agaatggctc gatggactga cgcacaaaat ggcagtggaa
     9661 aacgttctcc tggttatcga tgacacgtct ctgcctggct tgtcggatat tgtacacgac
     9721 atgtcgcgac gcgtcaacca tatgccgggt tctggcaaac tcagtagtct ggccacgttc
     9781 accgcgtgcc ttgagtccat ggccaaggct tggactgatg aaatcaccga cgtcaagttg
     9841 tgggatgtgg tcgctggcca cgagatccct gccgctgcag cagaagggta caacttggat
     9901 cttgtccttg gccaccaaac cctgggaagc aagcccgagg ccctgcaaat gctcgaaaag
     9961 gccctcggtc cggatggaca ctttgttatc cgaccttcac atgatttgcc acgagaagct
    10021 ctggtcaaat ccctcgaggt cttcgaaaac atgaagagca gcgtcgacag caacttcgac
    10081 atcctatggg cttccaagga aaagcaggcc gagtcccagc tgcccggaaa tgtttacatc
    10141 ctcaccacct ctactcgctc tagccacgtc gaggacctag gagccaacct ctctgcaaca
    10201 ttcgcctctc tcaacgtcac tgtccatact acgacgcccg aggcgggcaa cgtacaagat
    10261 ctggccgaca agtacgtcgt tttaaccctt gaagtcgaaa cccccttcat ctacgcctgg
    10321 accgaggacc acttcctctt cttcaagacg ctcgtagcgt ccgtcaagca ccttcgctcg
    10381 atcacccgcg gtagcctgat ggagtcgtgg gccggcggcg tcgagtttgc ctccgcacag
    10441 gggttgctcc gcgtgatgcg caacgagtat ccgcttgccg cgctgccgca ccttgatctg
    10501 tcgtcgtcgt ttgacgcctc cgttcctggc ggggccgagt ttgtggccaa ggtgtggagg
    10561 aaaattatgg gagaaaacgc cgagaccgag ttcgcggagc tcgacggcac ggtgcatatt
    10621 cctcgcgcac ttcaggcggc gggctttgac aatgacctgc agattgctag cggagtcgcc
    10681 aggaccgtct atcgcgccgt gtcttgggcg acaaagccca tgaaggtttc ctcgactgtg
    10741 gacggcgggc ccagagcctg tatcatggac gagctggccg agtctctttc aaccggccaa
    10801 gttgaggtca acagacagta ctacggtctc ggacagctca cttccaccga caactgggca
    10861 acgccagcga ccgacggatg gaccagcgcc cagattggaa ctgtccagcg atgcggtgca
    10921 cggttacgac tagacttcgc tggccagcgc gtcgtggcct tccaggatga gggctgcaag
    10981 accaccgtct gcgtcgacga ggccttcacg gcacccattc cagagggact gtcgcttgaa
    11041 gtcgccgctg ggtcactcag cattttggga cctgcccgat atgccctcct ctatgtcgct
    11101 cgcctgatat atggacaaac cgttctggac cacaacgcag ccagagctct gggccaagct
    11161 gcaatccata tctctcgcgc taatggagca gatgtgtatg ctctagtgga gcgcggagag
    11221 gacaagactc ttctaataga gacgctcagc gtcagcgagg atcgcatctt taactccagc
    11281 cgacagcagt ttatcaactc catcatgaag gtgaacaatg gccgcggtga tgatgccata
    11341 ctctgcaacg agcacggccc ggccgttcag ccttcgctgg agattcttgc cgattttggt
    11401 aactttttgg atctcacgaa cagtaccaag aactcctctg caatcctgat cacagcttcc
    11461 aagcgcaatg cctccaatgt ccgccttgac actgcctctc tcaggaagag aaaccctgtg
    11521 cttgcacagg aactctacca aagtgtcatg gctggctccg ttgcgaccat gtacaaaacc
    11581 actgtctacc ctatcaacaa agtagcccaa gccatggatg aagtccgctc ccgccagagc
    11641 ggcactgtgg tcatgagctt tgagggtgac tcctccatac tgacattgcc accgcccatt
    11701 gagaagctgg ccctggacct aagcggtaca tacgtcctcg ccggtggtct gggcgccgtg
    11761 ggcctcaaca ttgccaacat gatggccgag tacggtgcca agcatctggt ctttttgtcc
    11821 agatctggcg ggagcaagaa ccaagaggac ctggaaaggt tcaagagcca ggggatcctc
    11881 gccgaagcgt ttgcgtgcga cgttaacaaa gccgaaagcg tcaaggacgt atttgatggc
    11941 attcgaggca gaggccatac catcaaggga ttggtccagt gtgccatgga cctcgaggac
    12001 accatctttg acaacatgac gaacgagaaa tggacgcgag cgttcaagcc caaaagccaa
    12061 ggatcgcgca acctcctaaa caacctctcc cctgcggact cgcccttctt catcctcctc
    12121 tcctccatca cgggcgtcat cggcaacacc gctcaggcaa actacgcgtc cggcaacacc
    12181 ttcgaggacg cgctagccca ccatgcgcgc tcccaactgg gcatcccagc caaaagcatc
    12241 gacgtcggcc tcgtcgacga ctcgtcacac tacaccgcca cgggcggctt cggcgaactc
    12301 aagagctacc ttcaccgcta ccagcacggg tgggtgggac tcaagtgcac tctggaggag
    12361 ctaaaaatcg cgctgcggac cattatgcgc ggctcgacgg ccgacgaaag caaagttccc
    12421 gcgcagctca tgtttggtct gggcgatggc aacgtcaaaa cgccgggctc gacgggctac
    12481 gagcgggacc gcaagttcaa cctgcgcgtg cggaagccta acgacggcga tgcggcgggc
    12541 aggtctggca aggtcaacgt gggagaaatt ctgagcaagg ctacttcgct caaagaagcg
    12601 gccaagcaca cagaggacgt attcagggcg cagatcgccc tagagtttgg ggtcgaagac
    12661 agcgaggttg acacacagcg tccattgccg gagcttggtg tggactcgct taagaccgtc
    12721 gagatgcgca acagggcgct aaaggacatg cagagcgaca tctcagtctt tgaaatgctg
    12781 agcgcttcgc cgctgaccga gatggcggcc aagattgcat cgaggaatca gcttgtctct
    12841 gcggaagata gaaagggaga gggcggcggc ggctctggag gaggaggaag cggaggagga
    12901 ggaagcggcg gcggcggctc tatgagaatc atctgcctac acggcgtcgg aagctccggc
    12961 agcatctgtg aaagccaatt cgagcctttc atcaaggcgg ccgatccgag ctatgagttt
    13021 gtctttgtcg acgggcccgc ctcgtcgatt cgaggacctg gcatgggcgg ccagttttct
    13081 gggcccttct tctcccacac cgaaggctac tctcccgtgc agatgacgga cgccctgaag
    13141 cactttgacg acgtcctgga agagctaggc cctttcgacg gtgtcatcgg cttcagccag
    13201 ggtgcagctc tggccacttc gtacatgtac gaccagcaga ccaggcacgg tcgcatcccc
    13261 ttcaagtttg ccctgctctt ctccaccgtc tgcgcctttg cccccgacac cgagttctcc
    13321 cgagcccaga tcgaaggcct cggcgcccgg ggcgtcaaga ttgccaccga tagtaacaac
    13381 actgcggctt cgaccatgcc caacgaggaa cgcgctctat acgacaccct cgtcaatgtc
    13441 atcaagccgc tgcgcgacgg ccacgccctg ctgccagaca tcgacctcga cgtctacttt
    13501 gaccatgtgg ccaacgcccc gcggctactg gtgccgcagt tgatggaagg cccaatctcc
    13561 atcccgacac ttcacatgca tgggaagcga gacgccgagt ttatgcgcag catgtcgctg
    13621 attgcgcgga gtatgtacga cagcaagatg atgaagacgc tggaacacag cgggacgcat
    13681 catccgccac agaaggactc agaggtcaag gctgcggtga gggcgatgga atgggctatt
    13741 gcagagtctc acaagattag catcgggcga tgatttaaat gacaaatttg tgcggaccga
    13801 tgccttcacg atttatagtt ttcattatca agtatgccta tattagtata tagcatcttt
    13861 agatgacagt gttcgaagtt tcacgaataa aagataatat tctacttttt gctcccctcg
    13921 agggtaccga gctcgaattc actggccgtc gttttacaac gtcgtgactg ggaaaaccct
    13981 ggcgttaccc aacttaatcg ccttgcagca catccccctt tcgccagctg gcgtaatagc
    14041 gaagaggccc gcaccgatcg cccttcccaa cagttgcgca gcctgaatgg cgaatggcgc
    14101 ctgatgcggt attttctcct tacgcatctg tgcggtattt cacaccgcat atatcggatc
    14161 gtacttgtta cccatcattg aattttgaac atccgaacct gggagttttc cctgaaacag
    14221 atagtatatt tgaacctgta taataatata tagtctagcg ctttacggaa gacaatgtat
    14281 gtatttcggt tcctggagaa actattgcat ctattgcata ggtaatcttg cacgtcgcat
    14341 ccccggttca ttttctgcgt ttccatcttg cacttcaata gcatatcttt gtt
//
