# Supplementary material for: Toward sustainable food preservatives: high-level production of sorbic acid in engineered Saccharomyces cerevisiae
Source: Nat Commun. 2026 Apr 21;17:5492. doi: 10.1038/s41467-026-72163-8 (PMC13284220; doi:10.1038/s41467-026-72163-8)
Supplement: Supplementary file 7 — Source data [file 41467_2026_72163_MOESM7_ESM.zip › Plasmid_Sequences/gb files/pJB304(1021b-TDH3B).gb]

LOCUS       Exported                8510 bp DNA     circular SYN 05-SEP-2025
DEFINITION  EasyClone system-based yeast integrative vector carrying 
            loxP-flanked KlURA3 marker, integration into S. cerevisiae XII-1 
            chromosomal location, USER site for cloning, amp resistance.
ACCESSION   .
VERSION     .
KEYWORDS    pCfB2191
SOURCE      synthetic DNA construct
  ORGANISM  synthetic DNA construct
REFERENCE   1  (bases 1 to 8510)
  AUTHORS   Stovicek V, Borja GM, Forster J, Borodina I
  TITLE     EasyClone 2.0: expanded toolkit of integrative vectors for stable 
            gene expression in industrial Saccharomyces cerevisiae strains.
  JOURNAL   J Ind Microbiol Biotechnol. 2015 Sep 16.
  PUBMED    26376869
REFERENCE   2  (bases 1 to 8510)
  AUTHORS   .
  TITLE     Direct Submission
  JOURNAL   Exported Mar 19, 2026 from SnapGene 6.0.2
            https://www.snapgene.com
COMMENT     SGRef: number: 1; type: "Journal Article"; journalName: "J Ind 
            Microbiol Biotechnol. 2015 Sep 16."
FEATURES             Location/Qualifiers
     source          1..8510
                     /mol_type="other DNA"
                     /organism="synthetic DNA construct"
     source          3608..7293
                     /chromosome="X"
                     /strain="S288C"
                     /mol_type="genomic DNA"
                     /db_xref="taxon:559292"
                     /organism="Saccharomyces cerevisiae S288C"
     source          4602..4737
                     /chromosome="XV"
                     /strain="S288C"
                     /mol_type="genomic DNA"
                     /db_xref="taxon:559292"
                     /organism="Saccharomyces cerevisiae S288C"
     source          4738..5598
                     /chromosome="XV"
                     /strain="S288C"
                     /mol_type="genomic DNA"
                     /db_xref="taxon:559292"
                     /organism="Saccharomyces cerevisiae S288C"
     source          5599..6265
                     /chromosome="XV"
                     /strain="S288C"
                     /mol_type="genomic DNA"
                     /db_xref="taxon:559292"
                     /organism="Saccharomyces cerevisiae S288C"
     source          5599..6265
                     /chromosome="X"
                     /strain="S288C"
                     /mol_type="genomic DNA"
                     /db_xref="taxon:559292"
                     /organism="Saccharomyces cerevisiae S288C"
     misc_feature    complement(1..862)
                     /label=APr
     primer_bind     537..595
                     /label=304-3F
     primer_bind     complement(580..638)
                     /label=304-2R
     misc_feature    complement(1339..2142)
                     /label=URA3
     misc_feature    complement(2649..3599)
                     /label=2u
     primer_bind     3569..3627
                     /label=p-1021b-TEF1B-1F
     gene            complement(3608..4350)
                     /gene="MET5"
                     /gene_synonym="ECM17"
                     /locus_tag="YJR137C"
                     /label=MET5
                     /db_xref="GeneID:853602"
     mRNA            complement(3608..4350)
                     /gene="MET5"
                     /gene_synonym="ECM17"
                     /locus_tag="YJR137C"
                     /product="sulfite reductase (NADPH) subunit beta"
                     /label=MET5 mRNA
                     /note="/transcript_id=NM_001181795.1"
                     /db_xref="GeneID:853602"
     CDS             complement(3608..4350)
                     /codon_start=1
                     /gene="MET5"
                     /gene_synonym="ECM17"
                     /locus_tag="YJR137C"
                     /product="sulfite reductase (NADPH) subunit beta"
                     /EC_number="1.8.1.2"
                     /label=MET5
                     /note="Sulfite reductase beta subunit; involved in 
                     aminoacid biosynthesis, transcription repressed by 
                     methionine"
                     /db_xref="GI:14318438"
                     /db_xref="GeneID:853602"
                     /db_xref="SGD:S000003898"
                     /experiment="EXISTENCE:direct assay:GO:0000324 
                     fungal-typevacuole [PMID:26928762]"
                     /experiment="EXISTENCE:direct assay:GO:0004783 
                     sulfitereductase (NADPH) activity [PMID:6751400]"
                     /experiment="EXISTENCE:direct assay:GO:0005737 cytoplasm 
                     [PMID:14562095]"
                     /experiment="EXISTENCE:direct assay:GO:0009337 
                     sulfitereductase complex (NADPH) 
                     [PMID:6751400|PMID:9003798]"
                     /experiment="EXISTENCE:direct assay:GO:0010494 
                     cytoplasmicstress granule [PMID:26777405]"
                     /experiment="EXISTENCE:direct assay:GO:0071944 
                     cellperiphery [PMID:26928762]"
                     /experiment="EXISTENCE:mutant phenotype:GO:0000097 
                     sulfuramino acid biosynthetic process [PMID:1479340]"
                     /experiment="EXISTENCE:mutant phenotype:GO:0000103 sulfate 
                     assimilation [PMID:19236486]"
                     /protein_id="NP_116579.1"
                     /translation="MTASDLLTLPQLLAQYSSSAPQNKVFYTTSTKNSHSSFKGLESVA
                     TDATHLLNNQDPLNTIKDQLSKDILTTVFTDETTLVKSIHHLYSLPNKLPLVITVDLNL
                     QDYSAIPALKDLSFPILISSDLQTAISNADSSYKIATSSLTPVFHFLNLEKIGTSTAIE
                     QDIDFPTLEIANEETKVALSEATDSLTNFELVKGKESITTVIVNLSPYDAEFSSVLPSN
                     VGLIKIRVYRPWNFSKFLEILPSSV"
     primer_bind     4563..4621
                     /label=p-1021b-TEF1B-2F
     primer_bind     complement(4580..4638)
                     /label=p-1021b-TEF1B-1R
     terminator      4602..4718
                     /label=ADH2t
     primer_bind     4700..4758
                     /label=p-1021b-TEF1B-3F
     primer_bind     complement(4719..4777)
                     /label=p-1021b-TEF1B-2R
     CDS             complement(4738..5598)
                     /codon_start=1
                     /gene="input.path1.gene203"
                     /product="alpha/beta hydrolase family protein( domain 
                     architecture ID 229394)alpha/beta hydrolase family protein 
                     may catalyze the hydrolysis of substrates with different 
                     chemical composition or physicochemical properties using a 
                     nucleophile-His-acid catalytic triad"
                     /label=B:serine hydrolase
                     /translation="MRIICLHGVGSSGSICESQFEPFIKAADPSYEFVFVDGPASSIRG
                     PGMGGQFSGPFFSHTEGYSPVQMTDALKHFDDVLEELGPFDGVIGFSQGAALATSYMYD
                     QQTRHGRIPFKFALLFSTVCAFAPDTEFSRAQIEGLGARGVKIATDSNNTAASTMPNEE
                     RALYDTLVNVIKPLRDGHALLPDIDLDVYFDHVANAPRLLVPQLMEGPISIPTLHMHGK
                     RDAEFMRSMSLIARSMYDSKMMKTLEHSGTHHPPQKDSEVKAAVRAMEWAIAESHKISI
                     GRSKL"
     CDS             complement(4741..4749)
                     /codon_start=1
                     /product="KS-AT-DH-ER-KR-ACP"
                     /label=A:PKS
                     /translation="SKL"
     misc_feature    complement(4741..4749)
                     /label=Feature 11
     primer_bind     5560..5618
                     /label=p-1021b-TDH3B-F
     primer_bind     complement(5577..5598)
                     /label=p-1021b-TEF1B-3R
     promoter        complement(5599..6265)
                     /gene="S. cerevisiae TDH3"
                     /label=GAP promoter(TDH3)
                     /note="promoter for glyceraldehyde-3-phosphate 
                     dehydrogenase"
     primer_bind     complement(6243..6301)
                     /label=p-1021b-TDH3B-R
     primer_bind     6266..6289
                     /label=p-1021b-TEF1B-5F
     primer_bind     complement(6477..6503)
                     /label=290-JP-1R
     rep_origin      6721..6810
                     /note="ARS1021; Autonomously Replicating Sequence"
                     /db_xref="SGD:S000007553"
     gene            7279..7293
                     /gene="IML1"
                     /gene_synonym="SEA1"
                     /locus_tag="YJR138W"
                     /label=IML1
                     /db_xref="GeneID:853603"
     mRNA            7279..7293
                     /gene="IML1"
                     /gene_synonym="SEA1"
                     /locus_tag="YJR138W"
                     /product="GTPase-activating protein IML1"
                     /label=IML1 mRNA
                     /note="/transcript_id=NM_001181796.2"
                     /db_xref="GeneID:853603"
     CDS             7279..7293
                     /codon_start=1
                     /gene="IML1"
                     /gene_synonym="SEA1"
                     /locus_tag="YJR138W"
                     /product="GTPase-activating protein IML1"
                     /label=IML1
                     /note="GTPase-activating protein (GAP) subunit of the 
                     Iml1p/SEACIT complex; SEACIT (Iml1p-Npr2p-Npr3p) is a 
                     subcomplex of the SEA complex, a coatomer-related complex 
                     that associates dynamically with the vacuole; Iml1p 
                     functions in the SEACIT complex as a GAP for the Rag family
                     GTPase Gtr1p (EGOC subunit), resulting in the inhibition of
                     TORC1 signaling in response to amino acid deprivation; the 
                     Iml1p/SEACIT complex is required for 
                     non-nitrogen-starvation (NNS)-induced autophagy"
                     /db_xref="GI:6322598"
                     /db_xref="GeneID:853603"
                     /db_xref="SGD:S000003899"
                     /experiment="EXISTENCE:direct assay:GO:0000329 
                     fungal-typevacuole membrane [PMID:14562095]"
                     /experiment="EXISTENCE:direct assay:GO:0005096 
                     GTPaseactivator activity [PMID:23716719]"
                     /experiment="EXISTENCE:direct 
                     assay:GO:0035859Seh1-associated complex [PMID:21454883]"
                     /experiment="EXISTENCE:direct assay:GO:0043547 
                     positiveregulation of GTPase activity [PMID:23716719]"
                     /experiment="EXISTENCE:direct assay:GO:0097042 
                     extrinsiccomponent of fungal-type vacuolar membrane 
                     [PMID:21454883]"
                     /experiment="EXISTENCE:direct assay:GO:1990130 
                     GATOR1complex [PMID:21900499]"
                     /experiment="EXISTENCE:genetic 
                     interaction:GO:0032007negative regulation of TOR signaling 
                     [PMID:23716719]"
                     /experiment="EXISTENCE:genetic 
                     interaction:GO:0051058negative regulation of small GTPase 
                     mediated signal transduction [PMID:23716719]"
                     /experiment="EXISTENCE:mutant phenotype:GO:0005096 
                     GTPaseactivator activity [PMID:23716719]"
                     /experiment="EXISTENCE:mutant phenotype:GO:0010508positive 
                     regulation of autophagy [PMID:25046117]"
                     /experiment="EXISTENCE:mutant phenotype:GO:0032007negative 
                     regulation of TOR signaling [PMID:23974112]"
                     /experiment="EXISTENCE:mutant phenotype:GO:1904262negative 
                     regulation of TORC1 signaling [PMID:23716719]"
                     /experiment="EXISTENCE:mutant 
                     phenotype:GO:2000785regulation of autophagosome assembly 
                     [PMID:21900499]"
                     /protein_id="NP_012672.1"
                     /translation="MFAKL"
     primer_bind     complement(7294..7352)
                     /label=p-1021b-TEF1B-5R
     CDS             7314
                     /codon_start=1
                     /label=delta1
                     /translation=""
     misc_feature    7314
                     /label=1r
     misc_feature    complement(7570..8510)
                     /label=ori
ORIGIN
        1 ttaccaatgc ttaatcagtg aggcacctat ctcagcgatc tgtctatttc gttcatccat
       61 agttgcctga ctccccgtcg tgtagataac tacgatacgg gagggcttac catctggccc
      121 cagtgctgca atgataccgc gagacccacg ctcaccggct ccagatttat cagcaataaa
      181 ccagccagcc ggaagggccg agcgcagaag tggtcctgca actttatccg cctccatcca
      241 gtctattaat tgttgccggg aagctagagt aagtagttcg ccagttaata gtttgcgcaa
      301 cgttgttgcc attgctacag gcatcgtggt gtcacgctcg tcgtttggta tggcttcatt
      361 cagctccggt tcccaacgat caaggcgagt tacatgatcc cccatgttgt gcaaaaaagc
      421 ggttagctcc ttcggtcctc cgatcgttgt cagaagtaag ttggccgcag tgttatcact
      481 catggttatg gcagcactgc ataattctct tactgtcatg ccatccgtaa gatgcttttc
      541 tgtgactggt gagtactcaa ccaagtcatt ctgagaatag tgtatgcggc gaccgagttg
      601 ctcttgcccg gcgtcaatac gggataatac cgcgccacat agcagaactt taaaagtgct
      661 catcattgga aaacgttctt cggggcgaaa actctcaagg atcttaccgc tgttgagatc
      721 cagttcgatg taacccactc gtgcacccaa ctgatcttca gcatctttta ctttcaccag
      781 cgtttctggg tgagcaaaaa caggaaggca aaatgccgca aaaaagggaa taagggcgac
      841 acggaaatgt tgaatactca tactcttcct ttttcaatat tattgaagca tttatcaggg
      901 ttattgtctc atgagcggat acatatttga atgtatttag aaaaataaac aaataggggt
      961 tccgcgcaca tttccccgaa aagtgccacc tgacgtctaa gaaaccatta ttatcatgac
     1021 attaacctat aaaaataggc gtatcacgag gccctttcgt cttcaagaat tagcttttca
     1081 attcaattca tcattttttt tttattcttt tttttgattt cggtttcttt gaaatttttt
     1141 tgattcggta atctccgaac agaaggaaga acgaaggaag gagcacagac ttagattggt
     1201 atatatacgc atttgtagtg ttgaagaaac atgagattgg tatatatacg catttgtagt
     1261 gttgaagaaa catgaaattg cccagtattc ttaacccaac tgcacagaac aaaaacatgc
     1321 aggaaacgaa gataaatcat gtcgaaagct acatataagg aacgtgctgc tactcatcct
     1381 agtcctgttg ctgccaagct atttaatatc atgcacgaaa agcaaacaaa cttgtgtgct
     1441 tcattggatg ttcgtaccac caaggaatta ctggagttag ttgaagcatt aggtcccaaa
     1501 atttgtttac taaaaacaca tgtggatatc ttgactgatt tttccatgga gggcacagtt
     1561 aagccgctaa aggcattatc cgccaagtac aattttttac tcttcgaaga cagaaaattt
     1621 gctgacattg gtaatacagt caaattgcag tactctgcgg gtgtatacag aatagcagaa
     1681 tgggcagaca ttacgaatgc acacggtgtg gtgggcccag gtattgttag cggtttgaag
     1741 caggcggcag aagaagtaac aaaggaacct agaggccttt tgatgttagc agaattgtca
     1801 tgcaagggct ccctatctac tggagaatat actaagggta ctgttgacat tgcgaagagc
     1861 gacaaagatt ttgttatcgg ctttattgct caaagagaca tgggtggaag agatgaaggt
     1921 tacgattggt tgattatgac acccggtgtg ggtttagatg acaagggaga cgcattgggt
     1981 caacagtata gaaccgtgga tgatgtggtc tctacaggat ctgacattat tattgttgga
     2041 agaggactat ttgcaaaggg aagggatgct aaggtagagg gtgaacgtta cagaaaagca
     2101 ggctgggaag catatttgag aagatgcggc cagcaaaact aaaaaactgt attataagta
     2161 aatgcatgta tactaaactc acaaattaga gcttcaattt aattatatca gttattaccc
     2221 aattctcatg tttgacagct tatcatcgga tcgatccaat atcaaaggaa atgatagcat
     2281 tgaaggatga gactaatcca attgaggagt ggcagcatat agaacagcta aagggtagtg
     2341 ctgaaggaag catacgatac cccgcatgga atgggataat atcacaggag gtactagact
     2401 acctttcatc ctacataaat agacgcatat aagtacgcat ttaagcataa acacgcacta
     2461 tgccgttctt ctcatgtata tatatataca ggcaacacgc agatataggt gcgacgtgaa
     2521 cagtgagctg tatgtgcgca gctcgcgttg cattttcgga agcgctcgtt ttcggaaacg
     2581 ctttgaagtt cctattccga agttcctatt ctctagctag aaagtatagg aacttcagag
     2641 cgcttttgaa aaccaaaagc gctctgaaga cgcactttca aaaaaccaaa aacgcaccgg
     2701 actgtaacga gctactaaaa tattgcgaat accgcttcca caaacattgc tcaaaagtat
     2761 ctctttgcta tatatctctg tgctatatcc ctatataacc tacccatcca cctttcgctc
     2821 cttgaacttg catctaaact cgacctctac attttttatg tttatctcta gtattactct
     2881 ttagacaaaa aaattgtagt aagaactatt catagagtga atcgaaaaca atacgaaaat
     2941 gtaaacattt cctatacgta gtatatagag acaaaataga agaaaccgtt cataattttc
     3001 tgaccaatga agaatcatca acgctatcac tttctgttca caaagtatgc gcaatccaca
     3061 tcggtataga atataatcgg ggatgccttt atcttgaaaa aatgcacccg cagcttcgct
     3121 agtaatcagt aaacgcggga agtggagtca ggcttttttt atggaagaga aaatagacac
     3181 caaagtagcc ttcttctaac cttaacggac ctacagtgca aaaagttatc aagagactgc
     3241 attatagagc gcacaaagga gaaaaaaagt aatctaagat gctttgttag aaaaatagcg
     3301 ctctcgggat gcatttttgt agaacaaaaa agaagtatag attctttgtt ggtaaaatag
     3361 cgctctcgcg ttgcatttct gttctgtaaa aatgcagctc agattctttg tttgaaaaat
     3421 tagcgctctc gcgttgcatt tttgttttac aaaaatgaag cacagattct tcgttggtaa
     3481 aatagcgctt tcgcgttgca tttctgttct gtaaaaatgc agctcagatt ctttgtttga
     3541 aaaattagcg ctctcgcgtt gcatttttgt tctacaaaat gaagcacaga tgcttcgttg
     3601 cggccgcgta acagaagatg gcagtatttc caagaacttg gaaaaattcc atggtctgta
     3661 tactctaatc ttgatcaatc ctacgtttga aggcaatacg ctactgaatt ccgcgtcata
     3721 tggtgacagg ttaacaatga cagtggtaat tgactcttta cctttaacca gttcaaaatt
     3781 tgtcaatgaa tcagtagctt ctgataatgc tactttagtc tcttcgttag caatctccaa
     3841 ggtaggaaag tcgatgtctt gttcaatagc tgtactcgtg ccaattttct ccaagttaag
     3901 aaaatggaaa actggggtca gagaacttgt agcaatctta taagaagagt ccgcgtttga
     3961 aattgcagtt tgcaaatcag aagatattaa gatggggaaa gaaagatcct ttaacgcagg
     4021 aattgcggaa taatcttgca aattcaaatc cactgtaatc accaatggaa gtttattagg
     4081 aagagaatat agatggtgga tggatttgac caaagtagtt tcatctgtaa aaacggtagt
     4141 taaaatgtcc ttagagagtt gatctttgat ggtattcaat ggatcttgat tgttcaatag
     4201 atgagtagca tctgtggcaa cagattctag ccctttgaag gatgaatgac tattttttgt
     4261 gctagtagtg tagaacactt tattttgggg agcactagag gaatattgcg ccaacaattg
     4321 tgggagcgtc aagaggtcag aagcagtcat tcgccaatct tttgtttttc tctggttccc
     4381 gttccctact gttactttat tagtatataa gggatctgaa taaatatcaa gacgatggaa
     4441 aaaaaataac aagcaaagga acctttctat atcccaattt tatttcacat taaaaactat
     4501 cgtcttccaa cactttatat aactgcttgc agcggccagt aattcgtcgc atctccatga
     4561 ctcaaatttt ccagtgtctc ttagcagtta aaccattcct ggggagcaaa aagtagaata
     4621 ttatctttta ttcgtgaaac ttcgaacact gtcatctaaa gatgctatat actaatatag
     4681 gcatacttga taatgaaaac tataaatcgt gaaggcatcg gtccgcacaa atttgtctca
     4741 cagcttagat cgcccgatgc taatcttgtg agactctgca atagcccatt ccatcgccct
     4801 caccgcagcc ttgacctctg agtccttctg tggcggatga tgcgtcccgc tgtgttccag
     4861 cgtcttcatc atcttgctgt cgtacatact ccgcgcaatc agcgacatgc tgcgcataaa
     4921 ctcggcgtct cgcttcccat gcatgtgaag tgtcgggatg gagattgggc cttccatcaa
     4981 ctgcggcacc agtagccgcg gggcgttggc cacatggtca aagtagacgt cgaggtcgat
     5041 gtctggcagc agggcgtggc cgtcgcgcag cggcttgatg acattgacga gggtgtcgta
     5101 tagagcgcgt tcctcgttgg gcatggtcga agccgcagtg ttgttactat cggtggcaat
     5161 cttgacgccc cgggcgccga ggccttcgat ctgggctcgg gagaactcgg tgtcgggggc
     5221 aaaggcgcag acggtggaga agagcagggc aaacttgaag gggatgcgac cgtgcctggt
     5281 ctgctggtcg tacatgtacg aagtggccag agctgcaccc tggctgaagc cgatgacacc
     5341 gtcgaaaggg cctagctctt ccaggacgtc gtcaaagtgc ttcagggcgt ccgtcatctg
     5401 cacgggagag tagccttcgg tgtgggagaa gaagggccca gaaaactggc cgcccatgcc
     5461 aggtcctcga atcgacgagg cgggcccgtc gacaaagaca aactcatagc tcggatcggc
     5521 cgccttgatg aaaggctcga attggctttc acagatgctg ccggagcttc cgacgccgtg
     5581 taggcagatg attctcattt tgtttgttta tgtgtgttta ttcgaaacta agttcttggt
     5641 gttttaaaac taaaaaaaag actaactata aaagtagaat ttaagaagtt taagaaatag
     5701 atttacagaa ttacaatcaa tacctaccgt ctttatatac ttattagtca agtaggggaa
     5761 taatttcagg gaactggttt caaccttttt tttcagcttt ttccaaatca gagagagcag
     5821 aaggtaatag aaggtgtaag aaaatgagat agatacatgc gtgggtcaat tgccttgtgt
     5881 catcatttac tccaggcagg ttgcatcact ccattgaggt tgtgcccgtt ttttgcctgt
     5941 ttgtgcccct gttctctgta gttgcgctaa gagaatggac ctatgaactg atggttggtg
     6001 aagaaaacaa tattttggtg ctgggattct ttttttttct ggatgccagc ttaaaaagcg
     6061 ggctccatta tatttagtgg atgccaggaa taaactgttc acccagacac ctacgatgtt
     6121 atatattctg tgtaacccgc cccctatttt gggcatgtac gggttacagc agaattaaaa
     6181 ggctaatttt ttgactaaat aaagttagga aaatcactac tattaattat ttacgtattc
     6241 tttgaaatgg cagtattgat aatgaatcgc gtcagctgag ttaagagata atacgcacgt
     6301 gatgaaattc attctgtgaa atatcacgtg gacaaattat attacccgga ttcataaatc
     6361 cacgtatttt acctgcatct ttattgagtg cttagtaaaa gtcagttggt gaaattccgc
     6421 agataaaaca gcatattagt tgcctgaaaa tagccttatg tgttggtttg atacgtcttt
     6481 gtcattatat acccaaaggt ttgtagttca tgttgcgggt tggtatgaat aaatttttcg
     6541 tatttagtga ttataatact tattacccat ttcggcggct aataaggaat ctgctaagat
     6601 aggtaaatgt acaataccat caatggcttc taaaagtttt caaagaagtg ggataaggga
     6661 tgaaagttgt gcgtgtgttg gttacttagg ttctaatttg gcttcaattt gaagtgagat
     6721 gttttgttta acattagttt caaattaaca gcttttgtga gaaaatatat tttggatgaa
     6781 tagcagaaaa tagaaatctg gaaataaaca aaacagagcc aaaattctaa gcttaataac
     6841 atgaatattt gtttatctag catcttgttc ctcccactct ttttccgaaa atatggctag
     6901 ccaacttagg tgaatgggga agggtactag attcattcat ttatttctat tcaaggacaa
     6961 gaacttttaa catagtaaga cctttatgtt agtttggtgc ggctgacaaa ttcatagcta
     7021 atgtgctaga gctcttatat tggtaattac taatccttca ttgctattat gactatcaca
     7081 ttataaggta atgaaaaatt aaatcattgt gtacggatta agtcctttct ctaaaagaga
     7141 tcacgtgact atttgaatca ctatctatgt taatcattat tgtttaaaag atagtaagtg
     7201 acagaacaac gaattgtttc tgtaactact ttttaagcag ggaaataact cagcactgac
     7261 aagggacact ttttaaggat gttcgctaaa ttgcaggaac cggattatcg ctatttaaac
     7321 cctcagcgcg gccgcttggc gtaatcatgg tcatagctgt ttcctgtgtg aaattgttat
     7381 ccgctcacaa ttccacacaa catacgagcc ggaagcataa agtgtaaagc ctggggtgcc
     7441 taatgagtga gctaactcac attaattgcg ttgcgctcac tgcccgcttt ccagtcggga
     7501 aacctgtcgt gccagctgca ttaatgaatc ggccaacgcg cggggagagg cggtttgcgt
     7561 attgggcgct cttccgcttc ctcgctcact gactcgctgc gctcggtcgt tcggctgcgg
     7621 cgagcggtat cagctcactc aaaggcggta atacggttat ccacagaatc aggggataac
     7681 gcaggaaaga acatgtgagc aaaaggccag caaaaggcca ggaaccgtaa aaaggccgcg
     7741 ttgctggcgt ttttccatag gctccgcccc cctgacgagc atcacaaaaa tcgacgctca
     7801 agtcagaggt ggcgaaaccc gacaggacta taaagatacc aggcgtttcc ccctggaagc
     7861 tccctcgtgc gctctcctgt tccgaccctg ccgcttaccg gatacctgtc cgcctttctc
     7921 ccttcgggaa gcgtggcgct ttctcatagc tcacgctgta ggtatctcag ttcggtgtag
     7981 gtcgttcgct ccaagctggg ctgtgtgcac gaaccccccg ttcagcccga ccgctgcgcc
     8041 ttatccggta actatcgtct tgagtccaac ccggtaagac acgacttatc gccactggca
     8101 gcagccactg gtaacaggat tagcagagcg aggtatgtag gcggtgctac agagttcttg
     8161 aagtggtggc ctaactacgg ctacactaga aggacagtat ttggtatctg cgctctgctg
     8221 aagccagtta ccttcggaaa aagagttggt agctcttgat ccggcaaaca aaccaccgct
     8281 ggtagcggtg gtttttttgt ttgcaagcag cagattacgc gcagaaaaaa aggatctcaa
     8341 gaagatcctt tgatcttttc tacggggtct gacgctcagt ggaacgaaaa ctcacgttaa
     8401 gggattttgg tcatgagatt atcaaaaagg atcttcacct agatcctttt aaattaaaaa
     8461 tgaagtttta aatcaatcta aagtatatat gagtaaactt ggtctgacag
//
