# Supplementary material for: Toward sustainable food preservatives: high-level production of sorbic acid in engineered Saccharomyces cerevisiae
Source: Nat Commun. 2026 Apr 21;17:5492. doi: 10.1038/s41467-026-72163-8 (PMC13284220; doi:10.1038/s41467-026-72163-8)
Supplement: Supplementary file 7 — Source data [file 41467_2026_72163_MOESM7_ESM.zip › Plasmid_Sequences/gb files/pJB314(cox9+A).gb]

LOCUS       Exported               13353 bp DNA     circular SYN 19-MAR-2026
DEFINITION  synthetic circular DNA
ACCESSION   .
VERSION     .
KEYWORDS    .
SOURCE      synthetic DNA construct
  ORGANISM  synthetic DNA construct
REFERENCE   1  (bases 1 to 13353)
  AUTHORS   .
  TITLE     Direct Submission
  JOURNAL   Exported Mar 19, 2026 from SnapGene 6.0.2
            https://www.snapgene.com
COMMENT     http://www.informaxinc.com/
FEATURES             Location/Qualifiers
     source          1..13353
                     /mol_type="other DNA"
                     /organism="synthetic DNA construct"
     source          5650..6087
                     /chromosome="V"
                     /strain="CEN.PK113-7D"
                     /mol_type="genomic DNA"
                     /db_xref="taxon:889517"
                     /organism="Saccharomyces cerevisiae CEN.PK113-7D"
     source          6091..13332
                     /mol_type="other DNA"
                     /organism="synthetic DNA construct"
     misc_feature    6..122
                     /label=ADH2t
     misc_feature    600..1550
                     /label=2u
     misc_feature    2057..2860
                     /label=URA3
     misc_feature    3337..4198
                     /label=APr
     misc_feature    4199..5139
                     /label=ori
     primer_bind     5612..5670
                     /label=p-COX9-1F
     primer_bind     complement(5629..5649)
                     /label=p-COX9-3R
     promoter        5650..6087
                     /label=COX9p
     primer_bind     complement(6067..6125)
                     /label=p-COX9-1R
     CDS             6091..13332
                     /codon_start=1
                     /product="KS-AT-DH-ER-KR-ACP"
                     /label=A:PKS
                     /translation="MHSKDDQEPIAIIGAACRLPGEVSSLGSLWDKISTARTGHCEVPS
                     DRWDGDLLHHPNPDRKGNMAVKHGYFLKQDISPRNAPFFSTTATEAAALDPMKRLLLEV
                     SYESIENAGIPMQSLVNSDTGCYVGCMTNDYEMLSTQDIQDMGYSAATGLSEAMISNRV
                     SWFFGLRGPSLTVDTACSSSLYALHLACQALKLGEINQALVGGVNLVLYPTCMEQFSAI
                     HIHSPEGISHSFDDRANGYGRGEGICCMVVKRLSDALRDGDTIRAVVRHTGVNADGKTP
                     SITQPSSEAQADLIRRTYKAAGLSLSSTEYFESHGTGTPVGDPIELSALAETIGAASRA
                     AGLGPLYFGSIKPRVGHTEGCSGLADVFKSILCLEKGMLVPTYGVERVNPRLTLDAWHV
                     TLPQETMAWPSKGLRRISVNSFGFGGANAHVILDDAHHYLSDRGLVGNHNTVVDEDDDS
                     SESGIDMANSTTLNGSTEGTHDGDGEESDDWKQLFVFSTQDQAGIMRIAQTYHDILAKT
                     SDAQYIRNLAYTLAEPRSHHDFRIFSVASSLSELATELAKPPPAGKTKRVSRRGNKNLA
                     FVFTGQGAQWPAMGRQLMRYAVFERSVRASQRYLEDHGCPWDAVVELLKSDAERSKFGL
                     PEYSQTLCTVLQVALVDLLRHWGVKPRAVVGHSSGEIAAAYAASYISHSDAVKIAYVRG
                     VSSASITRHGAMMAAGLSRAEAEEYLAREPAEVGVAVKACVNSPKSVTLSGDVPAVDAL
                     EAAISADGRFARKLKVKTAYHSPHMRQVSENYFRRMGHIETMAGNGETVMFSSLTGKMV
                     EKPEQLDTQYWVDNMSNTVEFSAAVATLLSYTTTTSTGTSGRTKASQMAWGGIVEVGPH
                     AALQGPVQQSIDVANNASAKEAPYVSLVVRGQDAVRSALAAAGKLWVPGIDMDLRAVNR
                     LPHAQAPAALRPKPLADLPSYPWNHGRSYWHEASATRSIRFPLAARTDLLGMAEDVQNP
                     MQPGWKNYLGMAENPWIGDHKITGTVLYPGAGLLVMALEGALQLADKSSKVRGFRFRAV
                     PFERGLVVPSGDDEPAVETRLSFAPDRMVKDPHHFTVFSYNASVWTQPCHGTISVEYVA
                     AEKSEVDCSDEEDAAWAEHRQAYKALCDDGTAQDMDLDDFYEHLESHGMEYGPMFRNVS
                     SLRCSSSHRTAYGSISIPDTASVMPAGFEYPHVIHPATMDAIFHLLLAAVDDRRPTREA
                     AVHFGLEDLFVAADQPQGAGAMFEGYSPLTGRAAGGREVKCSLVVADETWQEPRIIASG
                     FSLRQVTAAANGAAAGGANGDGGPGGLKKSALVTWKQDLDFMSPKADLGEWLDGLTHKM
                     AVENVLLVIDDTSLPGLSDIVHDMSRRVNHMPGSGKLSSLATFTACLESMAKAWTDEIT
                     DVKLWDVVAGHEIPAAAAEGYNLDLVLGHQTLGSKPEALQMLEKALGPDGHFVIRPSHD
                     LPREALVKSLEVFENMKSSVDSNFDILWASKEKQAESQLPGNVYILTTSTRSSHVEDLG
                     ANLSATFASLNVTVHTTTPEAGNVQDLADKYVVLTLEVETPFIYAWTEDHFLFFKTLVA
                     SVKHLRSITRGSLMESWAGGVEFASAQGLLRVMRNEYPLAALPHLDLSSSFDASVPGGA
                     EFVAKVWRKIMGENAETEFAELDGTVHIPRALQAAGFDNDLQIASGVARTVYRAVSWAT
                     KPMKVSSTVDGGPRACIMDELAESLSTGQVEVNRQYYGLGQLTSTDNWATPATDGWTSA
                     QIGTVQRCGARLRLDFAGQRVVAFQDEGCKTTVCVDEAFTAPIPEGLSLEVAAGSLSIL
                     GPARYALLYVARLIYGQTVLDHNAARALGQAAIHISRANGADVYALVERGEDKTLLIET
                     LSVSEDRIFNSSRQQFINSIMKVNNGRGDDAILCNEHGPAVQPSLEILADFGNFLDLTN
                     STKNSSAILITASKRNASNVRLDTASLRKRNPVLAQELYQSVMAGSVATMYKTTVYPIN
                     KVAQAMDEVRSRQSGTVVMSFEGDSSILTLPPPIEKLALDLSGTYVLAGGLGAVGLNIA
                     NMMAEYGAKHLVFLSRSGGSKNQEDLERFKSQGILAEAFACDVNKAESVKDVFDGIRGR
                     GHTIKGLVQCAMDLEDTIFDNMTNEKWTRAFKPKSQGSRNLLNNLSPADSPFFILLSSI
                     TGVIGNTAQANYASGNTFEDALAHHARSQLGIPAKSIDVGLVDDSSHYTATGGFGELKS
                     YLHRYQHGWVGLKCTLEELKIALRTIMRGSTADESKVPAQLMFGLGDGNVKTPGSTGYE
                     RDRKFNLRVRKPNDGDAAGRSGKVNVGEILSKATSLKEAAKHTEDVFRAQIALEFGVED
                     SEVDTQRPLPELGVDSLKTVEMRNRALKDMQSDISVFEMLSASPLTEMAAKIASRNQLV
                     SAEDRKGE"
     primer_bind     6091..6110
                     /label=Sc-SoaA-1F
     primer_bind     13296..13332
                     /label=197-55-1F
     primer_bind     complement(13313..13332)
                     /label=Sc-SoaA-4R
ORIGIN
        1 gaccgatgcc ttcacgattt atagttttca ttatcaagta tgcctatatt agtatatagc
       61 atctttagat gacagtgttc gaagtttcac gaataaaaga taatattcta ctttttgctc
      121 ccctcgaggg taccgagctc gaattcactg gccgtcgttt tacaacgtcg tgactgggaa
      181 aaccctggcg ttacccaact taatcgcctt gcagcacatc cccctttcgc cagctggcgt
      241 aatagcgaag aggcccgcac cgatcgccct tcccaacagt tgcgcagcct gaatggcgaa
      301 tggcgcctga tgcggtattt tctccttacg catctgtgcg gtatttcaca ccgcatatat
      361 cggatcgtac ttgttaccca tcattgaatt ttgaacatcc gaacctggga gttttccctg
      421 aaacagatag tatatttgaa cctgtataat aatatatagt ctagcgcttt acggaagaca
      481 atgtatgtat ttcggttcct ggagaaacta ttgcatctat tgcataggta atcttgcacg
      541 tcgcatcccc ggttcatttt ctgcgtttcc atcttgcact tcaatagcat atctttgtta
      601 acgaagcatc tgtgcttcat tttgtagaac aaaaatgcaa cgcgagagcg ctaatttttc
      661 aaacaaagaa tctgagctgc atttttacag aacagaaatg caacgcgaaa gcgctatttt
      721 accaacgaag aatctgtgct tcatttttgt aaaacaaaaa tgcaacgcga gagcgctaat
      781 ttttcaaaca aagaatctga gctgcatttt tacagaacag aaatgcaacg cgagagcgct
      841 attttaccaa caaagaatct atacttcttt tttgttctac aaaaatgcat cccgagagcg
      901 ctatttttct aacaaagcat cttagattac tttttttctc ctttgtgcgc tctataatgc
      961 agtctcttga taactttttg cactgtaggt ccgttaaggt tagaagaagg ctactttggt
     1021 gtctattttc tcttccataa aaaaagcctg actccacttc ccgcgtttac tgattactag
     1081 cgaagctgcg ggtgcatttt ttcaagataa aggcatcccc gattatattc tataccgatg
     1141 tggattgcgc atactttgtg aacagaaagt gatagcgttg atgattcttc attggtcaga
     1201 aaattatgaa cggtttcttc tattttgtct ctatatacta cgtataggaa atgtttacat
     1261 tttcgtattg ttttcgattc actctatgaa tagttcttac tacaattttt ttgtctaaag
     1321 agtaatacta gagataaaca taaaaaatgt agaggtcgag tttagatgca agttcaagga
     1381 gcgaaaggtg gatgggtagg ttatataggg atatagcaca gagatatata gcaaagagat
     1441 acttttgagc aatgtttgtg gaagcggtat tcgcaatatt ttagtagctc gttacagtcc
     1501 ggtgcgtttt tggttttttg aaagtgcgtc ttcagagcgc ttttggtttt caaaagcgct
     1561 ctgaagttcc tatactttct agctagagaa taggaacttc ggaataggaa cttcaaagcg
     1621 tttccgaaaa cgagcgcttc cgaaaatgca acgcgagctg cgcacataca gctcactgtt
     1681 cacgtcgcac ctatatctgc gtgttgcctg tatatatata tacatgagaa gaacggcata
     1741 gtgcgtgttt atgcttaaat gcgtacttat atgcgtctat ttatgtagga tgaaaggtag
     1801 tctagtacct cctgtgatat tatcccattc catgcggggt atcgtatgct tccttcagca
     1861 ctacccttta gctgttctat atgctgccac tcctcaattg gattagtctc atccttcaat
     1921 gctatcattt cctttgatat tggatcgatc cgatgataag ctgtcaaaca tgagaattgg
     1981 gtaataactg atataattaa attgaagctc taatttgtga gtttagtata catgcattta
     2041 cttataatac agttttttag ttttgctggc cgcatcttct caaatatgct tcccagcctg
     2101 cttttctgta acgttcaccc tctaccttag catcccttcc ctttgcaaat agtcctcttc
     2161 caacaataat aatgtcagat cctgtagaga ccacatcatc cacggttcta tactgttgac
     2221 ccaatgcgtc tcccttgtca tctaaaccca caccgggtgt cataatcaac caatcgtaac
     2281 cttcatctct tccacccatg tctctttgag caataaagcc gataacaaaa tctttgtcgc
     2341 tcttcgcaat gtcaacagta cccttagtat attctccagt agatagggag cccttgcatg
     2401 acaattctgc taacatcaaa aggcctctag gttcctttgt tacttcttct gccgcctgct
     2461 tcaaaccgct aacaatacct gggcccacca caccgtgtgc attcgtaatg tctgcccatt
     2521 ctgctattct gtatacaccc gcagagtact gcaatttgac tgtattacca atgtcagcaa
     2581 attttctgtc ttcgaagagt aaaaaattgt acttggcgga taatgccttt agcggcttaa
     2641 ctgtgccctc catggaaaaa tcagtcaaga tatccacatg tgtttttagt aaacaaattt
     2701 tgggacctaa tgcttcaact aactccagta attccttggt ggtacgaaca tccaatgaag
     2761 cacacaagtt tgtttgcttt tcgtgcatga tattaaatag cttggcagca acaggactag
     2821 gatgagtagc agcacgttcc ttatatgtag ctttcgacat gatttatctt cgtttcctgc
     2881 atgtttttgt tctgtgcagt tgggttaaga atactgggca atttcatgtt tcttcaacac
     2941 tacaaatgcg tatatatacc aatctcatgt ttcttcaaca ctacaaatgc gtatatatac
     3001 caatctaagt ctgtgctcct tccttcgttc ttccttctgt tcggagatta ccgaatcaaa
     3061 aaaatttcaa agaaaccgaa atcaaaaaaa agaataaaaa aaaaatgatg aattgaattg
     3121 aaaagctaat tcttgaagac gaaagggcct cgtgatacgc ctatttttat aggttaatgt
     3181 catgataata atggtttctt agacgtcagg tggcactttt cggggaaatg tgcgcggaac
     3241 ccctatttgt ttatttttct aaatacattc aaatatgtat ccgctcatga gacaataacc
     3301 ctgataaatg cttcaataat attgaaaaag gaagagtatg agtattcaac atttccgtgt
     3361 cgcccttatt cccttttttg cggcattttg ccttcctgtt tttgctcacc cagaaacgct
     3421 ggtgaaagta aaagatgctg aagatcagtt gggtgcacga gtgggttaca tcgaactgga
     3481 tctcaacagc ggtaagatcc ttgagagttt tcgccccgaa gaacgttttc caatgatgag
     3541 cacttttaaa gttctgctat gtggcgcggt attatcccgt attgacgccg ggcaagagca
     3601 actcggtcgc cgcatacact attctcagaa tgacttggtt gagtactcac cagtcacaga
     3661 aaagcatctt acggatggca tgacagtaag agaattatgc agtgctgcca taaccatgag
     3721 tgataacact gcggccaact tacttctgac aacgatcgga ggaccgaagg agctaaccgc
     3781 ttttttgcac aacatggggg atcatgtaac tcgccttgat cgttgggaac cggagctgaa
     3841 tgaagccata ccaaacgacg agcgtgacac cacgatgcct gtagcaatgg caacaacgtt
     3901 gcgcaaacta ttaactggcg aactacttac tctagcttcc cggcaacaat taatagactg
     3961 gatggaggcg gataaagttg caggaccact tctgcgctcg gcccttccgg ctggctggtt
     4021 tattgctgat aaatctggag ccggtgagcg tgggtctcgc ggtatcattg cagcactggg
     4081 gccagatggt aagccctccc gtatcgtagt tatctacacg acggggagtc aggcaactat
     4141 ggatgaacga aatagacaga tcgctgagat aggtgcctca ctgattaagc attggtaact
     4201 gtcagaccaa gtttactcat atatacttta gattgattta aaacttcatt tttaatttaa
     4261 aaggatctag gtgaagatcc tttttgataa tctcatgacc aaaatccctt aacgtgagtt
     4321 ttcgttccac tgagcgtcag accccgtaga aaagatcaaa ggatcttctt gagatccttt
     4381 ttttctgcgc gtaatctgct gcttgcaaac aaaaaaacca ccgctaccag cggtggtttg
     4441 tttgccggat caagagctac caactctttt tccgaaggta actggcttca gcagagcgca
     4501 gataccaaat actgtccttc tagtgtagcc gtagttaggc caccacttca agaactctgt
     4561 agcaccgcct acatacctcg ctctgctaat cctgttacca gtggctgctg ccagtggcga
     4621 taagtcgtgt cttaccgggt tggactcaag acgatagtta ccggataagg cgcagcggtc
     4681 gggctgaacg gggggttcgt gcacacagcc cagcttggag cgaacgacct acaccgaact
     4741 gagataccta cagcgtgagc tatgagaaag cgccacgctt cccgaaggga gaaaggcgga
     4801 caggtatccg gtaagcggca gggtcggaac aggagagcgc acgagggagc ttccaggggg
     4861 aaacgcctgg tatctttata gtcctgtcgg gtttcgccac ctctgacttg agcgtcgatt
     4921 tttgtgatgc tcgtcagggg ggcggagcct atggaaaaac gccagcaacg cggccttttt
     4981 acggttcctg gccttttgct ggccttttgc tcacatgttc tttcctgcgt tatcccctga
     5041 ttctgtggat aaccgtatta ccgcctttga gtgagctgat accgctcgcc gcagccgaac
     5101 gaccgagcgc agcgagtcag tgagcgagga agcggaagag cgcccaatac gcaaaccgcc
     5161 tctccccgcg cgttggccga ttcattaatg cagctggcac gacaggtttc ccgactggaa
     5221 agcgggcagt gagcgcaacg caattaatgt gagttagctc actcattagg caccccaggc
     5281 tttacacttt atgcttccgg ctcgtatgtt gtgtggaatt gtgagcggat aacaatttca
     5341 cacaggaaac agctatgacc atgattacgc caagcttgca tgcctgcagg tcgactctag
     5401 aggatccccc tggcacgaca ggtttcccga ctggaaagcg ggcagtgagc gcaacgcaat
     5461 taatgtgagt tagctcactc attaggcacc ccaggcttta cactttatgc ttccggctcg
     5521 tatgttgtgt ggaattgtga gcggataaca atttcacaca ggaaacagct atgaccatga
     5581 ttacgccaag ctcgaaatta accctcacta aagggaacaa aagctggagc tcggatccat
     5641 ttagcggccg ctgggcgatc ttccttgtgc gtctgttgtc tcacaattgc ttgaaggaag
     5701 atttcataag atcatatgag tccctcttta tatgggcaag tggaattatg tgagtcaaaa
     5761 tccgcgcgtg acccgtaaag cgttatcaga aggtgcaaac ggtgctattt agctcataaa
     5821 aggaatgatt caagctcttt tggattgtaa gacaccttta tttagtccaa gatcattgca
     5881 gacccttgtt atggtcttta gcagagtcct cctctatatc tcttcattta ctgcaacctg
     5941 attggcccgc taccacgatg cccgctttgt tcctgtggta ttaaaagaat cgatgaaaga
     6001 gactcttatc ttcagggaaa attaggaccg agaattagag caagcaagat atttgcaaac
     6061 tactaactac aagcgactta cacagaccat atgcactcca aggacgatca agagcctatt
     6121 gccatcatcg gagccgcatg tcggctccct ggcgaggtgt cctcgctggg aagcctatgg
     6181 gacaagatca gtactgcccg aacgggccat tgcgaggtgc cgtctgatcg gtgggacggc
     6241 gaccttctcc accaccccaa cccagaccgg aaaggaaata tggctgtcaa gcatggttac
     6301 tttctcaagc aagatattag cccgcgaaat gcgcccttct tttccacaac agcaacggag
     6361 gctgccgctt tggaccccat gaagcgtctg cttcttgaag tcagctacga aagcatagaa
     6421 aatgccggta ttcccatgca gtccctggtc aactcggaca ctggctgcta tgtcggatgc
     6481 atgaccaacg actacgagat gctctcgacg caggacatcc aggacatggg ctacagcgca
     6541 gccaccggcc tcagcgaggc catgatttcg aaccgagtgt cgtggttctt tggcctccgc
     6601 ggtcccagtt tgacagtgga taccgcctgc tcgtccagct tgtacgccct gcatctggca
     6661 tgccaggcac tgaagctagg agagattaac caggccctcg tcggaggagt caacctggtg
     6721 ctgtacccca catgcatgga gcagttctcg gccatccaca tacacagtcc cgaaggcatc
     6781 tcgcacagct tcgacgaccg ggccaacggg tacggcagag gagagggcat ctgctgcatg
     6841 gtggtcaaga ggctgtcgga cgcgctgcgg gacggcgaca ccatccgggc cgtcgtccgg
     6901 cacacgggcg tcaacgccga cggcaagacg cctagcatca cacagcccag ctccgaggcg
     6961 caggcggacc tgatccggcg gacgtacaag gcggcagggc tgtcgctgtc gtcgaccgag
     7021 tactttgaga gccacggcac tggcactcca gttggtgacc ccatcgagct cagtgccctc
     7081 gccgagacca tcggagccgc aagtcgcgcc gcgggactgg gacctcttta ctttggcagc
     7141 atcaagccgc gcgttggcca cactgagggc tgctcgggcc tggcggacgt cttcaagtcg
     7201 atcctctgcc tggaaaaggg catgctcgtg ccgacgtacg gcgtcgagcg cgtcaacccg
     7261 cggctgacgc tggacgcatg gcacgtcacg ctcccgcaag agacgatggc gtggccgagc
     7321 aagggcctgc gacgtatcag cgtcaactcg tttggctttg gaggagccaa cgcgcacgtc
     7381 attctggacg atgcgcatca ctatctgtcg gaccggggcc tggtgggcaa tcacaacacg
     7441 gtagtggatg aggatgacga cagctccgag tcgggtatcg acatggccaa ctcgactacc
     7501 ctcaatggga gcactgaggg cacgcatgat ggcgacggcg aagagagcga cgattggaag
     7561 cagctctttg tcttcagcac gcaggaccag gctggcatca tgcgcatcgc tcagacatac
     7621 cacgacatcc tggccaagac cagcgacgcc cagtacatcc gcaacctcgc ctacacgctc
     7681 gccgagcctc gcagccacca cgacttccgc atattttccg tggcctcatc gctctccgag
     7741 ctagccaccg agctcgccaa gccgccgccc gccggcaaga cgaagcgcgt ctcgcgccgc
     7801 ggcaacaaga acctcgcctt tgtcttcacc ggccagggcg cgcagtggcc cgccatgggc
     7861 aggcagctca tgcgctacgc cgtgtttgag cgcagcgtgc gcgcctcgca gaggtacctg
     7921 gaggatcacg gctgcccctg ggacgccgtg gtggagcttc tgaagagcga cgccgagcgc
     7981 tcaaagtttg ggctgcccga gtacagccag acgctgtgca cggtgcttca ggtggcgctg
     8041 gtcgacctgc tgcggcactg gggcgtgaag ccgagggccg tggtcggaca ctcgagcggt
     8101 gagattgccg cggcgtacgc ggcgtcgtac atcagccata gcgacgccgt caagattgcc
     8161 tacgtgcgcg gcgtgagctc ggcgtctatc acccgccacg gcgctatgat ggccgccggt
     8221 ctgtctcgcg ccgaggcaga ggagtatctt gcccgggaac cggcagaggt gggcgtcgcc
     8281 gtgaaggcgt gcgtcaacag tcccaagagc gtaaccctct caggcgatgt cccggccgtc
     8341 gatgccctcg aggctgccat ctctgccgac ggacgcttcg cacgcaagct caaggtcaag
     8401 acggcgtacc actcgcctca catgcgccag gtgtcggaaa actacttccg acgcatgggg
     8461 cacatcgaga cgatggctgg caacggcgag acggtcatgt tttcatcgct gacgggcaag
     8521 atggttgaga aaccggagca gctggatacg cagtactggg tggacaacat gagcaacacg
     8581 gtcgaattct ctgcagccgt ggctactcta ctctcgtata caaccacaac gtctactggt
     8641 accagcggcc ggaccaaggc tagccagatg gcctggggag gcatcgtcga ggtcggaccc
     8701 cacgctgcgc tccagggccc tgtgcagcag agtatcgatg tcgcgaacaa cgcatccgcc
     8761 aaggaggccc cctacgtgtc tctcgtggtg cgcggccagg acgccgtccg ctcagcccta
     8821 gcggcggcag gaaagctctg ggttccgggc atcgacatgg acctccgcgc tgtgaaccgc
     8881 cttcctcacg cacaggcccc agcggcgctg cggcccaagc ccttggccga cctgccttcc
     8941 tacccatgga accacgggcg gtcgtactgg catgaggcgt cggccacgcg gtcgatccgc
     9001 ttccccttgg cggcacgaac ggacctcttg ggcatggccg aggacgtgca gaaccctatg
     9061 cagccggggt ggaagaatta cctgggcatg gcggagaacc cttggatcgg ggatcacaag
     9121 atcacgggga cggtgctgta ccccggcgcg ggtctgcttg ttatggctct cgagggcgcg
     9181 ctgcagctcg ccgacaaatc gagcaaggta cgcgggttca ggttccgcgc cgtgcccttt
     9241 gagaggggcc tggtcgtccc ctcgggggac gatgagcctg ccgtagagac gaggctcagc
     9301 ttcgcgcccg acaggatggt gaaggacccg caccacttta ctgtgttttc atacaacgcg
     9361 tccgtatgga cgcagccctg ccacggtacc atcagcgtcg agtacgtcgc cgccgagaag
     9421 agcgaagtcg actgctctga tgaagaagat gccgcctggg ccgagcaccg ccaggcttac
     9481 aaggccctct gcgacgacgg cacggcccag gacatggacc tcgacgactt ctacgagcat
     9541 ctagagtctc acggcatgga gtacggcccc atgttccgca acgtctcttc gctccgctgc
     9601 tcctccagcc accgcaccgc ttacggctcc atctctatcc cggacactgc gtccgtcatg
     9661 cccgctggct ttgagtaccc gcacgtcatc cacccggcca ccatggacgc aatcttccac
     9721 ctgctgctcg ccgccgtcga cgatcgccgg ccgacgcgcg aggccgccgt gcactttggc
     9781 ctggaggatt tgtttgtcgc ggcggaccaa ccccagggtg cgggtgccat gtttgaggga
     9841 tacagtccgt tgacaggcag ggcagcgggt ggacgcgagg tgaagtgcag cctggtcgta
     9901 gcggacgaga cgtggcagga gccgaggatc atagcgagcg ggttctcgct gcggcaagtg
     9961 actgctgctg cgaatggagc agcagctgga ggagcaaacg gcgatggcgg gcctggcggg
    10021 ctgaagaagt cggctctggt gacttggaag caagacttgg actttatgag cccgaaagcg
    10081 gaccttggag aatggctcga tggactgacg cacaaaatgg cagtggaaaa cgttctcctg
    10141 gttatcgatg acacgtctct gcctggcttg tcggatattg tacacgacat gtcgcgacgc
    10201 gtcaaccata tgccgggttc tggcaaactc agtagtctgg ccacgttcac cgcgtgcctt
    10261 gagtccatgg ccaaggcttg gactgatgaa atcaccgacg tcaagttgtg ggatgtggtc
    10321 gctggccacg agatccctgc cgctgcagca gaagggtaca acttggatct tgtccttggc
    10381 caccaaaccc tgggaagcaa gcccgaggcc ctgcaaatgc tcgaaaaggc cctcggtccg
    10441 gatggacact ttgttatccg accttcacat gatttgccac gagaagctct ggtcaaatcc
    10501 ctcgaggtct tcgaaaacat gaagagcagc gtcgacagca acttcgacat cctatgggct
    10561 tccaaggaaa agcaggccga gtcccagctg cccggaaatg tttacatcct caccacctct
    10621 actcgctcta gccacgtcga ggacctagga gccaacctct ctgcaacatt cgcctctctc
    10681 aacgtcactg tccatactac gacgcccgag gcgggcaacg tacaagatct ggccgacaag
    10741 tacgtcgttt taacccttga agtcgaaacc cccttcatct acgcctggac cgaggaccac
    10801 ttcctcttct tcaagacgct cgtagcgtcc gtcaagcacc ttcgctcgat cacccgcggt
    10861 agcctgatgg agtcgtgggc cggcggcgtc gagtttgcct ccgcacaggg gttgctccgc
    10921 gtgatgcgca acgagtatcc gcttgccgcg ctgccgcacc ttgatctgtc gtcgtcgttt
    10981 gacgcctccg ttcctggcgg ggccgagttt gtggccaagg tgtggaggaa aattatggga
    11041 gaaaacgccg agaccgagtt cgcggagctc gacggcacgg tgcatattcc tcgcgcactt
    11101 caggcggcgg gctttgacaa tgacctgcag attgctagcg gagtcgccag gaccgtctat
    11161 cgcgccgtgt cttgggcgac aaagcccatg aaggtttcct cgactgtgga cggcgggccc
    11221 agagcctgta tcatggacga gctggccgag tctctttcaa ccggccaagt tgaggtcaac
    11281 agacagtact acggtctcgg acagctcact tccaccgaca actgggcaac gccagcgacc
    11341 gacggatgga ccagcgccca gattggaact gtccagcgat gcggtgcacg gttacgacta
    11401 gacttcgctg gccagcgcgt cgtggccttc caggatgagg gctgcaagac caccgtctgc
    11461 gtcgacgagg ccttcacggc acccattcca gagggactgt cgcttgaagt cgccgctggg
    11521 tcactcagca ttttgggacc tgcccgatat gccctcctct atgtcgctcg cctgatatat
    11581 ggacaaaccg ttctggacca caacgcagcc agagctctgg gccaagctgc aatccatatc
    11641 tctcgcgcta atggagcaga tgtgtatgct ctagtggagc gcggagagga caagactctt
    11701 ctaatagaga cgctcagcgt cagcgaggat cgcatcttta actccagccg acagcagttt
    11761 atcaactcca tcatgaaggt gaacaatggc cgcggtgatg atgccatact ctgcaacgag
    11821 cacggcccgg ccgttcagcc ttcgctggag attcttgccg attttggtaa ctttttggat
    11881 ctcacgaaca gtaccaagaa ctcctctgca atcctgatca cagcttccaa gcgcaatgcc
    11941 tccaatgtcc gccttgacac tgcctctctc aggaagagaa accctgtgct tgcacaggaa
    12001 ctctaccaaa gtgtcatggc tggctccgtt gcgaccatgt acaaaaccac tgtctaccct
    12061 atcaacaaag tagcccaagc catggatgaa gtccgctccc gccagagcgg cactgtggtc
    12121 atgagctttg agggtgactc ctccatactg acattgccac cgcccattga gaagctggcc
    12181 ctggacctaa gcggtacata cgtcctcgcc ggtggtctgg gcgccgtggg cctcaacatt
    12241 gccaacatga tggccgagta cggtgccaag catctggtct ttttgtccag atctggcggg
    12301 agcaagaacc aagaggacct ggaaaggttc aagagccagg ggatcctcgc cgaagcgttt
    12361 gcgtgcgacg ttaacaaagc cgaaagcgtc aaggacgtat ttgatggcat tcgaggcaga
    12421 ggccatacca tcaagggatt ggtccagtgt gccatggacc tcgaggacac catctttgac
    12481 aacatgacga acgagaaatg gacgcgagcg ttcaagccca aaagccaagg atcgcgcaac
    12541 ctcctaaaca acctctcccc tgcggactcg cccttcttca tcctcctctc ctccatcacg
    12601 ggcgtcatcg gcaacaccgc tcaggcaaac tacgcgtccg gcaacacctt cgaggacgcg
    12661 ctagcccacc atgcgcgctc ccaactgggc atcccagcca aaagcatcga cgtcggcctc
    12721 gtcgacgact cgtcacacta caccgccacg ggcggcttcg gcgaactcaa gagctacctt
    12781 caccgctacc agcacgggtg ggtgggactc aagtgcactc tggaggagct aaaaatcgcg
    12841 ctgcggacca ttatgcgcgg ctcgacggcc gacgaaagca aagttcccgc gcagctcatg
    12901 tttggtctgg gcgatggcaa cgtcaaaacg ccgggctcga cgggctacga gcgggaccgc
    12961 aagttcaacc tgcgcgtgcg gaagcctaac gacggcgatg cggcgggcag gtctggcaag
    13021 gtcaacgtgg gagaaattct gagcaaggct acttcgctca aagaagcggc caagcacaca
    13081 gaggacgtat tcagggcgca gatcgcccta gagtttgggg tcgaagacag cgaggttgac
    13141 acacagcgtc cattgccgga gcttggtgtg gactcgctta agaccgtcga gatgcgcaac
    13201 agggcgctaa aggacatgca gagcgacatc tcagtctttg aaatgctgag cgcttcgccg
    13261 ctgaccgaga tggcggccaa gattgcatcg aggaatcagc ttgtctctgc ggaagataga
    13321 aagggagagt aatttaaatg acaaatttgt gcg
//
