# Supplementary material for: Toward sustainable food preservatives: high-level production of sorbic acid in engineered Saccharomyces cerevisiae
Source: Nat Commun. 2026 Apr 21;17:5492. doi: 10.1038/s41467-026-72163-8 (PMC13284220; doi:10.1038/s41467-026-72163-8)
Supplement: Supplementary file 7 — Source data [file 41467_2026_72163_MOESM7_ESM.zip › Plasmid_Sequences/gb files/pJB315(HXT1+A).gb]

LOCUS       Exported               13916 bp DNA     circular SYN 19-MAR-2026
DEFINITION  synthetic circular DNA
ACCESSION   .
VERSION     .
KEYWORDS    .
SOURCE      synthetic DNA construct
  ORGANISM  synthetic DNA construct
REFERENCE   1  (bases 1 to 13916)
  AUTHORS   .
  TITLE     Direct Submission
  JOURNAL   Exported Mar 19, 2026 from SnapGene 6.0.2
            https://www.snapgene.com
COMMENT     http://www.informaxinc.com/
FEATURES             Location/Qualifiers
     source          1..13916
                     /mol_type="other DNA"
                     /organism="synthetic DNA construct"
     source          5650..6650
                     /chromosome="V"
                     /strain="CEN.PK113-7D"
                     /mol_type="genomic DNA"
                     /db_xref="taxon:889517"
                     /organism="Saccharomyces cerevisiae CEN.PK113-7D"
     source          5650..6650
                     /chromosome="VIII"
                     /strain="S288C"
                     /mol_type="genomic DNA"
                     /db_xref="taxon:559292"
                     /organism="Saccharomyces cerevisiae S288C"
     source          6654..13895
                     /mol_type="other DNA"
                     /organism="synthetic DNA construct"
     misc_feature    6..122
                     /label=ADH2t
     misc_feature    600..1550
                     /label=2u
     misc_feature    2057..2860
                     /label=URA3
     misc_feature    3337..4198
                     /label=APr
     misc_feature    4199..5139
                     /label=ori
     primer_bind     5613..5670
                     /label=p-HXT1A-1F
     primer_bind     complement(5629..5649)
                     /label=313-2R
     promoter        5650..6650
                     /label=HXT1p
     primer_bind     6128..6148
                     /label=HXT-F
     primer_bind     complement(6627..6685)
                     /label=p-HXT1A-1R
     CDS             6654..13895
                     /codon_start=1
                     /product="KS-AT-DH-ER-KR-ACP"
                     /label=A:PKS
                     /translation="MHSKDDQEPIAIIGAACRLPGEVSSLGSLWDKISTARTGHCEVPS
                     DRWDGDLLHHPNPDRKGNMAVKHGYFLKQDISPRNAPFFSTTATEAAALDPMKRLLLEV
                     SYESIENAGIPMQSLVNSDTGCYVGCMTNDYEMLSTQDIQDMGYSAATGLSEAMISNRV
                     SWFFGLRGPSLTVDTACSSSLYALHLACQALKLGEINQALVGGVNLVLYPTCMEQFSAI
                     HIHSPEGISHSFDDRANGYGRGEGICCMVVKRLSDALRDGDTIRAVVRHTGVNADGKTP
                     SITQPSSEAQADLIRRTYKAAGLSLSSTEYFESHGTGTPVGDPIELSALAETIGAASRA
                     AGLGPLYFGSIKPRVGHTEGCSGLADVFKSILCLEKGMLVPTYGVERVNPRLTLDAWHV
                     TLPQETMAWPSKGLRRISVNSFGFGGANAHVILDDAHHYLSDRGLVGNHNTVVDEDDDS
                     SESGIDMANSTTLNGSTEGTHDGDGEESDDWKQLFVFSTQDQAGIMRIAQTYHDILAKT
                     SDAQYIRNLAYTLAEPRSHHDFRIFSVASSLSELATELAKPPPAGKTKRVSRRGNKNLA
                     FVFTGQGAQWPAMGRQLMRYAVFERSVRASQRYLEDHGCPWDAVVELLKSDAERSKFGL
                     PEYSQTLCTVLQVALVDLLRHWGVKPRAVVGHSSGEIAAAYAASYISHSDAVKIAYVRG
                     VSSASITRHGAMMAAGLSRAEAEEYLAREPAEVGVAVKACVNSPKSVTLSGDVPAVDAL
                     EAAISADGRFARKLKVKTAYHSPHMRQVSENYFRRMGHIETMAGNGETVMFSSLTGKMV
                     EKPEQLDTQYWVDNMSNTVEFSAAVATLLSYTTTTSTGTSGRTKASQMAWGGIVEVGPH
                     AALQGPVQQSIDVANNASAKEAPYVSLVVRGQDAVRSALAAAGKLWVPGIDMDLRAVNR
                     LPHAQAPAALRPKPLADLPSYPWNHGRSYWHEASATRSIRFPLAARTDLLGMAEDVQNP
                     MQPGWKNYLGMAENPWIGDHKITGTVLYPGAGLLVMALEGALQLADKSSKVRGFRFRAV
                     PFERGLVVPSGDDEPAVETRLSFAPDRMVKDPHHFTVFSYNASVWTQPCHGTISVEYVA
                     AEKSEVDCSDEEDAAWAEHRQAYKALCDDGTAQDMDLDDFYEHLESHGMEYGPMFRNVS
                     SLRCSSSHRTAYGSISIPDTASVMPAGFEYPHVIHPATMDAIFHLLLAAVDDRRPTREA
                     AVHFGLEDLFVAADQPQGAGAMFEGYSPLTGRAAGGREVKCSLVVADETWQEPRIIASG
                     FSLRQVTAAANGAAAGGANGDGGPGGLKKSALVTWKQDLDFMSPKADLGEWLDGLTHKM
                     AVENVLLVIDDTSLPGLSDIVHDMSRRVNHMPGSGKLSSLATFTACLESMAKAWTDEIT
                     DVKLWDVVAGHEIPAAAAEGYNLDLVLGHQTLGSKPEALQMLEKALGPDGHFVIRPSHD
                     LPREALVKSLEVFENMKSSVDSNFDILWASKEKQAESQLPGNVYILTTSTRSSHVEDLG
                     ANLSATFASLNVTVHTTTPEAGNVQDLADKYVVLTLEVETPFIYAWTEDHFLFFKTLVA
                     SVKHLRSITRGSLMESWAGGVEFASAQGLLRVMRNEYPLAALPHLDLSSSFDASVPGGA
                     EFVAKVWRKIMGENAETEFAELDGTVHIPRALQAAGFDNDLQIASGVARTVYRAVSWAT
                     KPMKVSSTVDGGPRACIMDELAESLSTGQVEVNRQYYGLGQLTSTDNWATPATDGWTSA
                     QIGTVQRCGARLRLDFAGQRVVAFQDEGCKTTVCVDEAFTAPIPEGLSLEVAAGSLSIL
                     GPARYALLYVARLIYGQTVLDHNAARALGQAAIHISRANGADVYALVERGEDKTLLIET
                     LSVSEDRIFNSSRQQFINSIMKVNNGRGDDAILCNEHGPAVQPSLEILADFGNFLDLTN
                     STKNSSAILITASKRNASNVRLDTASLRKRNPVLAQELYQSVMAGSVATMYKTTVYPIN
                     KVAQAMDEVRSRQSGTVVMSFEGDSSILTLPPPIEKLALDLSGTYVLAGGLGAVGLNIA
                     NMMAEYGAKHLVFLSRSGGSKNQEDLERFKSQGILAEAFACDVNKAESVKDVFDGIRGR
                     GHTIKGLVQCAMDLEDTIFDNMTNEKWTRAFKPKSQGSRNLLNNLSPADSPFFILLSSI
                     TGVIGNTAQANYASGNTFEDALAHHARSQLGIPAKSIDVGLVDDSSHYTATGGFGELKS
                     YLHRYQHGWVGLKCTLEELKIALRTIMRGSTADESKVPAQLMFGLGDGNVKTPGSTGYE
                     RDRKFNLRVRKPNDGDAAGRSGKVNVGEILSKATSLKEAAKHTEDVFRAQIALEFGVED
                     SEVDTQRPLPELGVDSLKTVEMRNRALKDMQSDISVFEMLSASPLTEMAAKIASRNQLV
                     SAEDRKGE"
     primer_bind     6654..6673
                     /label=Sc-SoaA-1F
     primer_bind     13859..13895
                     /label=197-55-1F
     primer_bind     complement(13876..13895)
                     /label=Sc-SoaA-4R
ORIGIN
        1 gaccgatgcc ttcacgattt atagttttca ttatcaagta tgcctatatt agtatatagc
       61 atctttagat gacagtgttc gaagtttcac gaataaaaga taatattcta ctttttgctc
      121 ccctcgaggg taccgagctc gaattcactg gccgtcgttt tacaacgtcg tgactgggaa
      181 aaccctggcg ttacccaact taatcgcctt gcagcacatc cccctttcgc cagctggcgt
      241 aatagcgaag aggcccgcac cgatcgccct tcccaacagt tgcgcagcct gaatggcgaa
      301 tggcgcctga tgcggtattt tctccttacg catctgtgcg gtatttcaca ccgcatatat
      361 cggatcgtac ttgttaccca tcattgaatt ttgaacatcc gaacctggga gttttccctg
      421 aaacagatag tatatttgaa cctgtataat aatatatagt ctagcgcttt acggaagaca
      481 atgtatgtat ttcggttcct ggagaaacta ttgcatctat tgcataggta atcttgcacg
      541 tcgcatcccc ggttcatttt ctgcgtttcc atcttgcact tcaatagcat atctttgtta
      601 acgaagcatc tgtgcttcat tttgtagaac aaaaatgcaa cgcgagagcg ctaatttttc
      661 aaacaaagaa tctgagctgc atttttacag aacagaaatg caacgcgaaa gcgctatttt
      721 accaacgaag aatctgtgct tcatttttgt aaaacaaaaa tgcaacgcga gagcgctaat
      781 ttttcaaaca aagaatctga gctgcatttt tacagaacag aaatgcaacg cgagagcgct
      841 attttaccaa caaagaatct atacttcttt tttgttctac aaaaatgcat cccgagagcg
      901 ctatttttct aacaaagcat cttagattac tttttttctc ctttgtgcgc tctataatgc
      961 agtctcttga taactttttg cactgtaggt ccgttaaggt tagaagaagg ctactttggt
     1021 gtctattttc tcttccataa aaaaagcctg actccacttc ccgcgtttac tgattactag
     1081 cgaagctgcg ggtgcatttt ttcaagataa aggcatcccc gattatattc tataccgatg
     1141 tggattgcgc atactttgtg aacagaaagt gatagcgttg atgattcttc attggtcaga
     1201 aaattatgaa cggtttcttc tattttgtct ctatatacta cgtataggaa atgtttacat
     1261 tttcgtattg ttttcgattc actctatgaa tagttcttac tacaattttt ttgtctaaag
     1321 agtaatacta gagataaaca taaaaaatgt agaggtcgag tttagatgca agttcaagga
     1381 gcgaaaggtg gatgggtagg ttatataggg atatagcaca gagatatata gcaaagagat
     1441 acttttgagc aatgtttgtg gaagcggtat tcgcaatatt ttagtagctc gttacagtcc
     1501 ggtgcgtttt tggttttttg aaagtgcgtc ttcagagcgc ttttggtttt caaaagcgct
     1561 ctgaagttcc tatactttct agctagagaa taggaacttc ggaataggaa cttcaaagcg
     1621 tttccgaaaa cgagcgcttc cgaaaatgca acgcgagctg cgcacataca gctcactgtt
     1681 cacgtcgcac ctatatctgc gtgttgcctg tatatatata tacatgagaa gaacggcata
     1741 gtgcgtgttt atgcttaaat gcgtacttat atgcgtctat ttatgtagga tgaaaggtag
     1801 tctagtacct cctgtgatat tatcccattc catgcggggt atcgtatgct tccttcagca
     1861 ctacccttta gctgttctat atgctgccac tcctcaattg gattagtctc atccttcaat
     1921 gctatcattt cctttgatat tggatcgatc cgatgataag ctgtcaaaca tgagaattgg
     1981 gtaataactg atataattaa attgaagctc taatttgtga gtttagtata catgcattta
     2041 cttataatac agttttttag ttttgctggc cgcatcttct caaatatgct tcccagcctg
     2101 cttttctgta acgttcaccc tctaccttag catcccttcc ctttgcaaat agtcctcttc
     2161 caacaataat aatgtcagat cctgtagaga ccacatcatc cacggttcta tactgttgac
     2221 ccaatgcgtc tcccttgtca tctaaaccca caccgggtgt cataatcaac caatcgtaac
     2281 cttcatctct tccacccatg tctctttgag caataaagcc gataacaaaa tctttgtcgc
     2341 tcttcgcaat gtcaacagta cccttagtat attctccagt agatagggag cccttgcatg
     2401 acaattctgc taacatcaaa aggcctctag gttcctttgt tacttcttct gccgcctgct
     2461 tcaaaccgct aacaatacct gggcccacca caccgtgtgc attcgtaatg tctgcccatt
     2521 ctgctattct gtatacaccc gcagagtact gcaatttgac tgtattacca atgtcagcaa
     2581 attttctgtc ttcgaagagt aaaaaattgt acttggcgga taatgccttt agcggcttaa
     2641 ctgtgccctc catggaaaaa tcagtcaaga tatccacatg tgtttttagt aaacaaattt
     2701 tgggacctaa tgcttcaact aactccagta attccttggt ggtacgaaca tccaatgaag
     2761 cacacaagtt tgtttgcttt tcgtgcatga tattaaatag cttggcagca acaggactag
     2821 gatgagtagc agcacgttcc ttatatgtag ctttcgacat gatttatctt cgtttcctgc
     2881 atgtttttgt tctgtgcagt tgggttaaga atactgggca atttcatgtt tcttcaacac
     2941 tacaaatgcg tatatatacc aatctcatgt ttcttcaaca ctacaaatgc gtatatatac
     3001 caatctaagt ctgtgctcct tccttcgttc ttccttctgt tcggagatta ccgaatcaaa
     3061 aaaatttcaa agaaaccgaa atcaaaaaaa agaataaaaa aaaaatgatg aattgaattg
     3121 aaaagctaat tcttgaagac gaaagggcct cgtgatacgc ctatttttat aggttaatgt
     3181 catgataata atggtttctt agacgtcagg tggcactttt cggggaaatg tgcgcggaac
     3241 ccctatttgt ttatttttct aaatacattc aaatatgtat ccgctcatga gacaataacc
     3301 ctgataaatg cttcaataat attgaaaaag gaagagtatg agtattcaac atttccgtgt
     3361 cgcccttatt cccttttttg cggcattttg ccttcctgtt tttgctcacc cagaaacgct
     3421 ggtgaaagta aaagatgctg aagatcagtt gggtgcacga gtgggttaca tcgaactgga
     3481 tctcaacagc ggtaagatcc ttgagagttt tcgccccgaa gaacgttttc caatgatgag
     3541 cacttttaaa gttctgctat gtggcgcggt attatcccgt attgacgccg ggcaagagca
     3601 actcggtcgc cgcatacact attctcagaa tgacttggtt gagtactcac cagtcacaga
     3661 aaagcatctt acggatggca tgacagtaag agaattatgc agtgctgcca taaccatgag
     3721 tgataacact gcggccaact tacttctgac aacgatcgga ggaccgaagg agctaaccgc
     3781 ttttttgcac aacatggggg atcatgtaac tcgccttgat cgttgggaac cggagctgaa
     3841 tgaagccata ccaaacgacg agcgtgacac cacgatgcct gtagcaatgg caacaacgtt
     3901 gcgcaaacta ttaactggcg aactacttac tctagcttcc cggcaacaat taatagactg
     3961 gatggaggcg gataaagttg caggaccact tctgcgctcg gcccttccgg ctggctggtt
     4021 tattgctgat aaatctggag ccggtgagcg tgggtctcgc ggtatcattg cagcactggg
     4081 gccagatggt aagccctccc gtatcgtagt tatctacacg acggggagtc aggcaactat
     4141 ggatgaacga aatagacaga tcgctgagat aggtgcctca ctgattaagc attggtaact
     4201 gtcagaccaa gtttactcat atatacttta gattgattta aaacttcatt tttaatttaa
     4261 aaggatctag gtgaagatcc tttttgataa tctcatgacc aaaatccctt aacgtgagtt
     4321 ttcgttccac tgagcgtcag accccgtaga aaagatcaaa ggatcttctt gagatccttt
     4381 ttttctgcgc gtaatctgct gcttgcaaac aaaaaaacca ccgctaccag cggtggtttg
     4441 tttgccggat caagagctac caactctttt tccgaaggta actggcttca gcagagcgca
     4501 gataccaaat actgtccttc tagtgtagcc gtagttaggc caccacttca agaactctgt
     4561 agcaccgcct acatacctcg ctctgctaat cctgttacca gtggctgctg ccagtggcga
     4621 taagtcgtgt cttaccgggt tggactcaag acgatagtta ccggataagg cgcagcggtc
     4681 gggctgaacg gggggttcgt gcacacagcc cagcttggag cgaacgacct acaccgaact
     4741 gagataccta cagcgtgagc tatgagaaag cgccacgctt cccgaaggga gaaaggcgga
     4801 caggtatccg gtaagcggca gggtcggaac aggagagcgc acgagggagc ttccaggggg
     4861 aaacgcctgg tatctttata gtcctgtcgg gtttcgccac ctctgacttg agcgtcgatt
     4921 tttgtgatgc tcgtcagggg ggcggagcct atggaaaaac gccagcaacg cggccttttt
     4981 acggttcctg gccttttgct ggccttttgc tcacatgttc tttcctgcgt tatcccctga
     5041 ttctgtggat aaccgtatta ccgcctttga gtgagctgat accgctcgcc gcagccgaac
     5101 gaccgagcgc agcgagtcag tgagcgagga agcggaagag cgcccaatac gcaaaccgcc
     5161 tctccccgcg cgttggccga ttcattaatg cagctggcac gacaggtttc ccgactggaa
     5221 agcgggcagt gagcgcaacg caattaatgt gagttagctc actcattagg caccccaggc
     5281 tttacacttt atgcttccgg ctcgtatgtt gtgtggaatt gtgagcggat aacaatttca
     5341 cacaggaaac agctatgacc atgattacgc caagcttgca tgcctgcagg tcgactctag
     5401 aggatccccc tggcacgaca ggtttcccga ctggaaagcg ggcagtgagc gcaacgcaat
     5461 taatgtgagt tagctcactc attaggcacc ccaggcttta cactttatgc ttccggctcg
     5521 tatgttgtgt ggaattgtga gcggataaca atttcacaca ggaaacagct atgaccatga
     5581 ttacgccaag ctcgaaatta accctcacta aagggaacaa aagctggagc tcggatccat
     5641 ttagcggccg gccacaatga aacttcaatt catatcgacc gactattttt ctccgaacca
     5701 aaaaaatagc agggcgagat tggagctgcg gaaaaaagag gaaaaaattt tttcgtagtt
     5761 ttcttgtgca aattagggtg taaggtttct agggcttatt ggttcaagca gaagagacaa
     5821 caattgtagg tcctaaattc aaggcggatg taaggagtat tggtttcgaa agtttttccg
     5881 aagcggcatg gcagggacta cttgcgcatg cgctcggatt atcttcattt ttgcttgcaa
     5941 aaacgtagaa tcatggtaaa ttacatgaag aattctcttt tttttttttt tttttttttt
     6001 tttacctcta aagagtgttg accaactgaa aaaacccttc ttcaagagag ttaaactaag
     6061 actaaccatc ataacttcca aggaattaat cgatatcttg cactcctgat ttttcttcaa
     6121 agagacagcg caaaggatta tgacactgtt gcattgagtc aaaagttttt ccgaagtgac
     6181 ccagtgctct tttttttttt ccgtgaagga ctgacaaata tgcgcacaag atccaatacg
     6241 taatggaaat tcggaaaaac taggaagaaa tgctgcaggg cattgccgtg ccgatctttt
     6301 gtctttcaga tatatgagaa aaagaatatt catcaagtgc tgatagaaga ataccactca
     6361 tatgacgtgg gcagaagaca gcaaacgtaa acatgagctg ctgcgacatt tgatggcttt
     6421 tatccgacaa gccaggaaac tccaccatta tctaatgtag caaaatattt cttaacaccc
     6481 gaagttgcgt gtccccctca cgtttttaat catttgaatt agtatattga aattatatat
     6541 aaaggcaaca atgtccccat aatcaattcc atctggggtc tcatgttctt tccccacctt
     6601 aaaatctata aagatatcat aatcgtcaac tagttgatat acgtaaaatc catatgcact
     6661 ccaaggacga tcaagagcct attgccatca tcggagccgc atgtcggctc cctggcgagg
     6721 tgtcctcgct gggaagccta tgggacaaga tcagtactgc ccgaacgggc cattgcgagg
     6781 tgccgtctga tcggtgggac ggcgaccttc tccaccaccc caacccagac cggaaaggaa
     6841 atatggctgt caagcatggt tactttctca agcaagatat tagcccgcga aatgcgccct
     6901 tcttttccac aacagcaacg gaggctgccg ctttggaccc catgaagcgt ctgcttcttg
     6961 aagtcagcta cgaaagcata gaaaatgccg gtattcccat gcagtccctg gtcaactcgg
     7021 acactggctg ctatgtcgga tgcatgacca acgactacga gatgctctcg acgcaggaca
     7081 tccaggacat gggctacagc gcagccaccg gcctcagcga ggccatgatt tcgaaccgag
     7141 tgtcgtggtt ctttggcctc cgcggtccca gtttgacagt ggataccgcc tgctcgtcca
     7201 gcttgtacgc cctgcatctg gcatgccagg cactgaagct aggagagatt aaccaggccc
     7261 tcgtcggagg agtcaacctg gtgctgtacc ccacatgcat ggagcagttc tcggccatcc
     7321 acatacacag tcccgaaggc atctcgcaca gcttcgacga ccgggccaac gggtacggca
     7381 gaggagaggg catctgctgc atggtggtca agaggctgtc ggacgcgctg cgggacggcg
     7441 acaccatccg ggccgtcgtc cggcacacgg gcgtcaacgc cgacggcaag acgcctagca
     7501 tcacacagcc cagctccgag gcgcaggcgg acctgatccg gcggacgtac aaggcggcag
     7561 ggctgtcgct gtcgtcgacc gagtactttg agagccacgg cactggcact ccagttggtg
     7621 accccatcga gctcagtgcc ctcgccgaga ccatcggagc cgcaagtcgc gccgcgggac
     7681 tgggacctct ttactttggc agcatcaagc cgcgcgttgg ccacactgag ggctgctcgg
     7741 gcctggcgga cgtcttcaag tcgatcctct gcctggaaaa gggcatgctc gtgccgacgt
     7801 acggcgtcga gcgcgtcaac ccgcggctga cgctggacgc atggcacgtc acgctcccgc
     7861 aagagacgat ggcgtggccg agcaagggcc tgcgacgtat cagcgtcaac tcgtttggct
     7921 ttggaggagc caacgcgcac gtcattctgg acgatgcgca tcactatctg tcggaccggg
     7981 gcctggtggg caatcacaac acggtagtgg atgaggatga cgacagctcc gagtcgggta
     8041 tcgacatggc caactcgact accctcaatg ggagcactga gggcacgcat gatggcgacg
     8101 gcgaagagag cgacgattgg aagcagctct ttgtcttcag cacgcaggac caggctggca
     8161 tcatgcgcat cgctcagaca taccacgaca tcctggccaa gaccagcgac gcccagtaca
     8221 tccgcaacct cgcctacacg ctcgccgagc ctcgcagcca ccacgacttc cgcatatttt
     8281 ccgtggcctc atcgctctcc gagctagcca ccgagctcgc caagccgccg cccgccggca
     8341 agacgaagcg cgtctcgcgc cgcggcaaca agaacctcgc ctttgtcttc accggccagg
     8401 gcgcgcagtg gcccgccatg ggcaggcagc tcatgcgcta cgccgtgttt gagcgcagcg
     8461 tgcgcgcctc gcagaggtac ctggaggatc acggctgccc ctgggacgcc gtggtggagc
     8521 ttctgaagag cgacgccgag cgctcaaagt ttgggctgcc cgagtacagc cagacgctgt
     8581 gcacggtgct tcaggtggcg ctggtcgacc tgctgcggca ctggggcgtg aagccgaggg
     8641 ccgtggtcgg acactcgagc ggtgagattg ccgcggcgta cgcggcgtcg tacatcagcc
     8701 atagcgacgc cgtcaagatt gcctacgtgc gcggcgtgag ctcggcgtct atcacccgcc
     8761 acggcgctat gatggccgcc ggtctgtctc gcgccgaggc agaggagtat cttgcccggg
     8821 aaccggcaga ggtgggcgtc gccgtgaagg cgtgcgtcaa cagtcccaag agcgtaaccc
     8881 tctcaggcga tgtcccggcc gtcgatgccc tcgaggctgc catctctgcc gacggacgct
     8941 tcgcacgcaa gctcaaggtc aagacggcgt accactcgcc tcacatgcgc caggtgtcgg
     9001 aaaactactt ccgacgcatg gggcacatcg agacgatggc tggcaacggc gagacggtca
     9061 tgttttcatc gctgacgggc aagatggttg agaaaccgga gcagctggat acgcagtact
     9121 gggtggacaa catgagcaac acggtcgaat tctctgcagc cgtggctact ctactctcgt
     9181 atacaaccac aacgtctact ggtaccagcg gccggaccaa ggctagccag atggcctggg
     9241 gaggcatcgt cgaggtcgga ccccacgctg cgctccaggg ccctgtgcag cagagtatcg
     9301 atgtcgcgaa caacgcatcc gccaaggagg ccccctacgt gtctctcgtg gtgcgcggcc
     9361 aggacgccgt ccgctcagcc ctagcggcgg caggaaagct ctgggttccg ggcatcgaca
     9421 tggacctccg cgctgtgaac cgccttcctc acgcacaggc cccagcggcg ctgcggccca
     9481 agcccttggc cgacctgcct tcctacccat ggaaccacgg gcggtcgtac tggcatgagg
     9541 cgtcggccac gcggtcgatc cgcttcccct tggcggcacg aacggacctc ttgggcatgg
     9601 ccgaggacgt gcagaaccct atgcagccgg ggtggaagaa ttacctgggc atggcggaga
     9661 acccttggat cggggatcac aagatcacgg ggacggtgct gtaccccggc gcgggtctgc
     9721 ttgttatggc tctcgagggc gcgctgcagc tcgccgacaa atcgagcaag gtacgcgggt
     9781 tcaggttccg cgccgtgccc tttgagaggg gcctggtcgt cccctcgggg gacgatgagc
     9841 ctgccgtaga gacgaggctc agcttcgcgc ccgacaggat ggtgaaggac ccgcaccact
     9901 ttactgtgtt ttcatacaac gcgtccgtat ggacgcagcc ctgccacggt accatcagcg
     9961 tcgagtacgt cgccgccgag aagagcgaag tcgactgctc tgatgaagaa gatgccgcct
    10021 gggccgagca ccgccaggct tacaaggccc tctgcgacga cggcacggcc caggacatgg
    10081 acctcgacga cttctacgag catctagagt ctcacggcat ggagtacggc cccatgttcc
    10141 gcaacgtctc ttcgctccgc tgctcctcca gccaccgcac cgcttacggc tccatctcta
    10201 tcccggacac tgcgtccgtc atgcccgctg gctttgagta cccgcacgtc atccacccgg
    10261 ccaccatgga cgcaatcttc cacctgctgc tcgccgccgt cgacgatcgc cggccgacgc
    10321 gcgaggccgc cgtgcacttt ggcctggagg atttgtttgt cgcggcggac caaccccagg
    10381 gtgcgggtgc catgtttgag ggatacagtc cgttgacagg cagggcagcg ggtggacgcg
    10441 aggtgaagtg cagcctggtc gtagcggacg agacgtggca ggagccgagg atcatagcga
    10501 gcgggttctc gctgcggcaa gtgactgctg ctgcgaatgg agcagcagct ggaggagcaa
    10561 acggcgatgg cgggcctggc gggctgaaga agtcggctct ggtgacttgg aagcaagact
    10621 tggactttat gagcccgaaa gcggaccttg gagaatggct cgatggactg acgcacaaaa
    10681 tggcagtgga aaacgttctc ctggttatcg atgacacgtc tctgcctggc ttgtcggata
    10741 ttgtacacga catgtcgcga cgcgtcaacc atatgccggg ttctggcaaa ctcagtagtc
    10801 tggccacgtt caccgcgtgc cttgagtcca tggccaaggc ttggactgat gaaatcaccg
    10861 acgtcaagtt gtgggatgtg gtcgctggcc acgagatccc tgccgctgca gcagaagggt
    10921 acaacttgga tcttgtcctt ggccaccaaa ccctgggaag caagcccgag gccctgcaaa
    10981 tgctcgaaaa ggccctcggt ccggatggac actttgttat ccgaccttca catgatttgc
    11041 cacgagaagc tctggtcaaa tccctcgagg tcttcgaaaa catgaagagc agcgtcgaca
    11101 gcaacttcga catcctatgg gcttccaagg aaaagcaggc cgagtcccag ctgcccggaa
    11161 atgtttacat cctcaccacc tctactcgct ctagccacgt cgaggaccta ggagccaacc
    11221 tctctgcaac attcgcctct ctcaacgtca ctgtccatac tacgacgccc gaggcgggca
    11281 acgtacaaga tctggccgac aagtacgtcg ttttaaccct tgaagtcgaa acccccttca
    11341 tctacgcctg gaccgaggac cacttcctct tcttcaagac gctcgtagcg tccgtcaagc
    11401 accttcgctc gatcacccgc ggtagcctga tggagtcgtg ggccggcggc gtcgagtttg
    11461 cctccgcaca ggggttgctc cgcgtgatgc gcaacgagta tccgcttgcc gcgctgccgc
    11521 accttgatct gtcgtcgtcg tttgacgcct ccgttcctgg cggggccgag tttgtggcca
    11581 aggtgtggag gaaaattatg ggagaaaacg ccgagaccga gttcgcggag ctcgacggca
    11641 cggtgcatat tcctcgcgca cttcaggcgg cgggctttga caatgacctg cagattgcta
    11701 gcggagtcgc caggaccgtc tatcgcgccg tgtcttgggc gacaaagccc atgaaggttt
    11761 cctcgactgt ggacggcggg cccagagcct gtatcatgga cgagctggcc gagtctcttt
    11821 caaccggcca agttgaggtc aacagacagt actacggtct cggacagctc acttccaccg
    11881 acaactgggc aacgccagcg accgacggat ggaccagcgc ccagattgga actgtccagc
    11941 gatgcggtgc acggttacga ctagacttcg ctggccagcg cgtcgtggcc ttccaggatg
    12001 agggctgcaa gaccaccgtc tgcgtcgacg aggccttcac ggcacccatt ccagagggac
    12061 tgtcgcttga agtcgccgct gggtcactca gcattttggg acctgcccga tatgccctcc
    12121 tctatgtcgc tcgcctgata tatggacaaa ccgttctgga ccacaacgca gccagagctc
    12181 tgggccaagc tgcaatccat atctctcgcg ctaatggagc agatgtgtat gctctagtgg
    12241 agcgcggaga ggacaagact cttctaatag agacgctcag cgtcagcgag gatcgcatct
    12301 ttaactccag ccgacagcag tttatcaact ccatcatgaa ggtgaacaat ggccgcggtg
    12361 atgatgccat actctgcaac gagcacggcc cggccgttca gccttcgctg gagattcttg
    12421 ccgattttgg taactttttg gatctcacga acagtaccaa gaactcctct gcaatcctga
    12481 tcacagcttc caagcgcaat gcctccaatg tccgccttga cactgcctct ctcaggaaga
    12541 gaaaccctgt gcttgcacag gaactctacc aaagtgtcat ggctggctcc gttgcgacca
    12601 tgtacaaaac cactgtctac cctatcaaca aagtagccca agccatggat gaagtccgct
    12661 cccgccagag cggcactgtg gtcatgagct ttgagggtga ctcctccata ctgacattgc
    12721 caccgcccat tgagaagctg gccctggacc taagcggtac atacgtcctc gccggtggtc
    12781 tgggcgccgt gggcctcaac attgccaaca tgatggccga gtacggtgcc aagcatctgg
    12841 tctttttgtc cagatctggc gggagcaaga accaagagga cctggaaagg ttcaagagcc
    12901 aggggatcct cgccgaagcg tttgcgtgcg acgttaacaa agccgaaagc gtcaaggacg
    12961 tatttgatgg cattcgaggc agaggccata ccatcaaggg attggtccag tgtgccatgg
    13021 acctcgagga caccatcttt gacaacatga cgaacgagaa atggacgcga gcgttcaagc
    13081 ccaaaagcca aggatcgcgc aacctcctaa acaacctctc ccctgcggac tcgcccttct
    13141 tcatcctcct ctcctccatc acgggcgtca tcggcaacac cgctcaggca aactacgcgt
    13201 ccggcaacac cttcgaggac gcgctagccc accatgcgcg ctcccaactg ggcatcccag
    13261 ccaaaagcat cgacgtcggc ctcgtcgacg actcgtcaca ctacaccgcc acgggcggct
    13321 tcggcgaact caagagctac cttcaccgct accagcacgg gtgggtggga ctcaagtgca
    13381 ctctggagga gctaaaaatc gcgctgcgga ccattatgcg cggctcgacg gccgacgaaa
    13441 gcaaagttcc cgcgcagctc atgtttggtc tgggcgatgg caacgtcaaa acgccgggct
    13501 cgacgggcta cgagcgggac cgcaagttca acctgcgcgt gcggaagcct aacgacggcg
    13561 atgcggcggg caggtctggc aaggtcaacg tgggagaaat tctgagcaag gctacttcgc
    13621 tcaaagaagc ggccaagcac acagaggacg tattcagggc gcagatcgcc ctagagtttg
    13681 gggtcgaaga cagcgaggtt gacacacagc gtccattgcc ggagcttggt gtggactcgc
    13741 ttaagaccgt cgagatgcgc aacagggcgc taaaggacat gcagagcgac atctcagtct
    13801 ttgaaatgct gagcgcttcg ccgctgaccg agatggcggc caagattgca tcgaggaatc
    13861 agcttgtctc tgcggaagat agaaagggag agtaatttaa atgacaaatt tgtgcg
//
