# Supplementary material for: Toward sustainable food preservatives: high-level production of sorbic acid in engineered Saccharomyces cerevisiae
Source: Nat Commun. 2026 Apr 21;17:5492. doi: 10.1038/s41467-026-72163-8 (PMC13284220; doi:10.1038/s41467-026-72163-8)
Supplement: Supplementary file 7 — Source data [file 41467_2026_72163_MOESM7_ESM.zip › Plasmid_Sequences/gb files/pJB319(cox9+B).gb]

LOCUS       Exported                6802 bp DNA     circular SYN 05-SEP-2025
DEFINITION  synthetic circular DNA
ACCESSION   .
VERSION     .
KEYWORDS    .
SOURCE      synthetic DNA construct
  ORGANISM  synthetic DNA construct
REFERENCE   1  (bases 1 to 6802)
  AUTHORS   .
  TITLE     Direct Submission
  JOURNAL   Exported Mar 19, 2026 from SnapGene 6.0.2
            https://www.snapgene.com
COMMENT     http://www.informaxinc.com/
FEATURES             Location/Qualifiers
     source          1..6802
                     /mol_type="other DNA"
                     /organism="synthetic DNA construct"
     source          235..672
                     /chromosome="V"
                     /strain="CEN.PK113-7D"
                     /mol_type="genomic DNA"
                     /db_xref="taxon:889517"
                     /organism="Saccharomyces cerevisiae CEN.PK113-7D"
     primer_bind     196..254
                     /label=p-COX9B-1F
     primer_bind     complement(209..234)
                     /label=p-PRMOB-3R
     promoter        235..672
                     /label=COX9p
     primer_bind     complement(652..710)
                     /label=p-COX9B-1R
     primer_bind     673..698
                     /label=p-PRMOB-2F
     CDS             677..1537
                     /codon_start=1
                     /gene="input.path1.gene203"
                     /product="alpha/beta hydrolase family protein( domain 
                     architecture ID 229394)alpha/beta hydrolase family protein 
                     may catalyze the hydrolysis of substrates with different 
                     chemical composition or physicochemical properties using a 
                     nucleophile-His-acid catalytic triad"
                     /label=B:serine hydrolase
                     /translation="MRIICLHGVGSSGSICESQFEPFIKAADPSYEFVFVDGPASSIRG
                     PGMGGQFSGPFFSHTEGYSPVQMTDALKHFDDVLEELGPFDGVIGFSQGAALATSYMYD
                     QQTRHGRIPFKFALLFSTVCAFAPDTEFSRAQIEGLGARGVKIATDSNNTAASTMPNEE
                     RALYDTLVNVIKPLRDGHALLPDIDLDVYFDHVANAPRLLVPQLMEGPISIPTLHMHGK
                     RDAEFMRSMSLIARSMYDSKMMKTLEHSGTHHPPQKDSEVKAAVRAMEWAIAESHKISI
                     GRSKL"
     misc_feature    1526..1534
                     /label=Feature 11
     misc_feature    1546..1682
                     /label=ADH2T
     misc_feature    2286..3236
                     /label=2u
     misc_feature    complement(3743..4418)
                     /label=TRP1
     misc_feature    4730..5591
                     /label=APr
     primer_bind     4931..4989
                     /label=p-PRMOB-3F
     primer_bind     complement(4971..5029)
                     /label=p-PRMOB-2R
     misc_feature    5592..6532
                     /label=ori
ORIGIN
        1 ctggcacgac aggtttcccg actggaaagc gggcagtgag cgcaacgcaa ttaatgtgag
       61 ttagctcact cattaggcac cccaggcttt acactttatg cttccggctc gtatgttgtg
      121 tggaattgtg agcggataac aatttcacac aggaaacagc tatgaccatg attacgccaa
      181 gctcgaaatt aaccctcact aaagggaaca aaagctggag ctcggatcca tttagctggg
      241 cgatcttcct tgtgcgtctg ttgtctcaca attgcttgaa ggaagatttc ataagatcat
      301 atgagtccct ctttatatgg gcaagtggaa ttatgtgagt caaaatccgc gcgtgacccg
      361 taaagcgtta tcagaaggtg caaacggtgc tatttagctc ataaaaggaa tgattcaagc
      421 tcttttggat tgtaagacac ctttatttag tccaagatca ttgcagaccc ttgttatggt
      481 ctttagcaga gtcctcctct atatctcttc atttactgca acctgattgg cccgctacca
      541 cgatgcccgc tttgttcctg tggtattaaa agaatcgatg aaagagactc ttatcttcag
      601 ggaaaattag gaccgagaat tagagcaagc aagatatttg caaactacta actacaagcg
      661 acttacacag acaccaatga gaatcatctg cctacacggc gtcggaagct ccggcagcat
      721 ctgtgaaagc caattcgagc ctttcatcaa ggcggccgat ccgagctatg agtttgtctt
      781 tgtcgacggg cccgcctcgt cgattcgagg acctggcatg ggcggccagt tttctgggcc
      841 cttcttctcc cacaccgaag gctactctcc cgtgcagatg acggacgccc tgaagcactt
      901 tgacgacgtc ctggaagagc taggcccttt cgacggtgtc atcggcttca gccagggtgc
      961 agctctggcc acttcgtaca tgtacgacca gcagaccagg cacggtcgca tccccttcaa
     1021 gtttgccctg ctcttctcca ccgtctgcgc ctttgccccc gacaccgagt tctcccgagc
     1081 ccagatcgaa ggcctcggcg cccggggcgt caagattgcc accgatagta acaacactgc
     1141 ggcttcgacc atgcccaacg aggaacgcgc tctatacgac accctcgtca atgtcatcaa
     1201 gccgctgcgc gacggccacg ccctgctgcc agacatcgac ctcgacgtct actttgacca
     1261 tgtggccaac gccccgcggc tactggtgcc gcagttgatg gaaggcccaa tctccatccc
     1321 gacacttcac atgcatggga agcgagacgc cgagtttatg cgcagcatgt cgctgattgc
     1381 gcggagtatg tacgacagca agatgatgaa gacgctggaa cacagcggga cgcatcatcc
     1441 gccacagaag gactcagagg tcaaggctgc ggtgagggcg atggaatggg ctattgcaga
     1501 gtctcacaag attagcatcg ggcgatctaa gctgtgaatt taaataaaca tgccttcacg
     1561 atttatagtt tccattatca agtatgccta tattagtata tagcatcttt agatgacagt
     1621 gttcgaagtt tcacgaataa aagataatat tctacttttt gctcccagcg cgtttgctcc
     1681 cctcgagggt acccaattcg ccctatagtg agtcgtatta caattcactg gccgtcgttt
     1741 tacaacgtcg tgactgggaa aaccctggcg ttacccaact taatcgcctt gcagcacatc
     1801 cccctttcgc caggggtacc gagctcgaat tcactggccg tcgttttaca acgtcgtgac
     1861 tgggaaaacc ctggcgttac ccaacttaat cgccttgcag cacatccccc tttcgccagc
     1921 tggcgtaata gcgaagaggc ccgcaccgat cgcccttccc aacagttgcg cagcctgaat
     1981 ggcgaatggc gcctgatgcg gtattttctc cttacgcatc tgtgcggtat ttcacaccgc
     2041 atatatcgga tcgtacttgt tacccatcat tgaattttga acatccgaac ctgggagttt
     2101 tccctgaaac agatagtata tttgaacctg tataataata tatagtctag cgctttacgg
     2161 aagacaatgt atgtatttcg gttcctggag aaactattgc atctattgca taggtaatct
     2221 tgcacgtcgc atccccggtt cattttctgc gtttccatct tgcacttcaa tagcatatct
     2281 ttgttaacga agcatctgtg cttcattttg tagaacaaaa atgcaacgcg agagcgctaa
     2341 tttttcaaac aaagaatctg agctgcattt ttacagaaca gaaatgcaac gcgaaagcgc
     2401 tattttacca acgaagaatc tgtgcttcat ttttgtaaaa caaaaatgca acgcgagagc
     2461 gctaattttt caaacaaaga atctgagctg catttttaca gaacagaaat gcaacgcgag
     2521 agcgctattt taccaacaaa gaatctatac ttcttttttg ttctacaaaa atgcatcccg
     2581 agagcgctat ttttctaaca aagcatctta gattactttt tttctccttt gtgcgctcta
     2641 taatgcagtc tcttgataac tttttgcact gtaggtccgt taaggttaga agaaggctac
     2701 tttggtgtct attttctctt ccataaaaaa agcctgactc cacttcccgc gtttactgat
     2761 tactagcgaa gctgcgggtg cattttttca agataaaggc atccccgatt atattctata
     2821 ccgatgtgga ttgcgcatac tttgtgaaca gaaagtgata gcgttgatga ttcttcattg
     2881 gtcagaaaat tatgaacggt ttcttctatt ttgtctctat atactacgta taggaaatgt
     2941 ttacattttc gtattgtttt cgattcactc tatgaatagt tcttactaca atttttttgt
     3001 ctaaagagta atactagaga taaacataaa aaatgtagag gtcgagttta gatgcaagtt
     3061 caaggagcga aaggtggatg ggtaggttat atagggatat agcacagaga tatatagcaa
     3121 agagatactt ttgagcaatg tttgtggaag cggtattcgc aatattttag tagctcgtta
     3181 cagtccggtg cgtttttggt tttttgaaag tgcgtcttca gagcgctttt ggttttcaaa
     3241 agcgctctga agttcctata ctttctagct agagaatagg aacttcggaa taggaacttc
     3301 aaagcgtttc cgaaaacgag cgcttccgaa aatgcaacgc gagctgcgca catacagctc
     3361 actgttcacg tcgcacctat atctgcgtgt tgcctgtata tatatataca tgagaagaac
     3421 ggcatagtgc gtgtttatgc ttaaatgcgt acttatatgc gtctatttat gtaggatgaa
     3481 aggtagtcta gtacctcctg tgatattatc ccattccatg cggggtatcg tatgcttcct
     3541 tcagcactac cctttagctg ttctatatgc tgccactcct caattggatt agtctcatcc
     3601 ttcaatgcta tcatttcctt tgatattgga tcgatccgat gataagctgt caaacatgag
     3661 aattgatctt ttatgcttgc ttttcaaaag gcttgcaggc aagtgcacaa acaatactta
     3721 aataaatact actcagtaat aacctatttc ttagcatttt tgacgaaatt tgctattttg
     3781 ttagagtctt ttacaccatt tgtctccaca cctccgctta catcaacacc aataacgcca
     3841 tttaatctaa gcgcatcacc aacattttct ggcgtcagtc caccagctaa cataaaatgt
     3901 aagctctcgg ggctctcttg ccttccaacc cagtcagaaa tcgagttcca atccaaaagt
     3961 tcacctgtcc cacctgcttc tgaatcaaac aagggaataa acgaatgagg tttctgtgaa
     4021 gctgcactga gtagtatgtt gcagtctttt ggaaatacga gtcttttaat aactggcaaa
     4081 ccgaggaact cttggtattc ttgccacgac tcatctccat gcagttggac gatatcaatg
     4141 ccgtaatcat tgaccagagc caaaacatcc tccttaggtt gattacgaaa cacgccaacc
     4201 aagtatttcg gagtgcctga actattttta tatgctttta caagacttga aattttcctt
     4261 gcaataaccg ggtcaattgt tctctttcta ttgggcacac atataatacc cagcaagtca
     4321 gcatcggaat ctagtgcaca ttctgcggcc tctgtgctct gcaagccgca aactttcacc
     4381 aatggaccag aactacctgt gaaattaata acagacatac tccaagctgc ctttgtgtgc
     4441 ttaatcacgt atactcacgt gctcaatagt caccaatgcc ctccctcttg gccctctcct
     4501 tttctttttt cgaccgaatt aattcttgaa gacgaaaggg cctcgtgata cgcctatttt
     4561 tataggttaa tgtcatgata ataatggttt cttagacgtc aggtggcact tttcggggaa
     4621 atgtgcgcgg aacccctatt tgtttatttt tctaaataca ttcaaatatg tatccgctca
     4681 tgagacaata accctgataa atgcttcaat aatattgaaa aaggaagagt atgagtattc
     4741 aacatttccg tgtcgccctt attccctttt ttgcggcatt ttgccttcct gtttttgctc
     4801 acccagaaac gctggtgaaa gtaaaagatg ctgaagatca gttgggtgca cgagtgggtt
     4861 acatcgaact ggatctcaac agcggtaaga tccttgagag ttttcgcccc gaagaacgtt
     4921 ttccaatgat gagcactttt aaagttctgc tatgtggcgc ggtattatcc cgtattgacg
     4981 ccgggcaaga gcaactcggt cgccgcatac actattctca gaatgacttg gttgagtact
     5041 caccagtcac agaaaagcat cttacggatg gcatgacagt aagagaatta tgcagtgctg
     5101 ccataaccat gagtgataac actgcggcca acttacttct gacaacgatc ggaggaccga
     5161 aggagctaac cgcttttttg cacaacatgg gggatcatgt aactcgcctt gatcgttggg
     5221 aaccggagct gaatgaagcc ataccaaacg acgagcgtga caccacgatg cctgtagcaa
     5281 tggcaacaac gttgcgcaaa ctattaactg gcgaactact tactctagct tcccggcaac
     5341 aattaataga ctggatggag gcggataaag ttgcaggacc acttctgcgc tcggcccttc
     5401 cggctggctg gtttattgct gataaatctg gagccggtga gcgtgggtct cgcggtatca
     5461 ttgcagcact ggggccagat ggtaagccct cccgtatcgt agttatctac acgacgggga
     5521 gtcaggcaac tatggatgaa cgaaatagac agatcgctga gataggtgcc tcactgatta
     5581 agcattggta actgtcagac caagtttact catatatact ttagattgat ttaaaacttc
     5641 atttttaatt taaaaggatc taggtgaaga tcctttttga taatctcatg accaaaatcc
     5701 cttaacgtga gttttcgttc cactgagcgt cagaccccgt agaaaagatc aaaggatctt
     5761 cttgagatcc tttttttctg cgcgtaatct gctgcttgca aacaaaaaaa ccaccgctac
     5821 cagcggtggt ttgtttgccg gatcaagagc taccaactct ttttccgaag gtaactggct
     5881 tcagcagagc gcagatacca aatactgtcc ttctagtgta gccgtagtta ggccaccact
     5941 tcaagaactc tgtagcaccg cctacatacc tcgctctgct aatcctgtta ccagtggctg
     6001 ctgccagtgg cgataagtcg tgtcttaccg ggttggactc aagacgatag ttaccggata
     6061 aggcgcagcg gtcgggctga acggggggtt cgtgcacaca gcccagcttg gagcgaacga
     6121 cctacaccga actgagatac ctacagcgtg agctatgaga aagcgccacg cttcccgaag
     6181 ggagaaaggc ggacaggtat ccggtaagcg gcagggtcgg aacaggagag cgcacgaggg
     6241 agcttccagg gggaaacgcc tggtatcttt atagtcctgt cgggtttcgc cacctctgac
     6301 ttgagcgtcg atttttgtga tgctcgtcag gggggcggag cctatggaaa aacgccagca
     6361 acgcggcctt tttacggttc ctggcctttt gctggccttt tgctcacatg ttctttcctg
     6421 cgttatcccc tgattctgtg gataaccgta ttaccgcctt tgagtgagct gataccgctc
     6481 gccgcagccg aacgaccgag cgcagcgagt cagtgagcga ggaagcggaa gagcgcccaa
     6541 tacgcaaacc gcctctcccc gcgcgttggc cgattcatta atgcagctgg cacgacaggt
     6601 ttcccgactg gaaagcgggc agtgagcgca acgcaattaa tgtgagttag ctcactcatt
     6661 aggcacccca ggctttacac tttatgcttc cggctcgtat gttgtgtgga attgtgagcg
     6721 gataacaatt tcacacagga aacagctatg accatgatta cgccaagctt gcatgcctgc
     6781 aggtcgactc tagaggatcc cc
//
