# Supplementary material for: Toward sustainable food preservatives: high-level production of sorbic acid in engineered Saccharomyces cerevisiae
Source: Nat Commun. 2026 Apr 21;17:5492. doi: 10.1038/s41467-026-72163-8 (PMC13284220; doi:10.1038/s41467-026-72163-8)
Supplement: Supplementary file 7 — Source data [file 41467_2026_72163_MOESM7_ESM.zip › Plasmid_Sequences/gb files/pJB320(HXT1+B).gb]

LOCUS       Exported                7365 bp DNA     circular SYN 05-SEP-2025
DEFINITION  synthetic circular DNA
ACCESSION   .
VERSION     .
KEYWORDS    .
SOURCE      synthetic DNA construct
  ORGANISM  synthetic DNA construct
REFERENCE   1  (bases 1 to 7365)
  AUTHORS   .
  TITLE     Direct Submission
  JOURNAL   Exported Mar 19, 2026 from SnapGene 6.0.2
            https://www.snapgene.com
COMMENT     http://www.informaxinc.com/
FEATURES             Location/Qualifiers
     source          1..7365
                     /mol_type="other DNA"
                     /organism="synthetic DNA construct"
     source          235..1235
                     /chromosome="V"
                     /strain="CEN.PK113-7D"
                     /mol_type="genomic DNA"
                     /db_xref="taxon:889517"
                     /organism="Saccharomyces cerevisiae CEN.PK113-7D"
     source          235..1235
                     /chromosome="VIII"
                     /strain="S288C"
                     /mol_type="genomic DNA"
                     /db_xref="taxon:559292"
                     /organism="Saccharomyces cerevisiae S288C"
     primer_bind     198..256
                     /label=p-HXT1B-1F
     promoter        235..1235
                     /label=HXT1p
     primer_bind     complement(1212..1270)
                     /label=p-HXT1B-1R
     CDS             1240..2100
                     /codon_start=1
                     /gene="input.path1.gene203"
                     /product="alpha/beta hydrolase family protein( domain 
                     architecture ID 229394)alpha/beta hydrolase family protein 
                     may catalyze the hydrolysis of substrates with different 
                     chemical composition or physicochemical properties using a 
                     nucleophile-His-acid catalytic triad"
                     /label=B:serine hydrolase
                     /translation="MRIICLHGVGSSGSICESQFEPFIKAADPSYEFVFVDGPASSIRG
                     PGMGGQFSGPFFSHTEGYSPVQMTDALKHFDDVLEELGPFDGVIGFSQGAALATSYMYD
                     QQTRHGRIPFKFALLFSTVCAFAPDTEFSRAQIEGLGARGVKIATDSNNTAASTMPNEE
                     RALYDTLVNVIKPLRDGHALLPDIDLDVYFDHVANAPRLLVPQLMEGPISIPTLHMHGK
                     RDAEFMRSMSLIARSMYDSKMMKTLEHSGTHHPPQKDSEVKAAVRAMEWAIAESHKISI
                     GRSKL"
     primer_bind     2070..2128
                     /label=263-B-2F
     primer_bind     complement(2071..2129)
                     /label=263-B-1R
     misc_feature    2089..2097
                     /label=Feature 11
     misc_feature    2109..2245
                     /label=ADH2T
     primer_bind     complement(2171..2191)
                     /label=2T-R
     misc_feature    2849..3799
                     /label=2u
     misc_feature    complement(4306..4981)
                     /label=TRP1
     misc_feature    5293..6154
                     /label=APr
     primer_bind     5494..5552
                     /label=198-06-2F
     primer_bind     complement(5534..5592)
                     /label=198-06-1R
     misc_feature    6155..7095
                     /label=ori
ORIGIN
        1 ctggcacgac aggtttcccg actggaaagc gggcagtgag cgcaacgcaa ttaatgtgag
       61 ttagctcact cattaggcac cccaggcttt acactttatg cttccggctc gtatgttgtg
      121 tggaattgtg agcggataac aatttcacac aggaaacagc tatgaccatg attacgccaa
      181 gctcgaaatt aaccctcact aaagggaaca aaagctggag ctcggatcca tttaggccac
      241 aatgaaactt caattcatat cgaccgacta tttttctccg aaccaaaaaa atagcagggc
      301 gagattggag ctgcggaaaa aagaggaaaa aattttttcg tagttttctt gtgcaaatta
      361 gggtgtaagg tttctagggc ttattggttc aagcagaaga gacaacaatt gtaggtccta
      421 aattcaaggc ggatgtaagg agtattggtt tcgaaagttt ttccgaagcg gcatggcagg
      481 gactacttgc gcatgcgctc ggattatctt catttttgct tgcaaaaacg tagaatcatg
      541 gtaaattaca tgaagaattc tctttttttt tttttttttt ttttttttac ctctaaagag
      601 tgttgaccaa ctgaaaaaac ccttcttcaa gagagttaaa ctaagactaa ccatcataac
      661 ttccaaggaa ttaatcgata tcttgcactc ctgatttttc ttcaaagaga cagcgcaaag
      721 gattatgaca ctgttgcatt gagtcaaaag tttttccgaa gtgacccagt gctctttttt
      781 tttttccgtg aaggactgac aaatatgcgc acaagatcca atacgtaatg gaaattcgga
      841 aaaactagga agaaatgctg cagggcattg ccgtgccgat cttttgtctt tcagatatat
      901 gagaaaaaga atattcatca agtgctgata gaagaatacc actcatatga cgtgggcaga
      961 agacagcaaa cgtaaacatg agctgctgcg acatttgatg gcttttatcc gacaagccag
     1021 gaaactccac cattatctaa tgtagcaaaa tatttcttaa cacccgaagt tgcgtgtccc
     1081 cctcacgttt ttaatcattt gaattagtat attgaaatta tatataaagg caacaatgtc
     1141 cccataatca attccatctg gggtctcatg ttctttcccc accttaaaat ctataaagat
     1201 atcataatcg tcaactagtt gatatacgta aaatcaccaa tgagaatcat ctgcctacac
     1261 ggcgtcggaa gctccggcag catctgtgaa agccaattcg agcctttcat caaggcggcc
     1321 gatccgagct atgagtttgt ctttgtcgac gggcccgcct cgtcgattcg aggacctggc
     1381 atgggcggcc agttttctgg gcccttcttc tcccacaccg aaggctactc tcccgtgcag
     1441 atgacggacg ccctgaagca ctttgacgac gtcctggaag agctaggccc tttcgacggt
     1501 gtcatcggct tcagccaggg tgcagctctg gccacttcgt acatgtacga ccagcagacc
     1561 aggcacggtc gcatcccctt caagtttgcc ctgctcttct ccaccgtctg cgcctttgcc
     1621 cccgacaccg agttctcccg agcccagatc gaaggcctcg gcgcccgggg cgtcaagatt
     1681 gccaccgata gtaacaacac tgcggcttcg accatgccca acgaggaacg cgctctatac
     1741 gacaccctcg tcaatgtcat caagccgctg cgcgacggcc acgccctgct gccagacatc
     1801 gacctcgacg tctactttga ccatgtggcc aacgccccgc ggctactggt gccgcagttg
     1861 atggaaggcc caatctccat cccgacactt cacatgcatg ggaagcgaga cgccgagttt
     1921 atgcgcagca tgtcgctgat tgcgcggagt atgtacgaca gcaagatgat gaagacgctg
     1981 gaacacagcg ggacgcatca tccgccacag aaggactcag aggtcaaggc tgcggtgagg
     2041 gcgatggaat gggctattgc agagtctcac aagattagca tcgggcgatc taagctgtga
     2101 atttaaataa acatgccttc acgatttata gtttccatta tcaagtatgc ctatattagt
     2161 atatagcatc tttagatgac agtgttcgaa gtttcacgaa taaaagataa tattctactt
     2221 tttgctccca gcgcgtttgc tcccctcgag ggtacccaat tcgccctata gtgagtcgta
     2281 ttacaattca ctggccgtcg ttttacaacg tcgtgactgg gaaaaccctg gcgttaccca
     2341 acttaatcgc cttgcagcac atcccccttt cgccaggggt accgagctcg aattcactgg
     2401 ccgtcgtttt acaacgtcgt gactgggaaa accctggcgt tacccaactt aatcgccttg
     2461 cagcacatcc ccctttcgcc agctggcgta atagcgaaga ggcccgcacc gatcgccctt
     2521 cccaacagtt gcgcagcctg aatggcgaat ggcgcctgat gcggtatttt ctccttacgc
     2581 atctgtgcgg tatttcacac cgcatatatc ggatcgtact tgttacccat cattgaattt
     2641 tgaacatccg aacctgggag ttttccctga aacagatagt atatttgaac ctgtataata
     2701 atatatagtc tagcgcttta cggaagacaa tgtatgtatt tcggttcctg gagaaactat
     2761 tgcatctatt gcataggtaa tcttgcacgt cgcatccccg gttcattttc tgcgtttcca
     2821 tcttgcactt caatagcata tctttgttaa cgaagcatct gtgcttcatt ttgtagaaca
     2881 aaaatgcaac gcgagagcgc taatttttca aacaaagaat ctgagctgca tttttacaga
     2941 acagaaatgc aacgcgaaag cgctatttta ccaacgaaga atctgtgctt catttttgta
     3001 aaacaaaaat gcaacgcgag agcgctaatt tttcaaacaa agaatctgag ctgcattttt
     3061 acagaacaga aatgcaacgc gagagcgcta ttttaccaac aaagaatcta tacttctttt
     3121 ttgttctaca aaaatgcatc ccgagagcgc tatttttcta acaaagcatc ttagattact
     3181 ttttttctcc tttgtgcgct ctataatgca gtctcttgat aactttttgc actgtaggtc
     3241 cgttaaggtt agaagaaggc tactttggtg tctattttct cttccataaa aaaagcctga
     3301 ctccacttcc cgcgtttact gattactagc gaagctgcgg gtgcattttt tcaagataaa
     3361 ggcatccccg attatattct ataccgatgt ggattgcgca tactttgtga acagaaagtg
     3421 atagcgttga tgattcttca ttggtcagaa aattatgaac ggtttcttct attttgtctc
     3481 tatatactac gtataggaaa tgtttacatt ttcgtattgt tttcgattca ctctatgaat
     3541 agttcttact acaatttttt tgtctaaaga gtaatactag agataaacat aaaaaatgta
     3601 gaggtcgagt ttagatgcaa gttcaaggag cgaaaggtgg atgggtaggt tatataggga
     3661 tatagcacag agatatatag caaagagata cttttgagca atgtttgtgg aagcggtatt
     3721 cgcaatattt tagtagctcg ttacagtccg gtgcgttttt ggttttttga aagtgcgtct
     3781 tcagagcgct tttggttttc aaaagcgctc tgaagttcct atactttcta gctagagaat
     3841 aggaacttcg gaataggaac ttcaaagcgt ttccgaaaac gagcgcttcc gaaaatgcaa
     3901 cgcgagctgc gcacatacag ctcactgttc acgtcgcacc tatatctgcg tgttgcctgt
     3961 atatatatat acatgagaag aacggcatag tgcgtgttta tgcttaaatg cgtacttata
     4021 tgcgtctatt tatgtaggat gaaaggtagt ctagtacctc ctgtgatatt atcccattcc
     4081 atgcggggta tcgtatgctt ccttcagcac taccctttag ctgttctata tgctgccact
     4141 cctcaattgg attagtctca tccttcaatg ctatcatttc ctttgatatt ggatcgatcc
     4201 gatgataagc tgtcaaacat gagaattgat cttttatgct tgcttttcaa aaggcttgca
     4261 ggcaagtgca caaacaatac ttaaataaat actactcagt aataacctat ttcttagcat
     4321 ttttgacgaa atttgctatt ttgttagagt cttttacacc atttgtctcc acacctccgc
     4381 ttacatcaac accaataacg ccatttaatc taagcgcatc accaacattt tctggcgtca
     4441 gtccaccagc taacataaaa tgtaagctct cggggctctc ttgccttcca acccagtcag
     4501 aaatcgagtt ccaatccaaa agttcacctg tcccacctgc ttctgaatca aacaagggaa
     4561 taaacgaatg aggtttctgt gaagctgcac tgagtagtat gttgcagtct tttggaaata
     4621 cgagtctttt aataactggc aaaccgagga actcttggta ttcttgccac gactcatctc
     4681 catgcagttg gacgatatca atgccgtaat cattgaccag agccaaaaca tcctccttag
     4741 gttgattacg aaacacgcca accaagtatt tcggagtgcc tgaactattt ttatatgctt
     4801 ttacaagact tgaaattttc cttgcaataa ccgggtcaat tgttctcttt ctattgggca
     4861 cacatataat acccagcaag tcagcatcgg aatctagtgc acattctgcg gcctctgtgc
     4921 tctgcaagcc gcaaactttc accaatggac cagaactacc tgtgaaatta ataacagaca
     4981 tactccaagc tgcctttgtg tgcttaatca cgtatactca cgtgctcaat agtcaccaat
     5041 gccctccctc ttggccctct ccttttcttt tttcgaccga attaattctt gaagacgaaa
     5101 gggcctcgtg atacgcctat ttttataggt taatgtcatg ataataatgg tttcttagac
     5161 gtcaggtggc acttttcggg gaaatgtgcg cggaacccct atttgtttat ttttctaaat
     5221 acattcaaat atgtatccgc tcatgagaca ataaccctga taaatgcttc aataatattg
     5281 aaaaaggaag agtatgagta ttcaacattt ccgtgtcgcc cttattccct tttttgcggc
     5341 attttgcctt cctgtttttg ctcacccaga aacgctggtg aaagtaaaag atgctgaaga
     5401 tcagttgggt gcacgagtgg gttacatcga actggatctc aacagcggta agatccttga
     5461 gagttttcgc cccgaagaac gttttccaat gatgagcact tttaaagttc tgctatgtgg
     5521 cgcggtatta tcccgtattg acgccgggca agagcaactc ggtcgccgca tacactattc
     5581 tcagaatgac ttggttgagt actcaccagt cacagaaaag catcttacgg atggcatgac
     5641 agtaagagaa ttatgcagtg ctgccataac catgagtgat aacactgcgg ccaacttact
     5701 tctgacaacg atcggaggac cgaaggagct aaccgctttt ttgcacaaca tgggggatca
     5761 tgtaactcgc cttgatcgtt gggaaccgga gctgaatgaa gccataccaa acgacgagcg
     5821 tgacaccacg atgcctgtag caatggcaac aacgttgcgc aaactattaa ctggcgaact
     5881 acttactcta gcttcccggc aacaattaat agactggatg gaggcggata aagttgcagg
     5941 accacttctg cgctcggccc ttccggctgg ctggtttatt gctgataaat ctggagccgg
     6001 tgagcgtggg tctcgcggta tcattgcagc actggggcca gatggtaagc cctcccgtat
     6061 cgtagttatc tacacgacgg ggagtcaggc aactatggat gaacgaaata gacagatcgc
     6121 tgagataggt gcctcactga ttaagcattg gtaactgtca gaccaagttt actcatatat
     6181 actttagatt gatttaaaac ttcattttta atttaaaagg atctaggtga agatcctttt
     6241 tgataatctc atgaccaaaa tcccttaacg tgagttttcg ttccactgag cgtcagaccc
     6301 cgtagaaaag atcaaaggat cttcttgaga tccttttttt ctgcgcgtaa tctgctgctt
     6361 gcaaacaaaa aaaccaccgc taccagcggt ggtttgtttg ccggatcaag agctaccaac
     6421 tctttttccg aaggtaactg gcttcagcag agcgcagata ccaaatactg tccttctagt
     6481 gtagccgtag ttaggccacc acttcaagaa ctctgtagca ccgcctacat acctcgctct
     6541 gctaatcctg ttaccagtgg ctgctgccag tggcgataag tcgtgtctta ccgggttgga
     6601 ctcaagacga tagttaccgg ataaggcgca gcggtcgggc tgaacggggg gttcgtgcac
     6661 acagcccagc ttggagcgaa cgacctacac cgaactgaga tacctacagc gtgagctatg
     6721 agaaagcgcc acgcttcccg aagggagaaa ggcggacagg tatccggtaa gcggcagggt
     6781 cggaacagga gagcgcacga gggagcttcc agggggaaac gcctggtatc tttatagtcc
     6841 tgtcgggttt cgccacctct gacttgagcg tcgatttttg tgatgctcgt caggggggcg
     6901 gagcctatgg aaaaacgcca gcaacgcggc ctttttacgg ttcctggcct tttgctggcc
     6961 ttttgctcac atgttctttc ctgcgttatc ccctgattct gtggataacc gtattaccgc
     7021 ctttgagtga gctgataccg ctcgccgcag ccgaacgacc gagcgcagcg agtcagtgag
     7081 cgaggaagcg gaagagcgcc caatacgcaa accgcctctc cccgcgcgtt ggccgattca
     7141 ttaatgcagc tggcacgaca ggtttcccga ctggaaagcg ggcagtgagc gcaacgcaat
     7201 taatgtgagt tagctcactc attaggcacc ccaggcttta cactttatgc ttccggctcg
     7261 tatgttgtgt ggaattgtga gcggataaca atttcacaca ggaaacagct atgaccatga
     7321 ttacgccaag cttgcatgcc tgcaggtcga ctctagagga tcccc
//
