# Supplementary material for: Toward sustainable food preservatives: high-level production of sorbic acid in engineered Saccharomyces cerevisiae
Source: Nat Commun. 2026 Apr 21;17:5492. doi: 10.1038/s41467-026-72163-8 (PMC13284220; doi:10.1038/s41467-026-72163-8)
Supplement: Supplementary file 7 — Source data [file 41467_2026_72163_MOESM7_ESM.zip › Plasmid_Sequences/gb files/pJB328(TEF1+A).gb]

LOCUS       Exported               13323 bp DNA     circular SYN 19-MAR-2026
DEFINITION  synthetic circular DNA
ACCESSION   .
VERSION     .
KEYWORDS    .
SOURCE      synthetic DNA construct
  ORGANISM  synthetic DNA construct
REFERENCE   1  (bases 1 to 13323)
  AUTHORS   .
  TITLE     Direct Submission
  JOURNAL   Exported Mar 19, 2026 from SnapGene 6.0.2
            https://www.snapgene.com
COMMENT     http://www.informaxinc.com/
FEATURES             Location/Qualifiers
     source          1..13323
                     /mol_type="other DNA"
                     /organism="synthetic DNA construct"
     source          5650..6057
                     /chromosome="XV"
                     /strain="S288C"
                     /mol_type="genomic DNA"
                     /db_xref="taxon:559292"
                     /organism="Saccharomyces cerevisiae S288C"
     source          5650..6057
                     /chromosome="XV"
                     /strain="S288C"
                     /mol_type="genomic DNA"
                     /db_xref="taxon:559292"
                     /organism="Saccharomyces cerevisiae S288C"
     source          6061..13302
                     /mol_type="other DNA"
                     /organism="synthetic DNA construct"
     misc_feature    6..122
                     /label=ADH2t
     misc_feature    600..1550
                     /label=2u
     misc_feature    2057..2860
                     /label=URA3
     misc_feature    3337..4198
                     /label=APr
     misc_feature    4199..5139
                     /label=ori
     primer_bind     5612..5670
                     /label=p-TEF1A-1F
     primer_bind     complement(5629..5649)
                     /label=313-2R
     promoter        5650..6057
                     /gene="S. cerevisiae TEF1"
                     /label=TEF1p
                     /note="promoter for EF-1-alpha"
     primer_bind     complement(6036..6094)
                     /label=p-TEF1B-1R
     CDS             6061..13302
                     /codon_start=1
                     /product="KS-AT-DH-ER-KR-ACP"
                     /label=A:PKS
                     /translation="MHSKDDQEPIAIIGAACRLPGEVSSLGSLWDKISTARTGHCEVPS
                     DRWDGDLLHHPNPDRKGNMAVKHGYFLKQDISPRNAPFFSTTATEAAALDPMKRLLLEV
                     SYESIENAGIPMQSLVNSDTGCYVGCMTNDYEMLSTQDIQDMGYSAATGLSEAMISNRV
                     SWFFGLRGPSLTVDTACSSSLYALHLACQALKLGEINQALVGGVNLVLYPTCMEQFSAI
                     HIHSPEGISHSFDDRANGYGRGEGICCMVVKRLSDALRDGDTIRAVVRHTGVNADGKTP
                     SITQPSSEAQADLIRRTYKAAGLSLSSTEYFESHGTGTPVGDPIELSALAETIGAASRA
                     AGLGPLYFGSIKPRVGHTEGCSGLADVFKSILCLEKGMLVPTYGVERVNPRLTLDAWHV
                     TLPQETMAWPSKGLRRISVNSFGFGGANAHVILDDAHHYLSDRGLVGNHNTVVDEDDDS
                     SESGIDMANSTTLNGSTEGTHDGDGEESDDWKQLFVFSTQDQAGIMRIAQTYHDILAKT
                     SDAQYIRNLAYTLAEPRSHHDFRIFSVASSLSELATELAKPPPAGKTKRVSRRGNKNLA
                     FVFTGQGAQWPAMGRQLMRYAVFERSVRASQRYLEDHGCPWDAVVELLKSDAERSKFGL
                     PEYSQTLCTVLQVALVDLLRHWGVKPRAVVGHSSGEIAAAYAASYISHSDAVKIAYVRG
                     VSSASITRHGAMMAAGLSRAEAEEYLAREPAEVGVAVKACVNSPKSVTLSGDVPAVDAL
                     EAAISADGRFARKLKVKTAYHSPHMRQVSENYFRRMGHIETMAGNGETVMFSSLTGKMV
                     EKPEQLDTQYWVDNMSNTVEFSAAVATLLSYTTTTSTGTSGRTKASQMAWGGIVEVGPH
                     AALQGPVQQSIDVANNASAKEAPYVSLVVRGQDAVRSALAAAGKLWVPGIDMDLRAVNR
                     LPHAQAPAALRPKPLADLPSYPWNHGRSYWHEASATRSIRFPLAARTDLLGMAEDVQNP
                     MQPGWKNYLGMAENPWIGDHKITGTVLYPGAGLLVMALEGALQLADKSSKVRGFRFRAV
                     PFERGLVVPSGDDEPAVETRLSFAPDRMVKDPHHFTVFSYNASVWTQPCHGTISVEYVA
                     AEKSEVDCSDEEDAAWAEHRQAYKALCDDGTAQDMDLDDFYEHLESHGMEYGPMFRNVS
                     SLRCSSSHRTAYGSISIPDTASVMPAGFEYPHVIHPATMDAIFHLLLAAVDDRRPTREA
                     AVHFGLEDLFVAADQPQGAGAMFEGYSPLTGRAAGGREVKCSLVVADETWQEPRIIASG
                     FSLRQVTAAANGAAAGGANGDGGPGGLKKSALVTWKQDLDFMSPKADLGEWLDGLTHKM
                     AVENVLLVIDDTSLPGLSDIVHDMSRRVNHMPGSGKLSSLATFTACLESMAKAWTDEIT
                     DVKLWDVVAGHEIPAAAAEGYNLDLVLGHQTLGSKPEALQMLEKALGPDGHFVIRPSHD
                     LPREALVKSLEVFENMKSSVDSNFDILWASKEKQAESQLPGNVYILTTSTRSSHVEDLG
                     ANLSATFASLNVTVHTTTPEAGNVQDLADKYVVLTLEVETPFIYAWTEDHFLFFKTLVA
                     SVKHLRSITRGSLMESWAGGVEFASAQGLLRVMRNEYPLAALPHLDLSSSFDASVPGGA
                     EFVAKVWRKIMGENAETEFAELDGTVHIPRALQAAGFDNDLQIASGVARTVYRAVSWAT
                     KPMKVSSTVDGGPRACIMDELAESLSTGQVEVNRQYYGLGQLTSTDNWATPATDGWTSA
                     QIGTVQRCGARLRLDFAGQRVVAFQDEGCKTTVCVDEAFTAPIPEGLSLEVAAGSLSIL
                     GPARYALLYVARLIYGQTVLDHNAARALGQAAIHISRANGADVYALVERGEDKTLLIET
                     LSVSEDRIFNSSRQQFINSIMKVNNGRGDDAILCNEHGPAVQPSLEILADFGNFLDLTN
                     STKNSSAILITASKRNASNVRLDTASLRKRNPVLAQELYQSVMAGSVATMYKTTVYPIN
                     KVAQAMDEVRSRQSGTVVMSFEGDSSILTLPPPIEKLALDLSGTYVLAGGLGAVGLNIA
                     NMMAEYGAKHLVFLSRSGGSKNQEDLERFKSQGILAEAFACDVNKAESVKDVFDGIRGR
                     GHTIKGLVQCAMDLEDTIFDNMTNEKWTRAFKPKSQGSRNLLNNLSPADSPFFILLSSI
                     TGVIGNTAQANYASGNTFEDALAHHARSQLGIPAKSIDVGLVDDSSHYTATGGFGELKS
                     YLHRYQHGWVGLKCTLEELKIALRTIMRGSTADESKVPAQLMFGLGDGNVKTPGSTGYE
                     RDRKFNLRVRKPNDGDAAGRSGKVNVGEILSKATSLKEAAKHTEDVFRAQIALEFGVED
                     SEVDTQRPLPELGVDSLKTVEMRNRALKDMQSDISVFEMLSASPLTEMAAKIASRNQLV
                     SAEDRKGE"
     primer_bind     6061..6080
                     /label=Sc-SoaA-1F
     primer_bind     13266..13302
                     /label=197-55-1F
     primer_bind     complement(13283..13302)
                     /label=Sc-SoaA-4R
ORIGIN
        1 gaccgatgcc ttcacgattt atagttttca ttatcaagta tgcctatatt agtatatagc
       61 atctttagat gacagtgttc gaagtttcac gaataaaaga taatattcta ctttttgctc
      121 ccctcgaggg taccgagctc gaattcactg gccgtcgttt tacaacgtcg tgactgggaa
      181 aaccctggcg ttacccaact taatcgcctt gcagcacatc cccctttcgc cagctggcgt
      241 aatagcgaag aggcccgcac cgatcgccct tcccaacagt tgcgcagcct gaatggcgaa
      301 tggcgcctga tgcggtattt tctccttacg catctgtgcg gtatttcaca ccgcatatat
      361 cggatcgtac ttgttaccca tcattgaatt ttgaacatcc gaacctggga gttttccctg
      421 aaacagatag tatatttgaa cctgtataat aatatatagt ctagcgcttt acggaagaca
      481 atgtatgtat ttcggttcct ggagaaacta ttgcatctat tgcataggta atcttgcacg
      541 tcgcatcccc ggttcatttt ctgcgtttcc atcttgcact tcaatagcat atctttgtta
      601 acgaagcatc tgtgcttcat tttgtagaac aaaaatgcaa cgcgagagcg ctaatttttc
      661 aaacaaagaa tctgagctgc atttttacag aacagaaatg caacgcgaaa gcgctatttt
      721 accaacgaag aatctgtgct tcatttttgt aaaacaaaaa tgcaacgcga gagcgctaat
      781 ttttcaaaca aagaatctga gctgcatttt tacagaacag aaatgcaacg cgagagcgct
      841 attttaccaa caaagaatct atacttcttt tttgttctac aaaaatgcat cccgagagcg
      901 ctatttttct aacaaagcat cttagattac tttttttctc ctttgtgcgc tctataatgc
      961 agtctcttga taactttttg cactgtaggt ccgttaaggt tagaagaagg ctactttggt
     1021 gtctattttc tcttccataa aaaaagcctg actccacttc ccgcgtttac tgattactag
     1081 cgaagctgcg ggtgcatttt ttcaagataa aggcatcccc gattatattc tataccgatg
     1141 tggattgcgc atactttgtg aacagaaagt gatagcgttg atgattcttc attggtcaga
     1201 aaattatgaa cggtttcttc tattttgtct ctatatacta cgtataggaa atgtttacat
     1261 tttcgtattg ttttcgattc actctatgaa tagttcttac tacaattttt ttgtctaaag
     1321 agtaatacta gagataaaca taaaaaatgt agaggtcgag tttagatgca agttcaagga
     1381 gcgaaaggtg gatgggtagg ttatataggg atatagcaca gagatatata gcaaagagat
     1441 acttttgagc aatgtttgtg gaagcggtat tcgcaatatt ttagtagctc gttacagtcc
     1501 ggtgcgtttt tggttttttg aaagtgcgtc ttcagagcgc ttttggtttt caaaagcgct
     1561 ctgaagttcc tatactttct agctagagaa taggaacttc ggaataggaa cttcaaagcg
     1621 tttccgaaaa cgagcgcttc cgaaaatgca acgcgagctg cgcacataca gctcactgtt
     1681 cacgtcgcac ctatatctgc gtgttgcctg tatatatata tacatgagaa gaacggcata
     1741 gtgcgtgttt atgcttaaat gcgtacttat atgcgtctat ttatgtagga tgaaaggtag
     1801 tctagtacct cctgtgatat tatcccattc catgcggggt atcgtatgct tccttcagca
     1861 ctacccttta gctgttctat atgctgccac tcctcaattg gattagtctc atccttcaat
     1921 gctatcattt cctttgatat tggatcgatc cgatgataag ctgtcaaaca tgagaattgg
     1981 gtaataactg atataattaa attgaagctc taatttgtga gtttagtata catgcattta
     2041 cttataatac agttttttag ttttgctggc cgcatcttct caaatatgct tcccagcctg
     2101 cttttctgta acgttcaccc tctaccttag catcccttcc ctttgcaaat agtcctcttc
     2161 caacaataat aatgtcagat cctgtagaga ccacatcatc cacggttcta tactgttgac
     2221 ccaatgcgtc tcccttgtca tctaaaccca caccgggtgt cataatcaac caatcgtaac
     2281 cttcatctct tccacccatg tctctttgag caataaagcc gataacaaaa tctttgtcgc
     2341 tcttcgcaat gtcaacagta cccttagtat attctccagt agatagggag cccttgcatg
     2401 acaattctgc taacatcaaa aggcctctag gttcctttgt tacttcttct gccgcctgct
     2461 tcaaaccgct aacaatacct gggcccacca caccgtgtgc attcgtaatg tctgcccatt
     2521 ctgctattct gtatacaccc gcagagtact gcaatttgac tgtattacca atgtcagcaa
     2581 attttctgtc ttcgaagagt aaaaaattgt acttggcgga taatgccttt agcggcttaa
     2641 ctgtgccctc catggaaaaa tcagtcaaga tatccacatg tgtttttagt aaacaaattt
     2701 tgggacctaa tgcttcaact aactccagta attccttggt ggtacgaaca tccaatgaag
     2761 cacacaagtt tgtttgcttt tcgtgcatga tattaaatag cttggcagca acaggactag
     2821 gatgagtagc agcacgttcc ttatatgtag ctttcgacat gatttatctt cgtttcctgc
     2881 atgtttttgt tctgtgcagt tgggttaaga atactgggca atttcatgtt tcttcaacac
     2941 tacaaatgcg tatatatacc aatctcatgt ttcttcaaca ctacaaatgc gtatatatac
     3001 caatctaagt ctgtgctcct tccttcgttc ttccttctgt tcggagatta ccgaatcaaa
     3061 aaaatttcaa agaaaccgaa atcaaaaaaa agaataaaaa aaaaatgatg aattgaattg
     3121 aaaagctaat tcttgaagac gaaagggcct cgtgatacgc ctatttttat aggttaatgt
     3181 catgataata atggtttctt agacgtcagg tggcactttt cggggaaatg tgcgcggaac
     3241 ccctatttgt ttatttttct aaatacattc aaatatgtat ccgctcatga gacaataacc
     3301 ctgataaatg cttcaataat attgaaaaag gaagagtatg agtattcaac atttccgtgt
     3361 cgcccttatt cccttttttg cggcattttg ccttcctgtt tttgctcacc cagaaacgct
     3421 ggtgaaagta aaagatgctg aagatcagtt gggtgcacga gtgggttaca tcgaactgga
     3481 tctcaacagc ggtaagatcc ttgagagttt tcgccccgaa gaacgttttc caatgatgag
     3541 cacttttaaa gttctgctat gtggcgcggt attatcccgt attgacgccg ggcaagagca
     3601 actcggtcgc cgcatacact attctcagaa tgacttggtt gagtactcac cagtcacaga
     3661 aaagcatctt acggatggca tgacagtaag agaattatgc agtgctgcca taaccatgag
     3721 tgataacact gcggccaact tacttctgac aacgatcgga ggaccgaagg agctaaccgc
     3781 ttttttgcac aacatggggg atcatgtaac tcgccttgat cgttgggaac cggagctgaa
     3841 tgaagccata ccaaacgacg agcgtgacac cacgatgcct gtagcaatgg caacaacgtt
     3901 gcgcaaacta ttaactggcg aactacttac tctagcttcc cggcaacaat taatagactg
     3961 gatggaggcg gataaagttg caggaccact tctgcgctcg gcccttccgg ctggctggtt
     4021 tattgctgat aaatctggag ccggtgagcg tgggtctcgc ggtatcattg cagcactggg
     4081 gccagatggt aagccctccc gtatcgtagt tatctacacg acggggagtc aggcaactat
     4141 ggatgaacga aatagacaga tcgctgagat aggtgcctca ctgattaagc attggtaact
     4201 gtcagaccaa gtttactcat atatacttta gattgattta aaacttcatt tttaatttaa
     4261 aaggatctag gtgaagatcc tttttgataa tctcatgacc aaaatccctt aacgtgagtt
     4321 ttcgttccac tgagcgtcag accccgtaga aaagatcaaa ggatcttctt gagatccttt
     4381 ttttctgcgc gtaatctgct gcttgcaaac aaaaaaacca ccgctaccag cggtggtttg
     4441 tttgccggat caagagctac caactctttt tccgaaggta actggcttca gcagagcgca
     4501 gataccaaat actgtccttc tagtgtagcc gtagttaggc caccacttca agaactctgt
     4561 agcaccgcct acatacctcg ctctgctaat cctgttacca gtggctgctg ccagtggcga
     4621 taagtcgtgt cttaccgggt tggactcaag acgatagtta ccggataagg cgcagcggtc
     4681 gggctgaacg gggggttcgt gcacacagcc cagcttggag cgaacgacct acaccgaact
     4741 gagataccta cagcgtgagc tatgagaaag cgccacgctt cccgaaggga gaaaggcgga
     4801 caggtatccg gtaagcggca gggtcggaac aggagagcgc acgagggagc ttccaggggg
     4861 aaacgcctgg tatctttata gtcctgtcgg gtttcgccac ctctgacttg agcgtcgatt
     4921 tttgtgatgc tcgtcagggg ggcggagcct atggaaaaac gccagcaacg cggccttttt
     4981 acggttcctg gccttttgct ggccttttgc tcacatgttc tttcctgcgt tatcccctga
     5041 ttctgtggat aaccgtatta ccgcctttga gtgagctgat accgctcgcc gcagccgaac
     5101 gaccgagcgc agcgagtcag tgagcgagga agcggaagag cgcccaatac gcaaaccgcc
     5161 tctccccgcg cgttggccga ttcattaatg cagctggcac gacaggtttc ccgactggaa
     5221 agcgggcagt gagcgcaacg caattaatgt gagttagctc actcattagg caccccaggc
     5281 tttacacttt atgcttccgg ctcgtatgtt gtgtggaatt gtgagcggat aacaatttca
     5341 cacaggaaac agctatgacc atgattacgc caagcttgca tgcctgcagg tcgactctag
     5401 aggatccccc tggcacgaca ggtttcccga ctggaaagcg ggcagtgagc gcaacgcaat
     5461 taatgtgagt tagctcactc attaggcacc ccaggcttta cactttatgc ttccggctcg
     5521 tatgttgtgt ggaattgtga gcggataaca atttcacaca ggaaacagct atgaccatga
     5581 ttacgccaag ctcgaaatta accctcacta aagggaacaa aagctggagc tcggatccat
     5641 ttagcggccg cacacaccat agcttcaaaa tgtttctact ccttttttac tcttccagat
     5701 tttctcggac tccgcgcatc gccgtaccac ttcaaaacac ccaagcacag catactaaat
     5761 ttcccctctt tcttcctcta gggtgtcgtt aattacccgt actaaaggtt tggaaaagaa
     5821 aaaagagacc gcctcgtttc tttttcttcg tcgaaaaagg caataaaaat ttttatcacg
     5881 tttctttttc ttgaaaattt ttttttttga tttttttctc tttcgatgac ctcccattga
     5941 tatttaagtt aataaacggt cttcaatttc tcaagtttca gtttcatttt tcttgttcta
     6001 ttacaacttt ttttacttct tgctcattag aaagaaagca tagcaatcta atctaagcat
     6061 atgcactcca aggacgatca agagcctatt gccatcatcg gagccgcatg tcggctccct
     6121 ggcgaggtgt cctcgctggg aagcctatgg gacaagatca gtactgcccg aacgggccat
     6181 tgcgaggtgc cgtctgatcg gtgggacggc gaccttctcc accaccccaa cccagaccgg
     6241 aaaggaaata tggctgtcaa gcatggttac tttctcaagc aagatattag cccgcgaaat
     6301 gcgcccttct tttccacaac agcaacggag gctgccgctt tggaccccat gaagcgtctg
     6361 cttcttgaag tcagctacga aagcatagaa aatgccggta ttcccatgca gtccctggtc
     6421 aactcggaca ctggctgcta tgtcggatgc atgaccaacg actacgagat gctctcgacg
     6481 caggacatcc aggacatggg ctacagcgca gccaccggcc tcagcgaggc catgatttcg
     6541 aaccgagtgt cgtggttctt tggcctccgc ggtcccagtt tgacagtgga taccgcctgc
     6601 tcgtccagct tgtacgccct gcatctggca tgccaggcac tgaagctagg agagattaac
     6661 caggccctcg tcggaggagt caacctggtg ctgtacccca catgcatgga gcagttctcg
     6721 gccatccaca tacacagtcc cgaaggcatc tcgcacagct tcgacgaccg ggccaacggg
     6781 tacggcagag gagagggcat ctgctgcatg gtggtcaaga ggctgtcgga cgcgctgcgg
     6841 gacggcgaca ccatccgggc cgtcgtccgg cacacgggcg tcaacgccga cggcaagacg
     6901 cctagcatca cacagcccag ctccgaggcg caggcggacc tgatccggcg gacgtacaag
     6961 gcggcagggc tgtcgctgtc gtcgaccgag tactttgaga gccacggcac tggcactcca
     7021 gttggtgacc ccatcgagct cagtgccctc gccgagacca tcggagccgc aagtcgcgcc
     7081 gcgggactgg gacctcttta ctttggcagc atcaagccgc gcgttggcca cactgagggc
     7141 tgctcgggcc tggcggacgt cttcaagtcg atcctctgcc tggaaaaggg catgctcgtg
     7201 ccgacgtacg gcgtcgagcg cgtcaacccg cggctgacgc tggacgcatg gcacgtcacg
     7261 ctcccgcaag agacgatggc gtggccgagc aagggcctgc gacgtatcag cgtcaactcg
     7321 tttggctttg gaggagccaa cgcgcacgtc attctggacg atgcgcatca ctatctgtcg
     7381 gaccggggcc tggtgggcaa tcacaacacg gtagtggatg aggatgacga cagctccgag
     7441 tcgggtatcg acatggccaa ctcgactacc ctcaatggga gcactgaggg cacgcatgat
     7501 ggcgacggcg aagagagcga cgattggaag cagctctttg tcttcagcac gcaggaccag
     7561 gctggcatca tgcgcatcgc tcagacatac cacgacatcc tggccaagac cagcgacgcc
     7621 cagtacatcc gcaacctcgc ctacacgctc gccgagcctc gcagccacca cgacttccgc
     7681 atattttccg tggcctcatc gctctccgag ctagccaccg agctcgccaa gccgccgccc
     7741 gccggcaaga cgaagcgcgt ctcgcgccgc ggcaacaaga acctcgcctt tgtcttcacc
     7801 ggccagggcg cgcagtggcc cgccatgggc aggcagctca tgcgctacgc cgtgtttgag
     7861 cgcagcgtgc gcgcctcgca gaggtacctg gaggatcacg gctgcccctg ggacgccgtg
     7921 gtggagcttc tgaagagcga cgccgagcgc tcaaagtttg ggctgcccga gtacagccag
     7981 acgctgtgca cggtgcttca ggtggcgctg gtcgacctgc tgcggcactg gggcgtgaag
     8041 ccgagggccg tggtcggaca ctcgagcggt gagattgccg cggcgtacgc ggcgtcgtac
     8101 atcagccata gcgacgccgt caagattgcc tacgtgcgcg gcgtgagctc ggcgtctatc
     8161 acccgccacg gcgctatgat ggccgccggt ctgtctcgcg ccgaggcaga ggagtatctt
     8221 gcccgggaac cggcagaggt gggcgtcgcc gtgaaggcgt gcgtcaacag tcccaagagc
     8281 gtaaccctct caggcgatgt cccggccgtc gatgccctcg aggctgccat ctctgccgac
     8341 ggacgcttcg cacgcaagct caaggtcaag acggcgtacc actcgcctca catgcgccag
     8401 gtgtcggaaa actacttccg acgcatgggg cacatcgaga cgatggctgg caacggcgag
     8461 acggtcatgt tttcatcgct gacgggcaag atggttgaga aaccggagca gctggatacg
     8521 cagtactggg tggacaacat gagcaacacg gtcgaattct ctgcagccgt ggctactcta
     8581 ctctcgtata caaccacaac gtctactggt accagcggcc ggaccaaggc tagccagatg
     8641 gcctggggag gcatcgtcga ggtcggaccc cacgctgcgc tccagggccc tgtgcagcag
     8701 agtatcgatg tcgcgaacaa cgcatccgcc aaggaggccc cctacgtgtc tctcgtggtg
     8761 cgcggccagg acgccgtccg ctcagcccta gcggcggcag gaaagctctg ggttccgggc
     8821 atcgacatgg acctccgcgc tgtgaaccgc cttcctcacg cacaggcccc agcggcgctg
     8881 cggcccaagc ccttggccga cctgccttcc tacccatgga accacgggcg gtcgtactgg
     8941 catgaggcgt cggccacgcg gtcgatccgc ttccccttgg cggcacgaac ggacctcttg
     9001 ggcatggccg aggacgtgca gaaccctatg cagccggggt ggaagaatta cctgggcatg
     9061 gcggagaacc cttggatcgg ggatcacaag atcacgggga cggtgctgta ccccggcgcg
     9121 ggtctgcttg ttatggctct cgagggcgcg ctgcagctcg ccgacaaatc gagcaaggta
     9181 cgcgggttca ggttccgcgc cgtgcccttt gagaggggcc tggtcgtccc ctcgggggac
     9241 gatgagcctg ccgtagagac gaggctcagc ttcgcgcccg acaggatggt gaaggacccg
     9301 caccacttta ctgtgttttc atacaacgcg tccgtatgga cgcagccctg ccacggtacc
     9361 atcagcgtcg agtacgtcgc cgccgagaag agcgaagtcg actgctctga tgaagaagat
     9421 gccgcctggg ccgagcaccg ccaggcttac aaggccctct gcgacgacgg cacggcccag
     9481 gacatggacc tcgacgactt ctacgagcat ctagagtctc acggcatgga gtacggcccc
     9541 atgttccgca acgtctcttc gctccgctgc tcctccagcc accgcaccgc ttacggctcc
     9601 atctctatcc cggacactgc gtccgtcatg cccgctggct ttgagtaccc gcacgtcatc
     9661 cacccggcca ccatggacgc aatcttccac ctgctgctcg ccgccgtcga cgatcgccgg
     9721 ccgacgcgcg aggccgccgt gcactttggc ctggaggatt tgtttgtcgc ggcggaccaa
     9781 ccccagggtg cgggtgccat gtttgaggga tacagtccgt tgacaggcag ggcagcgggt
     9841 ggacgcgagg tgaagtgcag cctggtcgta gcggacgaga cgtggcagga gccgaggatc
     9901 atagcgagcg ggttctcgct gcggcaagtg actgctgctg cgaatggagc agcagctgga
     9961 ggagcaaacg gcgatggcgg gcctggcggg ctgaagaagt cggctctggt gacttggaag
    10021 caagacttgg actttatgag cccgaaagcg gaccttggag aatggctcga tggactgacg
    10081 cacaaaatgg cagtggaaaa cgttctcctg gttatcgatg acacgtctct gcctggcttg
    10141 tcggatattg tacacgacat gtcgcgacgc gtcaaccata tgccgggttc tggcaaactc
    10201 agtagtctgg ccacgttcac cgcgtgcctt gagtccatgg ccaaggcttg gactgatgaa
    10261 atcaccgacg tcaagttgtg ggatgtggtc gctggccacg agatccctgc cgctgcagca
    10321 gaagggtaca acttggatct tgtccttggc caccaaaccc tgggaagcaa gcccgaggcc
    10381 ctgcaaatgc tcgaaaaggc cctcggtccg gatggacact ttgttatccg accttcacat
    10441 gatttgccac gagaagctct ggtcaaatcc ctcgaggtct tcgaaaacat gaagagcagc
    10501 gtcgacagca acttcgacat cctatgggct tccaaggaaa agcaggccga gtcccagctg
    10561 cccggaaatg tttacatcct caccacctct actcgctcta gccacgtcga ggacctagga
    10621 gccaacctct ctgcaacatt cgcctctctc aacgtcactg tccatactac gacgcccgag
    10681 gcgggcaacg tacaagatct ggccgacaag tacgtcgttt taacccttga agtcgaaacc
    10741 cccttcatct acgcctggac cgaggaccac ttcctcttct tcaagacgct cgtagcgtcc
    10801 gtcaagcacc ttcgctcgat cacccgcggt agcctgatgg agtcgtgggc cggcggcgtc
    10861 gagtttgcct ccgcacaggg gttgctccgc gtgatgcgca acgagtatcc gcttgccgcg
    10921 ctgccgcacc ttgatctgtc gtcgtcgttt gacgcctccg ttcctggcgg ggccgagttt
    10981 gtggccaagg tgtggaggaa aattatggga gaaaacgccg agaccgagtt cgcggagctc
    11041 gacggcacgg tgcatattcc tcgcgcactt caggcggcgg gctttgacaa tgacctgcag
    11101 attgctagcg gagtcgccag gaccgtctat cgcgccgtgt cttgggcgac aaagcccatg
    11161 aaggtttcct cgactgtgga cggcgggccc agagcctgta tcatggacga gctggccgag
    11221 tctctttcaa ccggccaagt tgaggtcaac agacagtact acggtctcgg acagctcact
    11281 tccaccgaca actgggcaac gccagcgacc gacggatgga ccagcgccca gattggaact
    11341 gtccagcgat gcggtgcacg gttacgacta gacttcgctg gccagcgcgt cgtggccttc
    11401 caggatgagg gctgcaagac caccgtctgc gtcgacgagg ccttcacggc acccattcca
    11461 gagggactgt cgcttgaagt cgccgctggg tcactcagca ttttgggacc tgcccgatat
    11521 gccctcctct atgtcgctcg cctgatatat ggacaaaccg ttctggacca caacgcagcc
    11581 agagctctgg gccaagctgc aatccatatc tctcgcgcta atggagcaga tgtgtatgct
    11641 ctagtggagc gcggagagga caagactctt ctaatagaga cgctcagcgt cagcgaggat
    11701 cgcatcttta actccagccg acagcagttt atcaactcca tcatgaaggt gaacaatggc
    11761 cgcggtgatg atgccatact ctgcaacgag cacggcccgg ccgttcagcc ttcgctggag
    11821 attcttgccg attttggtaa ctttttggat ctcacgaaca gtaccaagaa ctcctctgca
    11881 atcctgatca cagcttccaa gcgcaatgcc tccaatgtcc gccttgacac tgcctctctc
    11941 aggaagagaa accctgtgct tgcacaggaa ctctaccaaa gtgtcatggc tggctccgtt
    12001 gcgaccatgt acaaaaccac tgtctaccct atcaacaaag tagcccaagc catggatgaa
    12061 gtccgctccc gccagagcgg cactgtggtc atgagctttg agggtgactc ctccatactg
    12121 acattgccac cgcccattga gaagctggcc ctggacctaa gcggtacata cgtcctcgcc
    12181 ggtggtctgg gcgccgtggg cctcaacatt gccaacatga tggccgagta cggtgccaag
    12241 catctggtct ttttgtccag atctggcggg agcaagaacc aagaggacct ggaaaggttc
    12301 aagagccagg ggatcctcgc cgaagcgttt gcgtgcgacg ttaacaaagc cgaaagcgtc
    12361 aaggacgtat ttgatggcat tcgaggcaga ggccatacca tcaagggatt ggtccagtgt
    12421 gccatggacc tcgaggacac catctttgac aacatgacga acgagaaatg gacgcgagcg
    12481 ttcaagccca aaagccaagg atcgcgcaac ctcctaaaca acctctcccc tgcggactcg
    12541 cccttcttca tcctcctctc ctccatcacg ggcgtcatcg gcaacaccgc tcaggcaaac
    12601 tacgcgtccg gcaacacctt cgaggacgcg ctagcccacc atgcgcgctc ccaactgggc
    12661 atcccagcca aaagcatcga cgtcggcctc gtcgacgact cgtcacacta caccgccacg
    12721 ggcggcttcg gcgaactcaa gagctacctt caccgctacc agcacgggtg ggtgggactc
    12781 aagtgcactc tggaggagct aaaaatcgcg ctgcggacca ttatgcgcgg ctcgacggcc
    12841 gacgaaagca aagttcccgc gcagctcatg tttggtctgg gcgatggcaa cgtcaaaacg
    12901 ccgggctcga cgggctacga gcgggaccgc aagttcaacc tgcgcgtgcg gaagcctaac
    12961 gacggcgatg cggcgggcag gtctggcaag gtcaacgtgg gagaaattct gagcaaggct
    13021 acttcgctca aagaagcggc caagcacaca gaggacgtat tcagggcgca gatcgcccta
    13081 gagtttgggg tcgaagacag cgaggttgac acacagcgtc cattgccgga gcttggtgtg
    13141 gactcgctta agaccgtcga gatgcgcaac agggcgctaa aggacatgca gagcgacatc
    13201 tcagtctttg aaatgctgag cgcttcgccg ctgaccgaga tggcggccaa gattgcatcg
    13261 aggaatcagc ttgtctctgc ggaagataga aagggagagt aatttaaatg acaaatttgt
    13321 gcg
//
