# Supplementary material for: Toward sustainable food preservatives: high-level production of sorbic acid in engineered Saccharomyces cerevisiae
Source: Nat Commun. 2026 Apr 21;17:5492. doi: 10.1038/s41467-026-72163-8 (PMC13284220; doi:10.1038/s41467-026-72163-8)
Supplement: Supplementary file 7 — Source data [file 41467_2026_72163_MOESM7_ESM.zip › Plasmid_Sequences/gb files/pJB329(TEF1+B).gb]

LOCUS       Exported                6772 bp DNA     circular SYN 05-SEP-2025
DEFINITION  synthetic circular DNA
ACCESSION   .
VERSION     .
KEYWORDS    .
SOURCE      synthetic DNA construct
  ORGANISM  synthetic DNA construct
REFERENCE   1  (bases 1 to 6772)
  AUTHORS   .
  TITLE     Direct Submission
  JOURNAL   Exported Mar 19, 2026 from SnapGene 6.0.2
            https://www.snapgene.com
COMMENT     http://www.informaxinc.com/
FEATURES             Location/Qualifiers
     source          1..6772
                     /mol_type="other DNA"
                     /organism="synthetic DNA construct"
     source          235..642
                     /chromosome="XV"
                     /strain="S288C"
                     /mol_type="genomic DNA"
                     /db_xref="taxon:559292"
                     /organism="Saccharomyces cerevisiae S288C"
     source          235..642
                     /chromosome="XV"
                     /strain="S288C"
                     /mol_type="genomic DNA"
                     /db_xref="taxon:559292"
                     /organism="Saccharomyces cerevisiae S288C"
     primer_bind     196..254
                     /label=p-TDH3B-1F
     promoter        235..642
                     /gene="S. cerevisiae TEF1"
                     /label=TEF1p
                     /note="promoter for EF-1-alpha"
     primer_bind     complement(619..677)
                     /label=p-TDH3B-1R
     CDS             647..1507
                     /codon_start=1
                     /gene="input.path1.gene203"
                     /product="alpha/beta hydrolase family protein( domain 
                     architecture ID 229394)alpha/beta hydrolase family protein 
                     may catalyze the hydrolysis of substrates with different 
                     chemical composition or physicochemical properties using a 
                     nucleophile-His-acid catalytic triad"
                     /label=B:serine hydrolase
                     /translation="MRIICLHGVGSSGSICESQFEPFIKAADPSYEFVFVDGPASSIRG
                     PGMGGQFSGPFFSHTEGYSPVQMTDALKHFDDVLEELGPFDGVIGFSQGAALATSYMYD
                     QQTRHGRIPFKFALLFSTVCAFAPDTEFSRAQIEGLGARGVKIATDSNNTAASTMPNEE
                     RALYDTLVNVIKPLRDGHALLPDIDLDVYFDHVANAPRLLVPQLMEGPISIPTLHMHGK
                     RDAEFMRSMSLIARSMYDSKMMKTLEHSGTHHPPQKDSEVKAAVRAMEWAIAESHKISI
                     GRSKL"
     misc_feature    1496..1504
                     /label=Feature 11
     misc_feature    1516..1652
                     /label=ADH2T
     misc_feature    2256..3206
                     /label=2u
     misc_feature    complement(3713..4388)
                     /label=TRP1
     misc_feature    4700..5561
                     /label=APr
     primer_bind     4901..4959
                     /label=319-2F
     primer_bind     complement(4941..4999)
                     /label=319-1R
     misc_feature    5562..6502
                     /label=ori
ORIGIN
        1 ctggcacgac aggtttcccg actggaaagc gggcagtgag cgcaacgcaa ttaatgtgag
       61 ttagctcact cattaggcac cccaggcttt acactttatg cttccggctc gtatgttgtg
      121 tggaattgtg agcggataac aatttcacac aggaaacagc tatgaccatg attacgccaa
      181 gctcgaaatt aaccctcact aaagggaaca aaagctggag ctcggatcca tttagcacac
      241 accatagctt caaaatgttt ctactccttt tttactcttc cagattttct cggactccgc
      301 gcatcgccgt accacttcaa aacacccaag cacagcatac taaatttccc ctctttcttc
      361 ctctagggtg tcgttaatta cccgtactaa aggtttggaa aagaaaaaag agaccgcctc
      421 gtttcttttt cttcgtcgaa aaaggcaata aaaattttta tcacgtttct ttttcttgaa
      481 aatttttttt tttgattttt ttctctttcg atgacctccc attgatattt aagttaataa
      541 acggtcttca atttctcaag tttcagtttc atttttcttg ttctattaca acttttttta
      601 cttcttgctc attagaaaga aagcatagca atctaatcta agaccaatga gaatcatctg
      661 cctacacggc gtcggaagct ccggcagcat ctgtgaaagc caattcgagc ctttcatcaa
      721 ggcggccgat ccgagctatg agtttgtctt tgtcgacggg cccgcctcgt cgattcgagg
      781 acctggcatg ggcggccagt tttctgggcc cttcttctcc cacaccgaag gctactctcc
      841 cgtgcagatg acggacgccc tgaagcactt tgacgacgtc ctggaagagc taggcccttt
      901 cgacggtgtc atcggcttca gccagggtgc agctctggcc acttcgtaca tgtacgacca
      961 gcagaccagg cacggtcgca tccccttcaa gtttgccctg ctcttctcca ccgtctgcgc
     1021 ctttgccccc gacaccgagt tctcccgagc ccagatcgaa ggcctcggcg cccggggcgt
     1081 caagattgcc accgatagta acaacactgc ggcttcgacc atgcccaacg aggaacgcgc
     1141 tctatacgac accctcgtca atgtcatcaa gccgctgcgc gacggccacg ccctgctgcc
     1201 agacatcgac ctcgacgtct actttgacca tgtggccaac gccccgcggc tactggtgcc
     1261 gcagttgatg gaaggcccaa tctccatccc gacacttcac atgcatggga agcgagacgc
     1321 cgagtttatg cgcagcatgt cgctgattgc gcggagtatg tacgacagca agatgatgaa
     1381 gacgctggaa cacagcggga cgcatcatcc gccacagaag gactcagagg tcaaggctgc
     1441 ggtgagggcg atggaatggg ctattgcaga gtctcacaag attagcatcg ggcgatctaa
     1501 gctgtgaatt taaataaaca tgccttcacg atttatagtt tccattatca agtatgccta
     1561 tattagtata tagcatcttt agatgacagt gttcgaagtt tcacgaataa aagataatat
     1621 tctacttttt gctcccagcg cgtttgctcc cctcgagggt acccaattcg ccctatagtg
     1681 agtcgtatta caattcactg gccgtcgttt tacaacgtcg tgactgggaa aaccctggcg
     1741 ttacccaact taatcgcctt gcagcacatc cccctttcgc caggggtacc gagctcgaat
     1801 tcactggccg tcgttttaca acgtcgtgac tgggaaaacc ctggcgttac ccaacttaat
     1861 cgccttgcag cacatccccc tttcgccagc tggcgtaata gcgaagaggc ccgcaccgat
     1921 cgcccttccc aacagttgcg cagcctgaat ggcgaatggc gcctgatgcg gtattttctc
     1981 cttacgcatc tgtgcggtat ttcacaccgc atatatcgga tcgtacttgt tacccatcat
     2041 tgaattttga acatccgaac ctgggagttt tccctgaaac agatagtata tttgaacctg
     2101 tataataata tatagtctag cgctttacgg aagacaatgt atgtatttcg gttcctggag
     2161 aaactattgc atctattgca taggtaatct tgcacgtcgc atccccggtt cattttctgc
     2221 gtttccatct tgcacttcaa tagcatatct ttgttaacga agcatctgtg cttcattttg
     2281 tagaacaaaa atgcaacgcg agagcgctaa tttttcaaac aaagaatctg agctgcattt
     2341 ttacagaaca gaaatgcaac gcgaaagcgc tattttacca acgaagaatc tgtgcttcat
     2401 ttttgtaaaa caaaaatgca acgcgagagc gctaattttt caaacaaaga atctgagctg
     2461 catttttaca gaacagaaat gcaacgcgag agcgctattt taccaacaaa gaatctatac
     2521 ttcttttttg ttctacaaaa atgcatcccg agagcgctat ttttctaaca aagcatctta
     2581 gattactttt tttctccttt gtgcgctcta taatgcagtc tcttgataac tttttgcact
     2641 gtaggtccgt taaggttaga agaaggctac tttggtgtct attttctctt ccataaaaaa
     2701 agcctgactc cacttcccgc gtttactgat tactagcgaa gctgcgggtg cattttttca
     2761 agataaaggc atccccgatt atattctata ccgatgtgga ttgcgcatac tttgtgaaca
     2821 gaaagtgata gcgttgatga ttcttcattg gtcagaaaat tatgaacggt ttcttctatt
     2881 ttgtctctat atactacgta taggaaatgt ttacattttc gtattgtttt cgattcactc
     2941 tatgaatagt tcttactaca atttttttgt ctaaagagta atactagaga taaacataaa
     3001 aaatgtagag gtcgagttta gatgcaagtt caaggagcga aaggtggatg ggtaggttat
     3061 atagggatat agcacagaga tatatagcaa agagatactt ttgagcaatg tttgtggaag
     3121 cggtattcgc aatattttag tagctcgtta cagtccggtg cgtttttggt tttttgaaag
     3181 tgcgtcttca gagcgctttt ggttttcaaa agcgctctga agttcctata ctttctagct
     3241 agagaatagg aacttcggaa taggaacttc aaagcgtttc cgaaaacgag cgcttccgaa
     3301 aatgcaacgc gagctgcgca catacagctc actgttcacg tcgcacctat atctgcgtgt
     3361 tgcctgtata tatatataca tgagaagaac ggcatagtgc gtgtttatgc ttaaatgcgt
     3421 acttatatgc gtctatttat gtaggatgaa aggtagtcta gtacctcctg tgatattatc
     3481 ccattccatg cggggtatcg tatgcttcct tcagcactac cctttagctg ttctatatgc
     3541 tgccactcct caattggatt agtctcatcc ttcaatgcta tcatttcctt tgatattgga
     3601 tcgatccgat gataagctgt caaacatgag aattgatctt ttatgcttgc ttttcaaaag
     3661 gcttgcaggc aagtgcacaa acaatactta aataaatact actcagtaat aacctatttc
     3721 ttagcatttt tgacgaaatt tgctattttg ttagagtctt ttacaccatt tgtctccaca
     3781 cctccgctta catcaacacc aataacgcca tttaatctaa gcgcatcacc aacattttct
     3841 ggcgtcagtc caccagctaa cataaaatgt aagctctcgg ggctctcttg ccttccaacc
     3901 cagtcagaaa tcgagttcca atccaaaagt tcacctgtcc cacctgcttc tgaatcaaac
     3961 aagggaataa acgaatgagg tttctgtgaa gctgcactga gtagtatgtt gcagtctttt
     4021 ggaaatacga gtcttttaat aactggcaaa ccgaggaact cttggtattc ttgccacgac
     4081 tcatctccat gcagttggac gatatcaatg ccgtaatcat tgaccagagc caaaacatcc
     4141 tccttaggtt gattacgaaa cacgccaacc aagtatttcg gagtgcctga actattttta
     4201 tatgctttta caagacttga aattttcctt gcaataaccg ggtcaattgt tctctttcta
     4261 ttgggcacac atataatacc cagcaagtca gcatcggaat ctagtgcaca ttctgcggcc
     4321 tctgtgctct gcaagccgca aactttcacc aatggaccag aactacctgt gaaattaata
     4381 acagacatac tccaagctgc ctttgtgtgc ttaatcacgt atactcacgt gctcaatagt
     4441 caccaatgcc ctccctcttg gccctctcct tttctttttt cgaccgaatt aattcttgaa
     4501 gacgaaaggg cctcgtgata cgcctatttt tataggttaa tgtcatgata ataatggttt
     4561 cttagacgtc aggtggcact tttcggggaa atgtgcgcgg aacccctatt tgtttatttt
     4621 tctaaataca ttcaaatatg tatccgctca tgagacaata accctgataa atgcttcaat
     4681 aatattgaaa aaggaagagt atgagtattc aacatttccg tgtcgccctt attccctttt
     4741 ttgcggcatt ttgccttcct gtttttgctc acccagaaac gctggtgaaa gtaaaagatg
     4801 ctgaagatca gttgggtgca cgagtgggtt acatcgaact ggatctcaac agcggtaaga
     4861 tccttgagag ttttcgcccc gaagaacgtt ttccaatgat gagcactttt aaagttctgc
     4921 tatgtggcgc ggtattatcc cgtattgacg ccgggcaaga gcaactcggt cgccgcatac
     4981 actattctca gaatgacttg gttgagtact caccagtcac agaaaagcat cttacggatg
     5041 gcatgacagt aagagaatta tgcagtgctg ccataaccat gagtgataac actgcggcca
     5101 acttacttct gacaacgatc ggaggaccga aggagctaac cgcttttttg cacaacatgg
     5161 gggatcatgt aactcgcctt gatcgttggg aaccggagct gaatgaagcc ataccaaacg
     5221 acgagcgtga caccacgatg cctgtagcaa tggcaacaac gttgcgcaaa ctattaactg
     5281 gcgaactact tactctagct tcccggcaac aattaataga ctggatggag gcggataaag
     5341 ttgcaggacc acttctgcgc tcggcccttc cggctggctg gtttattgct gataaatctg
     5401 gagccggtga gcgtgggtct cgcggtatca ttgcagcact ggggccagat ggtaagccct
     5461 cccgtatcgt agttatctac acgacgggga gtcaggcaac tatggatgaa cgaaatagac
     5521 agatcgctga gataggtgcc tcactgatta agcattggta actgtcagac caagtttact
     5581 catatatact ttagattgat ttaaaacttc atttttaatt taaaaggatc taggtgaaga
     5641 tcctttttga taatctcatg accaaaatcc cttaacgtga gttttcgttc cactgagcgt
     5701 cagaccccgt agaaaagatc aaaggatctt cttgagatcc tttttttctg cgcgtaatct
     5761 gctgcttgca aacaaaaaaa ccaccgctac cagcggtggt ttgtttgccg gatcaagagc
     5821 taccaactct ttttccgaag gtaactggct tcagcagagc gcagatacca aatactgtcc
     5881 ttctagtgta gccgtagtta ggccaccact tcaagaactc tgtagcaccg cctacatacc
     5941 tcgctctgct aatcctgtta ccagtggctg ctgccagtgg cgataagtcg tgtcttaccg
     6001 ggttggactc aagacgatag ttaccggata aggcgcagcg gtcgggctga acggggggtt
     6061 cgtgcacaca gcccagcttg gagcgaacga cctacaccga actgagatac ctacagcgtg
     6121 agctatgaga aagcgccacg cttcccgaag ggagaaaggc ggacaggtat ccggtaagcg
     6181 gcagggtcgg aacaggagag cgcacgaggg agcttccagg gggaaacgcc tggtatcttt
     6241 atagtcctgt cgggtttcgc cacctctgac ttgagcgtcg atttttgtga tgctcgtcag
     6301 gggggcggag cctatggaaa aacgccagca acgcggcctt tttacggttc ctggcctttt
     6361 gctggccttt tgctcacatg ttctttcctg cgttatcccc tgattctgtg gataaccgta
     6421 ttaccgcctt tgagtgagct gataccgctc gccgcagccg aacgaccgag cgcagcgagt
     6481 cagtgagcga ggaagcggaa gagcgcccaa tacgcaaacc gcctctcccc gcgcgttggc
     6541 cgattcatta atgcagctgg cacgacaggt ttcccgactg gaaagcgggc agtgagcgca
     6601 acgcaattaa tgtgagttag ctcactcatt aggcacccca ggctttacac tttatgcttc
     6661 cggctcgtat gttgtgtgga attgtgagcg gataacaatt tcacacagga aacagctatg
     6721 accatgatta cgccaagctt gcatgcctgc aggtcgactc tagaggatcc cc
//
