# Supplementary material for: Toward sustainable food preservatives: high-level production of sorbic acid in engineered Saccharomyces cerevisiae
Source: Nat Commun. 2026 Apr 21;17:5492. doi: 10.1038/s41467-026-72163-8 (PMC13284220; doi:10.1038/s41467-026-72163-8)
Supplement: Supplementary file 7 — Source data [file 41467_2026_72163_MOESM7_ESM.zip › Plasmid_Sequences/gb files/pJB331(TDH3+A).gb]

LOCUS       Exported               13582 bp DNA     circular SYN 19-MAR-2026
DEFINITION  synthetic circular DNA
ACCESSION   .
VERSION     .
KEYWORDS    .
SOURCE      synthetic DNA construct
  ORGANISM  synthetic DNA construct
REFERENCE   1  (bases 1 to 13582)
  AUTHORS   .
  TITLE     Direct Submission
  JOURNAL   Exported Mar 19, 2026 from SnapGene 6.0.2
            https://www.snapgene.com
COMMENT     http://www.informaxinc.com/
FEATURES             Location/Qualifiers
     source          1..13582
                     /mol_type="other DNA"
                     /organism="synthetic DNA construct"
     source          5650..6316
                     /chromosome="XV"
                     /strain="S288C"
                     /mol_type="genomic DNA"
                     /db_xref="taxon:559292"
                     /organism="Saccharomyces cerevisiae S288C"
     source          6320..13561
                     /mol_type="other DNA"
                     /organism="synthetic DNA construct"
     misc_feature    6..122
                     /label=ADH2t
     misc_feature    600..1550
                     /label=2u
     misc_feature    2057..2860
                     /label=URA3
     misc_feature    3337..4198
                     /label=APr
     misc_feature    4199..5139
                     /label=ori
     primer_bind     5612..5670
                     /label=p-TDH3A-1F
     promoter        5650..6316
                     /gene="S. cerevisiae TDH3"
                     /label=GAP promoter(TDH3)
                     /note="promoter for glyceraldehyde-3-phosphate 
                     dehydrogenase"
     primer_bind     complement(6292..6350)
                     /label=p-TDH3A-1R
     CDS             6320..13561
                     /codon_start=1
                     /product="KS-AT-DH-ER-KR-ACP"
                     /label=A:PKS
                     /translation="MHSKDDQEPIAIIGAACRLPGEVSSLGSLWDKISTARTGHCEVPS
                     DRWDGDLLHHPNPDRKGNMAVKHGYFLKQDISPRNAPFFSTTATEAAALDPMKRLLLEV
                     SYESIENAGIPMQSLVNSDTGCYVGCMTNDYEMLSTQDIQDMGYSAATGLSEAMISNRV
                     SWFFGLRGPSLTVDTACSSSLYALHLACQALKLGEINQALVGGVNLVLYPTCMEQFSAI
                     HIHSPEGISHSFDDRANGYGRGEGICCMVVKRLSDALRDGDTIRAVVRHTGVNADGKTP
                     SITQPSSEAQADLIRRTYKAAGLSLSSTEYFESHGTGTPVGDPIELSALAETIGAASRA
                     AGLGPLYFGSIKPRVGHTEGCSGLADVFKSILCLEKGMLVPTYGVERVNPRLTLDAWHV
                     TLPQETMAWPSKGLRRISVNSFGFGGANAHVILDDAHHYLSDRGLVGNHNTVVDEDDDS
                     SESGIDMANSTTLNGSTEGTHDGDGEESDDWKQLFVFSTQDQAGIMRIAQTYHDILAKT
                     SDAQYIRNLAYTLAEPRSHHDFRIFSVASSLSELATELAKPPPAGKTKRVSRRGNKNLA
                     FVFTGQGAQWPAMGRQLMRYAVFERSVRASQRYLEDHGCPWDAVVELLKSDAERSKFGL
                     PEYSQTLCTVLQVALVDLLRHWGVKPRAVVGHSSGEIAAAYAASYISHSDAVKIAYVRG
                     VSSASITRHGAMMAAGLSRAEAEEYLAREPAEVGVAVKACVNSPKSVTLSGDVPAVDAL
                     EAAISADGRFARKLKVKTAYHSPHMRQVSENYFRRMGHIETMAGNGETVMFSSLTGKMV
                     EKPEQLDTQYWVDNMSNTVEFSAAVATLLSYTTTTSTGTSGRTKASQMAWGGIVEVGPH
                     AALQGPVQQSIDVANNASAKEAPYVSLVVRGQDAVRSALAAAGKLWVPGIDMDLRAVNR
                     LPHAQAPAALRPKPLADLPSYPWNHGRSYWHEASATRSIRFPLAARTDLLGMAEDVQNP
                     MQPGWKNYLGMAENPWIGDHKITGTVLYPGAGLLVMALEGALQLADKSSKVRGFRFRAV
                     PFERGLVVPSGDDEPAVETRLSFAPDRMVKDPHHFTVFSYNASVWTQPCHGTISVEYVA
                     AEKSEVDCSDEEDAAWAEHRQAYKALCDDGTAQDMDLDDFYEHLESHGMEYGPMFRNVS
                     SLRCSSSHRTAYGSISIPDTASVMPAGFEYPHVIHPATMDAIFHLLLAAVDDRRPTREA
                     AVHFGLEDLFVAADQPQGAGAMFEGYSPLTGRAAGGREVKCSLVVADETWQEPRIIASG
                     FSLRQVTAAANGAAAGGANGDGGPGGLKKSALVTWKQDLDFMSPKADLGEWLDGLTHKM
                     AVENVLLVIDDTSLPGLSDIVHDMSRRVNHMPGSGKLSSLATFTACLESMAKAWTDEIT
                     DVKLWDVVAGHEIPAAAAEGYNLDLVLGHQTLGSKPEALQMLEKALGPDGHFVIRPSHD
                     LPREALVKSLEVFENMKSSVDSNFDILWASKEKQAESQLPGNVYILTTSTRSSHVEDLG
                     ANLSATFASLNVTVHTTTPEAGNVQDLADKYVVLTLEVETPFIYAWTEDHFLFFKTLVA
                     SVKHLRSITRGSLMESWAGGVEFASAQGLLRVMRNEYPLAALPHLDLSSSFDASVPGGA
                     EFVAKVWRKIMGENAETEFAELDGTVHIPRALQAAGFDNDLQIASGVARTVYRAVSWAT
                     KPMKVSSTVDGGPRACIMDELAESLSTGQVEVNRQYYGLGQLTSTDNWATPATDGWTSA
                     QIGTVQRCGARLRLDFAGQRVVAFQDEGCKTTVCVDEAFTAPIPEGLSLEVAAGSLSIL
                     GPARYALLYVARLIYGQTVLDHNAARALGQAAIHISRANGADVYALVERGEDKTLLIET
                     LSVSEDRIFNSSRQQFINSIMKVNNGRGDDAILCNEHGPAVQPSLEILADFGNFLDLTN
                     STKNSSAILITASKRNASNVRLDTASLRKRNPVLAQELYQSVMAGSVATMYKTTVYPIN
                     KVAQAMDEVRSRQSGTVVMSFEGDSSILTLPPPIEKLALDLSGTYVLAGGLGAVGLNIA
                     NMMAEYGAKHLVFLSRSGGSKNQEDLERFKSQGILAEAFACDVNKAESVKDVFDGIRGR
                     GHTIKGLVQCAMDLEDTIFDNMTNEKWTRAFKPKSQGSRNLLNNLSPADSPFFILLSSI
                     TGVIGNTAQANYASGNTFEDALAHHARSQLGIPAKSIDVGLVDDSSHYTATGGFGELKS
                     YLHRYQHGWVGLKCTLEELKIALRTIMRGSTADESKVPAQLMFGLGDGNVKTPGSTGYE
                     RDRKFNLRVRKPNDGDAAGRSGKVNVGEILSKATSLKEAAKHTEDVFRAQIALEFGVED
                     SEVDTQRPLPELGVDSLKTVEMRNRALKDMQSDISVFEMLSASPLTEMAAKIASRNQLV
                     SAEDRKGE"
     primer_bind     6320..6339
                     /label=Sc-SoaA-1F
     primer_bind     13525..13561
                     /label=197-55-1F
     primer_bind     complement(13542..13561)
                     /label=Sc-SoaA-4R
ORIGIN
        1 gaccgatgcc ttcacgattt atagttttca ttatcaagta tgcctatatt agtatatagc
       61 atctttagat gacagtgttc gaagtttcac gaataaaaga taatattcta ctttttgctc
      121 ccctcgaggg taccgagctc gaattcactg gccgtcgttt tacaacgtcg tgactgggaa
      181 aaccctggcg ttacccaact taatcgcctt gcagcacatc cccctttcgc cagctggcgt
      241 aatagcgaag aggcccgcac cgatcgccct tcccaacagt tgcgcagcct gaatggcgaa
      301 tggcgcctga tgcggtattt tctccttacg catctgtgcg gtatttcaca ccgcatatat
      361 cggatcgtac ttgttaccca tcattgaatt ttgaacatcc gaacctggga gttttccctg
      421 aaacagatag tatatttgaa cctgtataat aatatatagt ctagcgcttt acggaagaca
      481 atgtatgtat ttcggttcct ggagaaacta ttgcatctat tgcataggta atcttgcacg
      541 tcgcatcccc ggttcatttt ctgcgtttcc atcttgcact tcaatagcat atctttgtta
      601 acgaagcatc tgtgcttcat tttgtagaac aaaaatgcaa cgcgagagcg ctaatttttc
      661 aaacaaagaa tctgagctgc atttttacag aacagaaatg caacgcgaaa gcgctatttt
      721 accaacgaag aatctgtgct tcatttttgt aaaacaaaaa tgcaacgcga gagcgctaat
      781 ttttcaaaca aagaatctga gctgcatttt tacagaacag aaatgcaacg cgagagcgct
      841 attttaccaa caaagaatct atacttcttt tttgttctac aaaaatgcat cccgagagcg
      901 ctatttttct aacaaagcat cttagattac tttttttctc ctttgtgcgc tctataatgc
      961 agtctcttga taactttttg cactgtaggt ccgttaaggt tagaagaagg ctactttggt
     1021 gtctattttc tcttccataa aaaaagcctg actccacttc ccgcgtttac tgattactag
     1081 cgaagctgcg ggtgcatttt ttcaagataa aggcatcccc gattatattc tataccgatg
     1141 tggattgcgc atactttgtg aacagaaagt gatagcgttg atgattcttc attggtcaga
     1201 aaattatgaa cggtttcttc tattttgtct ctatatacta cgtataggaa atgtttacat
     1261 tttcgtattg ttttcgattc actctatgaa tagttcttac tacaattttt ttgtctaaag
     1321 agtaatacta gagataaaca taaaaaatgt agaggtcgag tttagatgca agttcaagga
     1381 gcgaaaggtg gatgggtagg ttatataggg atatagcaca gagatatata gcaaagagat
     1441 acttttgagc aatgtttgtg gaagcggtat tcgcaatatt ttagtagctc gttacagtcc
     1501 ggtgcgtttt tggttttttg aaagtgcgtc ttcagagcgc ttttggtttt caaaagcgct
     1561 ctgaagttcc tatactttct agctagagaa taggaacttc ggaataggaa cttcaaagcg
     1621 tttccgaaaa cgagcgcttc cgaaaatgca acgcgagctg cgcacataca gctcactgtt
     1681 cacgtcgcac ctatatctgc gtgttgcctg tatatatata tacatgagaa gaacggcata
     1741 gtgcgtgttt atgcttaaat gcgtacttat atgcgtctat ttatgtagga tgaaaggtag
     1801 tctagtacct cctgtgatat tatcccattc catgcggggt atcgtatgct tccttcagca
     1861 ctacccttta gctgttctat atgctgccac tcctcaattg gattagtctc atccttcaat
     1921 gctatcattt cctttgatat tggatcgatc cgatgataag ctgtcaaaca tgagaattgg
     1981 gtaataactg atataattaa attgaagctc taatttgtga gtttagtata catgcattta
     2041 cttataatac agttttttag ttttgctggc cgcatcttct caaatatgct tcccagcctg
     2101 cttttctgta acgttcaccc tctaccttag catcccttcc ctttgcaaat agtcctcttc
     2161 caacaataat aatgtcagat cctgtagaga ccacatcatc cacggttcta tactgttgac
     2221 ccaatgcgtc tcccttgtca tctaaaccca caccgggtgt cataatcaac caatcgtaac
     2281 cttcatctct tccacccatg tctctttgag caataaagcc gataacaaaa tctttgtcgc
     2341 tcttcgcaat gtcaacagta cccttagtat attctccagt agatagggag cccttgcatg
     2401 acaattctgc taacatcaaa aggcctctag gttcctttgt tacttcttct gccgcctgct
     2461 tcaaaccgct aacaatacct gggcccacca caccgtgtgc attcgtaatg tctgcccatt
     2521 ctgctattct gtatacaccc gcagagtact gcaatttgac tgtattacca atgtcagcaa
     2581 attttctgtc ttcgaagagt aaaaaattgt acttggcgga taatgccttt agcggcttaa
     2641 ctgtgccctc catggaaaaa tcagtcaaga tatccacatg tgtttttagt aaacaaattt
     2701 tgggacctaa tgcttcaact aactccagta attccttggt ggtacgaaca tccaatgaag
     2761 cacacaagtt tgtttgcttt tcgtgcatga tattaaatag cttggcagca acaggactag
     2821 gatgagtagc agcacgttcc ttatatgtag ctttcgacat gatttatctt cgtttcctgc
     2881 atgtttttgt tctgtgcagt tgggttaaga atactgggca atttcatgtt tcttcaacac
     2941 tacaaatgcg tatatatacc aatctcatgt ttcttcaaca ctacaaatgc gtatatatac
     3001 caatctaagt ctgtgctcct tccttcgttc ttccttctgt tcggagatta ccgaatcaaa
     3061 aaaatttcaa agaaaccgaa atcaaaaaaa agaataaaaa aaaaatgatg aattgaattg
     3121 aaaagctaat tcttgaagac gaaagggcct cgtgatacgc ctatttttat aggttaatgt
     3181 catgataata atggtttctt agacgtcagg tggcactttt cggggaaatg tgcgcggaac
     3241 ccctatttgt ttatttttct aaatacattc aaatatgtat ccgctcatga gacaataacc
     3301 ctgataaatg cttcaataat attgaaaaag gaagagtatg agtattcaac atttccgtgt
     3361 cgcccttatt cccttttttg cggcattttg ccttcctgtt tttgctcacc cagaaacgct
     3421 ggtgaaagta aaagatgctg aagatcagtt gggtgcacga gtgggttaca tcgaactgga
     3481 tctcaacagc ggtaagatcc ttgagagttt tcgccccgaa gaacgttttc caatgatgag
     3541 cacttttaaa gttctgctat gtggcgcggt attatcccgt attgacgccg ggcaagagca
     3601 actcggtcgc cgcatacact attctcagaa tgacttggtt gagtactcac cagtcacaga
     3661 aaagcatctt acggatggca tgacagtaag agaattatgc agtgctgcca taaccatgag
     3721 tgataacact gcggccaact tacttctgac aacgatcgga ggaccgaagg agctaaccgc
     3781 ttttttgcac aacatggggg atcatgtaac tcgccttgat cgttgggaac cggagctgaa
     3841 tgaagccata ccaaacgacg agcgtgacac cacgatgcct gtagcaatgg caacaacgtt
     3901 gcgcaaacta ttaactggcg aactacttac tctagcttcc cggcaacaat taatagactg
     3961 gatggaggcg gataaagttg caggaccact tctgcgctcg gcccttccgg ctggctggtt
     4021 tattgctgat aaatctggag ccggtgagcg tgggtctcgc ggtatcattg cagcactggg
     4081 gccagatggt aagccctccc gtatcgtagt tatctacacg acggggagtc aggcaactat
     4141 ggatgaacga aatagacaga tcgctgagat aggtgcctca ctgattaagc attggtaact
     4201 gtcagaccaa gtttactcat atatacttta gattgattta aaacttcatt tttaatttaa
     4261 aaggatctag gtgaagatcc tttttgataa tctcatgacc aaaatccctt aacgtgagtt
     4321 ttcgttccac tgagcgtcag accccgtaga aaagatcaaa ggatcttctt gagatccttt
     4381 ttttctgcgc gtaatctgct gcttgcaaac aaaaaaacca ccgctaccag cggtggtttg
     4441 tttgccggat caagagctac caactctttt tccgaaggta actggcttca gcagagcgca
     4501 gataccaaat actgtccttc tagtgtagcc gtagttaggc caccacttca agaactctgt
     4561 agcaccgcct acatacctcg ctctgctaat cctgttacca gtggctgctg ccagtggcga
     4621 taagtcgtgt cttaccgggt tggactcaag acgatagtta ccggataagg cgcagcggtc
     4681 gggctgaacg gggggttcgt gcacacagcc cagcttggag cgaacgacct acaccgaact
     4741 gagataccta cagcgtgagc tatgagaaag cgccacgctt cccgaaggga gaaaggcgga
     4801 caggtatccg gtaagcggca gggtcggaac aggagagcgc acgagggagc ttccaggggg
     4861 aaacgcctgg tatctttata gtcctgtcgg gtttcgccac ctctgacttg agcgtcgatt
     4921 tttgtgatgc tcgtcagggg ggcggagcct atggaaaaac gccagcaacg cggccttttt
     4981 acggttcctg gccttttgct ggccttttgc tcacatgttc tttcctgcgt tatcccctga
     5041 ttctgtggat aaccgtatta ccgcctttga gtgagctgat accgctcgcc gcagccgaac
     5101 gaccgagcgc agcgagtcag tgagcgagga agcggaagag cgcccaatac gcaaaccgcc
     5161 tctccccgcg cgttggccga ttcattaatg cagctggcac gacaggtttc ccgactggaa
     5221 agcgggcagt gagcgcaacg caattaatgt gagttagctc actcattagg caccccaggc
     5281 tttacacttt atgcttccgg ctcgtatgtt gtgtggaatt gtgagcggat aacaatttca
     5341 cacaggaaac agctatgacc atgattacgc caagcttgca tgcctgcagg tcgactctag
     5401 aggatccccc tggcacgaca ggtttcccga ctggaaagcg ggcagtgagc gcaacgcaat
     5461 taatgtgagt tagctcactc attaggcacc ccaggcttta cactttatgc ttccggctcg
     5521 tatgttgtgt ggaattgtga gcggataaca atttcacaca ggaaacagct atgaccatga
     5581 ttacgccaag ctcgaaatta accctcacta aagggaacaa aagctggagc tcggatccat
     5641 ttagcggcct cattatcaat actgccattt caaagaatac gtaaataatt aatagtagtg
     5701 attttcctaa ctttatttag tcaaaaaatt agccttttaa ttctgctgta acccgtacat
     5761 gcccaaaata gggggcgggt tacacagaat atataacatc gtaggtgtct gggtgaacag
     5821 tttattcctg gcatccacta aatataatgg agcccgcttt ttaagctggc atccagaaaa
     5881 aaaaagaatc ccagcaccaa aatattgttt tcttcaccaa ccatcagttc ataggtccat
     5941 tctcttagcg caactacaga gaacaggggc acaaacaggc aaaaaacggg cacaacctca
     6001 atggagtgat gcaacctgcc tggagtaaat gatgacacaa ggcaattgac ccacgcatgt
     6061 atctatctca ttttcttaca ccttctatta ccttctgctc tctctgattt ggaaaaagct
     6121 gaaaaaaaag gttgaaacca gttccctgaa attattcccc tacttgacta ataagtatat
     6181 aaagacggta ggtattgatt gtaattctgt aaatctattt cttaaacttc ttaaattcta
     6241 cttttatagt tagtcttttt tttagtttta aaacaccaag aacttagttt cgaataaaca
     6301 cacataaaca aacaaacata tgcactccaa ggacgatcaa gagcctattg ccatcatcgg
     6361 agccgcatgt cggctccctg gcgaggtgtc ctcgctggga agcctatggg acaagatcag
     6421 tactgcccga acgggccatt gcgaggtgcc gtctgatcgg tgggacggcg accttctcca
     6481 ccaccccaac ccagaccgga aaggaaatat ggctgtcaag catggttact ttctcaagca
     6541 agatattagc ccgcgaaatg cgcccttctt ttccacaaca gcaacggagg ctgccgcttt
     6601 ggaccccatg aagcgtctgc ttcttgaagt cagctacgaa agcatagaaa atgccggtat
     6661 tcccatgcag tccctggtca actcggacac tggctgctat gtcggatgca tgaccaacga
     6721 ctacgagatg ctctcgacgc aggacatcca ggacatgggc tacagcgcag ccaccggcct
     6781 cagcgaggcc atgatttcga accgagtgtc gtggttcttt ggcctccgcg gtcccagttt
     6841 gacagtggat accgcctgct cgtccagctt gtacgccctg catctggcat gccaggcact
     6901 gaagctagga gagattaacc aggccctcgt cggaggagtc aacctggtgc tgtaccccac
     6961 atgcatggag cagttctcgg ccatccacat acacagtccc gaaggcatct cgcacagctt
     7021 cgacgaccgg gccaacgggt acggcagagg agagggcatc tgctgcatgg tggtcaagag
     7081 gctgtcggac gcgctgcggg acggcgacac catccgggcc gtcgtccggc acacgggcgt
     7141 caacgccgac ggcaagacgc ctagcatcac acagcccagc tccgaggcgc aggcggacct
     7201 gatccggcgg acgtacaagg cggcagggct gtcgctgtcg tcgaccgagt actttgagag
     7261 ccacggcact ggcactccag ttggtgaccc catcgagctc agtgccctcg ccgagaccat
     7321 cggagccgca agtcgcgccg cgggactggg acctctttac tttggcagca tcaagccgcg
     7381 cgttggccac actgagggct gctcgggcct ggcggacgtc ttcaagtcga tcctctgcct
     7441 ggaaaagggc atgctcgtgc cgacgtacgg cgtcgagcgc gtcaacccgc ggctgacgct
     7501 ggacgcatgg cacgtcacgc tcccgcaaga gacgatggcg tggccgagca agggcctgcg
     7561 acgtatcagc gtcaactcgt ttggctttgg aggagccaac gcgcacgtca ttctggacga
     7621 tgcgcatcac tatctgtcgg accggggcct ggtgggcaat cacaacacgg tagtggatga
     7681 ggatgacgac agctccgagt cgggtatcga catggccaac tcgactaccc tcaatgggag
     7741 cactgagggc acgcatgatg gcgacggcga agagagcgac gattggaagc agctctttgt
     7801 cttcagcacg caggaccagg ctggcatcat gcgcatcgct cagacatacc acgacatcct
     7861 ggccaagacc agcgacgccc agtacatccg caacctcgcc tacacgctcg ccgagcctcg
     7921 cagccaccac gacttccgca tattttccgt ggcctcatcg ctctccgagc tagccaccga
     7981 gctcgccaag ccgccgcccg ccggcaagac gaagcgcgtc tcgcgccgcg gcaacaagaa
     8041 cctcgccttt gtcttcaccg gccagggcgc gcagtggccc gccatgggca ggcagctcat
     8101 gcgctacgcc gtgtttgagc gcagcgtgcg cgcctcgcag aggtacctgg aggatcacgg
     8161 ctgcccctgg gacgccgtgg tggagcttct gaagagcgac gccgagcgct caaagtttgg
     8221 gctgcccgag tacagccaga cgctgtgcac ggtgcttcag gtggcgctgg tcgacctgct
     8281 gcggcactgg ggcgtgaagc cgagggccgt ggtcggacac tcgagcggtg agattgccgc
     8341 ggcgtacgcg gcgtcgtaca tcagccatag cgacgccgtc aagattgcct acgtgcgcgg
     8401 cgtgagctcg gcgtctatca cccgccacgg cgctatgatg gccgccggtc tgtctcgcgc
     8461 cgaggcagag gagtatcttg cccgggaacc ggcagaggtg ggcgtcgccg tgaaggcgtg
     8521 cgtcaacagt cccaagagcg taaccctctc aggcgatgtc ccggccgtcg atgccctcga
     8581 ggctgccatc tctgccgacg gacgcttcgc acgcaagctc aaggtcaaga cggcgtacca
     8641 ctcgcctcac atgcgccagg tgtcggaaaa ctacttccga cgcatggggc acatcgagac
     8701 gatggctggc aacggcgaga cggtcatgtt ttcatcgctg acgggcaaga tggttgagaa
     8761 accggagcag ctggatacgc agtactgggt ggacaacatg agcaacacgg tcgaattctc
     8821 tgcagccgtg gctactctac tctcgtatac aaccacaacg tctactggta ccagcggccg
     8881 gaccaaggct agccagatgg cctggggagg catcgtcgag gtcggacccc acgctgcgct
     8941 ccagggccct gtgcagcaga gtatcgatgt cgcgaacaac gcatccgcca aggaggcccc
     9001 ctacgtgtct ctcgtggtgc gcggccagga cgccgtccgc tcagccctag cggcggcagg
     9061 aaagctctgg gttccgggca tcgacatgga cctccgcgct gtgaaccgcc ttcctcacgc
     9121 acaggcccca gcggcgctgc ggcccaagcc cttggccgac ctgccttcct acccatggaa
     9181 ccacgggcgg tcgtactggc atgaggcgtc ggccacgcgg tcgatccgct tccccttggc
     9241 ggcacgaacg gacctcttgg gcatggccga ggacgtgcag aaccctatgc agccggggtg
     9301 gaagaattac ctgggcatgg cggagaaccc ttggatcggg gatcacaaga tcacggggac
     9361 ggtgctgtac cccggcgcgg gtctgcttgt tatggctctc gagggcgcgc tgcagctcgc
     9421 cgacaaatcg agcaaggtac gcgggttcag gttccgcgcc gtgccctttg agaggggcct
     9481 ggtcgtcccc tcgggggacg atgagcctgc cgtagagacg aggctcagct tcgcgcccga
     9541 caggatggtg aaggacccgc accactttac tgtgttttca tacaacgcgt ccgtatggac
     9601 gcagccctgc cacggtacca tcagcgtcga gtacgtcgcc gccgagaaga gcgaagtcga
     9661 ctgctctgat gaagaagatg ccgcctgggc cgagcaccgc caggcttaca aggccctctg
     9721 cgacgacggc acggcccagg acatggacct cgacgacttc tacgagcatc tagagtctca
     9781 cggcatggag tacggcccca tgttccgcaa cgtctcttcg ctccgctgct cctccagcca
     9841 ccgcaccgct tacggctcca tctctatccc ggacactgcg tccgtcatgc ccgctggctt
     9901 tgagtacccg cacgtcatcc acccggccac catggacgca atcttccacc tgctgctcgc
     9961 cgccgtcgac gatcgccggc cgacgcgcga ggccgccgtg cactttggcc tggaggattt
    10021 gtttgtcgcg gcggaccaac cccagggtgc gggtgccatg tttgagggat acagtccgtt
    10081 gacaggcagg gcagcgggtg gacgcgaggt gaagtgcagc ctggtcgtag cggacgagac
    10141 gtggcaggag ccgaggatca tagcgagcgg gttctcgctg cggcaagtga ctgctgctgc
    10201 gaatggagca gcagctggag gagcaaacgg cgatggcggg cctggcgggc tgaagaagtc
    10261 ggctctggtg acttggaagc aagacttgga ctttatgagc ccgaaagcgg accttggaga
    10321 atggctcgat ggactgacgc acaaaatggc agtggaaaac gttctcctgg ttatcgatga
    10381 cacgtctctg cctggcttgt cggatattgt acacgacatg tcgcgacgcg tcaaccatat
    10441 gccgggttct ggcaaactca gtagtctggc cacgttcacc gcgtgccttg agtccatggc
    10501 caaggcttgg actgatgaaa tcaccgacgt caagttgtgg gatgtggtcg ctggccacga
    10561 gatccctgcc gctgcagcag aagggtacaa cttggatctt gtccttggcc accaaaccct
    10621 gggaagcaag cccgaggccc tgcaaatgct cgaaaaggcc ctcggtccgg atggacactt
    10681 tgttatccga ccttcacatg atttgccacg agaagctctg gtcaaatccc tcgaggtctt
    10741 cgaaaacatg aagagcagcg tcgacagcaa cttcgacatc ctatgggctt ccaaggaaaa
    10801 gcaggccgag tcccagctgc ccggaaatgt ttacatcctc accacctcta ctcgctctag
    10861 ccacgtcgag gacctaggag ccaacctctc tgcaacattc gcctctctca acgtcactgt
    10921 ccatactacg acgcccgagg cgggcaacgt acaagatctg gccgacaagt acgtcgtttt
    10981 aacccttgaa gtcgaaaccc ccttcatcta cgcctggacc gaggaccact tcctcttctt
    11041 caagacgctc gtagcgtccg tcaagcacct tcgctcgatc acccgcggta gcctgatgga
    11101 gtcgtgggcc ggcggcgtcg agtttgcctc cgcacagggg ttgctccgcg tgatgcgcaa
    11161 cgagtatccg cttgccgcgc tgccgcacct tgatctgtcg tcgtcgtttg acgcctccgt
    11221 tcctggcggg gccgagtttg tggccaaggt gtggaggaaa attatgggag aaaacgccga
    11281 gaccgagttc gcggagctcg acggcacggt gcatattcct cgcgcacttc aggcggcggg
    11341 ctttgacaat gacctgcaga ttgctagcgg agtcgccagg accgtctatc gcgccgtgtc
    11401 ttgggcgaca aagcccatga aggtttcctc gactgtggac ggcgggccca gagcctgtat
    11461 catggacgag ctggccgagt ctctttcaac cggccaagtt gaggtcaaca gacagtacta
    11521 cggtctcgga cagctcactt ccaccgacaa ctgggcaacg ccagcgaccg acggatggac
    11581 cagcgcccag attggaactg tccagcgatg cggtgcacgg ttacgactag acttcgctgg
    11641 ccagcgcgtc gtggccttcc aggatgaggg ctgcaagacc accgtctgcg tcgacgaggc
    11701 cttcacggca cccattccag agggactgtc gcttgaagtc gccgctgggt cactcagcat
    11761 tttgggacct gcccgatatg ccctcctcta tgtcgctcgc ctgatatatg gacaaaccgt
    11821 tctggaccac aacgcagcca gagctctggg ccaagctgca atccatatct ctcgcgctaa
    11881 tggagcagat gtgtatgctc tagtggagcg cggagaggac aagactcttc taatagagac
    11941 gctcagcgtc agcgaggatc gcatctttaa ctccagccga cagcagttta tcaactccat
    12001 catgaaggtg aacaatggcc gcggtgatga tgccatactc tgcaacgagc acggcccggc
    12061 cgttcagcct tcgctggaga ttcttgccga ttttggtaac tttttggatc tcacgaacag
    12121 taccaagaac tcctctgcaa tcctgatcac agcttccaag cgcaatgcct ccaatgtccg
    12181 ccttgacact gcctctctca ggaagagaaa ccctgtgctt gcacaggaac tctaccaaag
    12241 tgtcatggct ggctccgttg cgaccatgta caaaaccact gtctacccta tcaacaaagt
    12301 agcccaagcc atggatgaag tccgctcccg ccagagcggc actgtggtca tgagctttga
    12361 gggtgactcc tccatactga cattgccacc gcccattgag aagctggccc tggacctaag
    12421 cggtacatac gtcctcgccg gtggtctggg cgccgtgggc ctcaacattg ccaacatgat
    12481 ggccgagtac ggtgccaagc atctggtctt tttgtccaga tctggcggga gcaagaacca
    12541 agaggacctg gaaaggttca agagccaggg gatcctcgcc gaagcgtttg cgtgcgacgt
    12601 taacaaagcc gaaagcgtca aggacgtatt tgatggcatt cgaggcagag gccataccat
    12661 caagggattg gtccagtgtg ccatggacct cgaggacacc atctttgaca acatgacgaa
    12721 cgagaaatgg acgcgagcgt tcaagcccaa aagccaagga tcgcgcaacc tcctaaacaa
    12781 cctctcccct gcggactcgc ccttcttcat cctcctctcc tccatcacgg gcgtcatcgg
    12841 caacaccgct caggcaaact acgcgtccgg caacaccttc gaggacgcgc tagcccacca
    12901 tgcgcgctcc caactgggca tcccagccaa aagcatcgac gtcggcctcg tcgacgactc
    12961 gtcacactac accgccacgg gcggcttcgg cgaactcaag agctaccttc accgctacca
    13021 gcacgggtgg gtgggactca agtgcactct ggaggagcta aaaatcgcgc tgcggaccat
    13081 tatgcgcggc tcgacggccg acgaaagcaa agttcccgcg cagctcatgt ttggtctggg
    13141 cgatggcaac gtcaaaacgc cgggctcgac gggctacgag cgggaccgca agttcaacct
    13201 gcgcgtgcgg aagcctaacg acggcgatgc ggcgggcagg tctggcaagg tcaacgtggg
    13261 agaaattctg agcaaggcta cttcgctcaa agaagcggcc aagcacacag aggacgtatt
    13321 cagggcgcag atcgccctag agtttggggt cgaagacagc gaggttgaca cacagcgtcc
    13381 attgccggag cttggtgtgg actcgcttaa gaccgtcgag atgcgcaaca gggcgctaaa
    13441 ggacatgcag agcgacatct cagtctttga aatgctgagc gcttcgccgc tgaccgagat
    13501 ggcggccaag attgcatcga ggaatcagct tgtctctgcg gaagatagaa agggagagta
    13561 atttaaatga caaatttgtg cg
//
