# Supplementary material for: Toward sustainable food preservatives: high-level production of sorbic acid in engineered Saccharomyces cerevisiae
Source: Nat Commun. 2026 Apr 21;17:5492. doi: 10.1038/s41467-026-72163-8 (PMC13284220; doi:10.1038/s41467-026-72163-8)
Supplement: Supplementary file 7 — Source data [file 41467_2026_72163_MOESM7_ESM.zip › Plasmid_Sequences/gb files/pJB332(TDH3+B).gb]

LOCUS       Exported                7031 bp DNA     circular SYN 05-SEP-2025
DEFINITION  synthetic circular DNA
ACCESSION   .
VERSION     .
KEYWORDS    .
SOURCE      synthetic DNA construct
  ORGANISM  synthetic DNA construct
REFERENCE   1  (bases 1 to 7031)
  AUTHORS   .
  TITLE     Direct Submission
  JOURNAL   Exported Mar 19, 2026 from SnapGene 6.0.2
            https://www.snapgene.com
COMMENT     http://www.informaxinc.com/
FEATURES             Location/Qualifiers
     source          1..7031
                     /mol_type="other DNA"
                     /organism="synthetic DNA construct"
     source          235..901
                     /chromosome="XV"
                     /strain="S288C"
                     /mol_type="genomic DNA"
                     /db_xref="taxon:559292"
                     /organism="Saccharomyces cerevisiae S288C"
     primer_bind     196..254
                     /label=p-TDH3B-1F
     promoter        235..901
                     /gene="S. cerevisiae TDH3"
                     /label=GAP promoter(TDH3)
                     /note="promoter for glyceraldehyde-3-phosphate 
                     dehydrogenase"
     primer_bind     complement(879..937)
                     /label=p-TDH3B-1R
     CDS             906..1766
                     /codon_start=1
                     /gene="input.path1.gene203"
                     /product="alpha/beta hydrolase family protein( domain 
                     architecture ID 229394)alpha/beta hydrolase family protein 
                     may catalyze the hydrolysis of substrates with different 
                     chemical composition or physicochemical properties using a 
                     nucleophile-His-acid catalytic triad"
                     /label=B:serine hydrolase
                     /translation="MRIICLHGVGSSGSICESQFEPFIKAADPSYEFVFVDGPASSIRG
                     PGMGGQFSGPFFSHTEGYSPVQMTDALKHFDDVLEELGPFDGVIGFSQGAALATSYMYD
                     QQTRHGRIPFKFALLFSTVCAFAPDTEFSRAQIEGLGARGVKIATDSNNTAASTMPNEE
                     RALYDTLVNVIKPLRDGHALLPDIDLDVYFDHVANAPRLLVPQLMEGPISIPTLHMHGK
                     RDAEFMRSMSLIARSMYDSKMMKTLEHSGTHHPPQKDSEVKAAVRAMEWAIAESHKISI
                     GRSKL"
     misc_feature    1755..1763
                     /label=Feature 11
     misc_feature    1775..1911
                     /label=ADH2T
     misc_feature    2515..3465
                     /label=2u
     misc_feature    complement(3972..4647)
                     /label=TRP1
     misc_feature    4959..5820
                     /label=APr
     primer_bind     5160..5218
                     /label=319-2F
     primer_bind     complement(5200..5258)
                     /label=319-1R
     misc_feature    5821..6761
                     /label=ori
ORIGIN
        1 ctggcacgac aggtttcccg actggaaagc gggcagtgag cgcaacgcaa ttaatgtgag
       61 ttagctcact cattaggcac cccaggcttt acactttatg cttccggctc gtatgttgtg
      121 tggaattgtg agcggataac aatttcacac aggaaacagc tatgaccatg attacgccaa
      181 gctcgaaatt aaccctcact aaagggaaca aaagctggag ctcggatcca tttatcatta
      241 tcaatactgc catttcaaag aatacgtaaa taattaatag tagtgatttt cctaacttta
      301 tttagtcaaa aaattagcct tttaattctg ctgtaacccg tacatgccca aaataggggg
      361 cgggttacac agaatatata acatcgtagg tgtctgggtg aacagtttat tcctggcatc
      421 cactaaatat aatggagccc gctttttaag ctggcatcca gaaaaaaaaa gaatcccagc
      481 accaaaatat tgttttcttc accaaccatc agttcatagg tccattctct tagcgcaact
      541 acagagaaca ggggcacaaa caggcaaaaa acgggcacaa cctcaatgga gtgatgcaac
      601 ctgcctggag taaatgatga cacaaggcaa ttgacccacg catgtatcta tctcattttc
      661 ttacaccttc tattaccttc tgctctctct gatttggaaa aagctgaaaa aaaaggttga
      721 aaccagttcc ctgaaattat tcccctactt gactaataag tatataaaga cggtaggtat
      781 tgattgtaat tctgtaaatc tatttcttaa acttcttaaa ttctactttt atagttagtc
      841 ttttttttag ttttaaaaca ccaagaactt agtttcgaat aaacacacat aaacaaacaa
      901 aaccaatgag aatcatctgc ctacacggcg tcggaagctc cggcagcatc tgtgaaagcc
      961 aattcgagcc tttcatcaag gcggccgatc cgagctatga gtttgtcttt gtcgacgggc
     1021 ccgcctcgtc gattcgagga cctggcatgg gcggccagtt ttctgggccc ttcttctccc
     1081 acaccgaagg ctactctccc gtgcagatga cggacgccct gaagcacttt gacgacgtcc
     1141 tggaagagct aggccctttc gacggtgtca tcggcttcag ccagggtgca gctctggcca
     1201 cttcgtacat gtacgaccag cagaccaggc acggtcgcat ccccttcaag tttgccctgc
     1261 tcttctccac cgtctgcgcc tttgcccccg acaccgagtt ctcccgagcc cagatcgaag
     1321 gcctcggcgc ccggggcgtc aagattgcca ccgatagtaa caacactgcg gcttcgacca
     1381 tgcccaacga ggaacgcgct ctatacgaca ccctcgtcaa tgtcatcaag ccgctgcgcg
     1441 acggccacgc cctgctgcca gacatcgacc tcgacgtcta ctttgaccat gtggccaacg
     1501 ccccgcggct actggtgccg cagttgatgg aaggcccaat ctccatcccg acacttcaca
     1561 tgcatgggaa gcgagacgcc gagtttatgc gcagcatgtc gctgattgcg cggagtatgt
     1621 acgacagcaa gatgatgaag acgctggaac acagcgggac gcatcatccg ccacagaagg
     1681 actcagaggt caaggctgcg gtgagggcga tggaatgggc tattgcagag tctcacaaga
     1741 ttagcatcgg gcgatctaag ctgtgaattt aaataaacat gccttcacga tttatagttt
     1801 ccattatcaa gtatgcctat attagtatat agcatcttta gatgacagtg ttcgaagttt
     1861 cacgaataaa agataatatt ctactttttg ctcccagcgc gtttgctccc ctcgagggta
     1921 cccaattcgc cctatagtga gtcgtattac aattcactgg ccgtcgtttt acaacgtcgt
     1981 gactgggaaa accctggcgt tacccaactt aatcgccttg cagcacatcc ccctttcgcc
     2041 aggggtaccg agctcgaatt cactggccgt cgttttacaa cgtcgtgact gggaaaaccc
     2101 tggcgttacc caacttaatc gccttgcagc acatccccct ttcgccagct ggcgtaatag
     2161 cgaagaggcc cgcaccgatc gcccttccca acagttgcgc agcctgaatg gcgaatggcg
     2221 cctgatgcgg tattttctcc ttacgcatct gtgcggtatt tcacaccgca tatatcggat
     2281 cgtacttgtt acccatcatt gaattttgaa catccgaacc tgggagtttt ccctgaaaca
     2341 gatagtatat ttgaacctgt ataataatat atagtctagc gctttacgga agacaatgta
     2401 tgtatttcgg ttcctggaga aactattgca tctattgcat aggtaatctt gcacgtcgca
     2461 tccccggttc attttctgcg tttccatctt gcacttcaat agcatatctt tgttaacgaa
     2521 gcatctgtgc ttcattttgt agaacaaaaa tgcaacgcga gagcgctaat ttttcaaaca
     2581 aagaatctga gctgcatttt tacagaacag aaatgcaacg cgaaagcgct attttaccaa
     2641 cgaagaatct gtgcttcatt tttgtaaaac aaaaatgcaa cgcgagagcg ctaatttttc
     2701 aaacaaagaa tctgagctgc atttttacag aacagaaatg caacgcgaga gcgctatttt
     2761 accaacaaag aatctatact tcttttttgt tctacaaaaa tgcatcccga gagcgctatt
     2821 tttctaacaa agcatcttag attacttttt ttctcctttg tgcgctctat aatgcagtct
     2881 cttgataact ttttgcactg taggtccgtt aaggttagaa gaaggctact ttggtgtcta
     2941 ttttctcttc cataaaaaaa gcctgactcc acttcccgcg tttactgatt actagcgaag
     3001 ctgcgggtgc attttttcaa gataaaggca tccccgatta tattctatac cgatgtggat
     3061 tgcgcatact ttgtgaacag aaagtgatag cgttgatgat tcttcattgg tcagaaaatt
     3121 atgaacggtt tcttctattt tgtctctata tactacgtat aggaaatgtt tacattttcg
     3181 tattgttttc gattcactct atgaatagtt cttactacaa tttttttgtc taaagagtaa
     3241 tactagagat aaacataaaa aatgtagagg tcgagtttag atgcaagttc aaggagcgaa
     3301 aggtggatgg gtaggttata tagggatata gcacagagat atatagcaaa gagatacttt
     3361 tgagcaatgt ttgtggaagc ggtattcgca atattttagt agctcgttac agtccggtgc
     3421 gtttttggtt ttttgaaagt gcgtcttcag agcgcttttg gttttcaaaa gcgctctgaa
     3481 gttcctatac tttctagcta gagaatagga acttcggaat aggaacttca aagcgtttcc
     3541 gaaaacgagc gcttccgaaa atgcaacgcg agctgcgcac atacagctca ctgttcacgt
     3601 cgcacctata tctgcgtgtt gcctgtatat atatatacat gagaagaacg gcatagtgcg
     3661 tgtttatgct taaatgcgta cttatatgcg tctatttatg taggatgaaa ggtagtctag
     3721 tacctcctgt gatattatcc cattccatgc ggggtatcgt atgcttcctt cagcactacc
     3781 ctttagctgt tctatatgct gccactcctc aattggatta gtctcatcct tcaatgctat
     3841 catttccttt gatattggat cgatccgatg ataagctgtc aaacatgaga attgatcttt
     3901 tatgcttgct tttcaaaagg cttgcaggca agtgcacaaa caatacttaa ataaatacta
     3961 ctcagtaata acctatttct tagcattttt gacgaaattt gctattttgt tagagtcttt
     4021 tacaccattt gtctccacac ctccgcttac atcaacacca ataacgccat ttaatctaag
     4081 cgcatcacca acattttctg gcgtcagtcc accagctaac ataaaatgta agctctcggg
     4141 gctctcttgc cttccaaccc agtcagaaat cgagttccaa tccaaaagtt cacctgtccc
     4201 acctgcttct gaatcaaaca agggaataaa cgaatgaggt ttctgtgaag ctgcactgag
     4261 tagtatgttg cagtcttttg gaaatacgag tcttttaata actggcaaac cgaggaactc
     4321 ttggtattct tgccacgact catctccatg cagttggacg atatcaatgc cgtaatcatt
     4381 gaccagagcc aaaacatcct ccttaggttg attacgaaac acgccaacca agtatttcgg
     4441 agtgcctgaa ctatttttat atgcttttac aagacttgaa attttccttg caataaccgg
     4501 gtcaattgtt ctctttctat tgggcacaca tataataccc agcaagtcag catcggaatc
     4561 tagtgcacat tctgcggcct ctgtgctctg caagccgcaa actttcacca atggaccaga
     4621 actacctgtg aaattaataa cagacatact ccaagctgcc tttgtgtgct taatcacgta
     4681 tactcacgtg ctcaatagtc accaatgccc tccctcttgg ccctctcctt ttcttttttc
     4741 gaccgaatta attcttgaag acgaaagggc ctcgtgatac gcctattttt ataggttaat
     4801 gtcatgataa taatggtttc ttagacgtca ggtggcactt ttcggggaaa tgtgcgcgga
     4861 acccctattt gtttattttt ctaaatacat tcaaatatgt atccgctcat gagacaataa
     4921 ccctgataaa tgcttcaata atattgaaaa aggaagagta tgagtattca acatttccgt
     4981 gtcgccctta ttcccttttt tgcggcattt tgccttcctg tttttgctca cccagaaacg
     5041 ctggtgaaag taaaagatgc tgaagatcag ttgggtgcac gagtgggtta catcgaactg
     5101 gatctcaaca gcggtaagat ccttgagagt tttcgccccg aagaacgttt tccaatgatg
     5161 agcactttta aagttctgct atgtggcgcg gtattatccc gtattgacgc cgggcaagag
     5221 caactcggtc gccgcataca ctattctcag aatgacttgg ttgagtactc accagtcaca
     5281 gaaaagcatc ttacggatgg catgacagta agagaattat gcagtgctgc cataaccatg
     5341 agtgataaca ctgcggccaa cttacttctg acaacgatcg gaggaccgaa ggagctaacc
     5401 gcttttttgc acaacatggg ggatcatgta actcgccttg atcgttggga accggagctg
     5461 aatgaagcca taccaaacga cgagcgtgac accacgatgc ctgtagcaat ggcaacaacg
     5521 ttgcgcaaac tattaactgg cgaactactt actctagctt cccggcaaca attaatagac
     5581 tggatggagg cggataaagt tgcaggacca cttctgcgct cggcccttcc ggctggctgg
     5641 tttattgctg ataaatctgg agccggtgag cgtgggtctc gcggtatcat tgcagcactg
     5701 gggccagatg gtaagccctc ccgtatcgta gttatctaca cgacggggag tcaggcaact
     5761 atggatgaac gaaatagaca gatcgctgag ataggtgcct cactgattaa gcattggtaa
     5821 ctgtcagacc aagtttactc atatatactt tagattgatt taaaacttca tttttaattt
     5881 aaaaggatct aggtgaagat cctttttgat aatctcatga ccaaaatccc ttaacgtgag
     5941 ttttcgttcc actgagcgtc agaccccgta gaaaagatca aaggatcttc ttgagatcct
     6001 ttttttctgc gcgtaatctg ctgcttgcaa acaaaaaaac caccgctacc agcggtggtt
     6061 tgtttgccgg atcaagagct accaactctt tttccgaagg taactggctt cagcagagcg
     6121 cagataccaa atactgtcct tctagtgtag ccgtagttag gccaccactt caagaactct
     6181 gtagcaccgc ctacatacct cgctctgcta atcctgttac cagtggctgc tgccagtggc
     6241 gataagtcgt gtcttaccgg gttggactca agacgatagt taccggataa ggcgcagcgg
     6301 tcgggctgaa cggggggttc gtgcacacag cccagcttgg agcgaacgac ctacaccgaa
     6361 ctgagatacc tacagcgtga gctatgagaa agcgccacgc ttcccgaagg gagaaaggcg
     6421 gacaggtatc cggtaagcgg cagggtcgga acaggagagc gcacgaggga gcttccaggg
     6481 ggaaacgcct ggtatcttta tagtcctgtc gggtttcgcc acctctgact tgagcgtcga
     6541 tttttgtgat gctcgtcagg ggggcggagc ctatggaaaa acgccagcaa cgcggccttt
     6601 ttacggttcc tggccttttg ctggcctttt gctcacatgt tctttcctgc gttatcccct
     6661 gattctgtgg ataaccgtat taccgccttt gagtgagctg ataccgctcg ccgcagccga
     6721 acgaccgagc gcagcgagtc agtgagcgag gaagcggaag agcgcccaat acgcaaaccg
     6781 cctctccccg cgcgttggcc gattcattaa tgcagctggc acgacaggtt tcccgactgg
     6841 aaagcgggca gtgagcgcaa cgcaattaat gtgagttagc tcactcatta ggcaccccag
     6901 gctttacact ttatgcttcc ggctcgtatg ttgtgtggaa ttgtgagcgg ataacaattt
     6961 cacacaggaa acagctatga ccatgattac gccaagcttg catgcctgca ggtcgactct
     7021 agaggatccc c
//
