# Supplementary material for: Toward sustainable food preservatives: high-level production of sorbic acid in engineered Saccharomyces cerevisiae
Source: Nat Commun. 2026 Apr 21;17:5492. doi: 10.1038/s41467-026-72163-8 (PMC13284220; doi:10.1038/s41467-026-72163-8)
Supplement: Supplementary file 7 — Source data [file 41467_2026_72163_MOESM7_ESM.zip › Plasmid_Sequences/gb files/pJB334(GAL1+A).gb]

LOCUS       Exported               13357 bp DNA     circular SYN 19-MAR-2026
DEFINITION  synthetic circular DNA
ACCESSION   .
VERSION     .
KEYWORDS    .
SOURCE      synthetic DNA construct
  ORGANISM  synthetic DNA construct
REFERENCE   1  (bases 1 to 13357)
  AUTHORS   .
  TITLE     Direct Submission
  JOURNAL   Exported Mar 19, 2026 from SnapGene 6.0.2
            https://www.snapgene.com
COMMENT     http://www.informaxinc.com/
FEATURES             Location/Qualifiers
     source          1..13357
                     /mol_type="other DNA"
                     /organism="synthetic DNA construct"
     source          6095..13336
                     /mol_type="other DNA"
                     /organism="synthetic DNA construct"
     misc_feature    6..122
                     /label=ADH2t
     misc_feature    600..1550
                     /label=2u
     misc_feature    2057..2860
                     /label=URA3
     misc_feature    3337..4198
                     /label=APr
     misc_feature    4199..5139
                     /label=ori
     primer_bind     5610..5667
                     /label=p-GAL1A-1F
     primer_bind     complement(5629..5649)
                     /label=313-2R
     promoter        5650..6091
                     /gene="S. cerevisiae GAL1"
                     /label=GAL1 promoter
                     /note="inducible promoter, regulated by Gal4"
     protein_bind    5650..5767
                     /label=UAS
                     /bound_moiety="Gal4"
                     /note="upstream activating sequence mediating 
                     Gal4-dependent induction"
     primer_bind     complement(6069..6127)
                     /label=p-GAL1A-1R
     CDS             6095..13336
                     /codon_start=1
                     /product="KS-AT-DH-ER-KR-ACP"
                     /label=A:PKS
                     /translation="MHSKDDQEPIAIIGAACRLPGEVSSLGSLWDKISTARTGHCEVPS
                     DRWDGDLLHHPNPDRKGNMAVKHGYFLKQDISPRNAPFFSTTATEAAALDPMKRLLLEV
                     SYESIENAGIPMQSLVNSDTGCYVGCMTNDYEMLSTQDIQDMGYSAATGLSEAMISNRV
                     SWFFGLRGPSLTVDTACSSSLYALHLACQALKLGEINQALVGGVNLVLYPTCMEQFSAI
                     HIHSPEGISHSFDDRANGYGRGEGICCMVVKRLSDALRDGDTIRAVVRHTGVNADGKTP
                     SITQPSSEAQADLIRRTYKAAGLSLSSTEYFESHGTGTPVGDPIELSALAETIGAASRA
                     AGLGPLYFGSIKPRVGHTEGCSGLADVFKSILCLEKGMLVPTYGVERVNPRLTLDAWHV
                     TLPQETMAWPSKGLRRISVNSFGFGGANAHVILDDAHHYLSDRGLVGNHNTVVDEDDDS
                     SESGIDMANSTTLNGSTEGTHDGDGEESDDWKQLFVFSTQDQAGIMRIAQTYHDILAKT
                     SDAQYIRNLAYTLAEPRSHHDFRIFSVASSLSELATELAKPPPAGKTKRVSRRGNKNLA
                     FVFTGQGAQWPAMGRQLMRYAVFERSVRASQRYLEDHGCPWDAVVELLKSDAERSKFGL
                     PEYSQTLCTVLQVALVDLLRHWGVKPRAVVGHSSGEIAAAYAASYISHSDAVKIAYVRG
                     VSSASITRHGAMMAAGLSRAEAEEYLAREPAEVGVAVKACVNSPKSVTLSGDVPAVDAL
                     EAAISADGRFARKLKVKTAYHSPHMRQVSENYFRRMGHIETMAGNGETVMFSSLTGKMV
                     EKPEQLDTQYWVDNMSNTVEFSAAVATLLSYTTTTSTGTSGRTKASQMAWGGIVEVGPH
                     AALQGPVQQSIDVANNASAKEAPYVSLVVRGQDAVRSALAAAGKLWVPGIDMDLRAVNR
                     LPHAQAPAALRPKPLADLPSYPWNHGRSYWHEASATRSIRFPLAARTDLLGMAEDVQNP
                     MQPGWKNYLGMAENPWIGDHKITGTVLYPGAGLLVMALEGALQLADKSSKVRGFRFRAV
                     PFERGLVVPSGDDEPAVETRLSFAPDRMVKDPHHFTVFSYNASVWTQPCHGTISVEYVA
                     AEKSEVDCSDEEDAAWAEHRQAYKALCDDGTAQDMDLDDFYEHLESHGMEYGPMFRNVS
                     SLRCSSSHRTAYGSISIPDTASVMPAGFEYPHVIHPATMDAIFHLLLAAVDDRRPTREA
                     AVHFGLEDLFVAADQPQGAGAMFEGYSPLTGRAAGGREVKCSLVVADETWQEPRIIASG
                     FSLRQVTAAANGAAAGGANGDGGPGGLKKSALVTWKQDLDFMSPKADLGEWLDGLTHKM
                     AVENVLLVIDDTSLPGLSDIVHDMSRRVNHMPGSGKLSSLATFTACLESMAKAWTDEIT
                     DVKLWDVVAGHEIPAAAAEGYNLDLVLGHQTLGSKPEALQMLEKALGPDGHFVIRPSHD
                     LPREALVKSLEVFENMKSSVDSNFDILWASKEKQAESQLPGNVYILTTSTRSSHVEDLG
                     ANLSATFASLNVTVHTTTPEAGNVQDLADKYVVLTLEVETPFIYAWTEDHFLFFKTLVA
                     SVKHLRSITRGSLMESWAGGVEFASAQGLLRVMRNEYPLAALPHLDLSSSFDASVPGGA
                     EFVAKVWRKIMGENAETEFAELDGTVHIPRALQAAGFDNDLQIASGVARTVYRAVSWAT
                     KPMKVSSTVDGGPRACIMDELAESLSTGQVEVNRQYYGLGQLTSTDNWATPATDGWTSA
                     QIGTVQRCGARLRLDFAGQRVVAFQDEGCKTTVCVDEAFTAPIPEGLSLEVAAGSLSIL
                     GPARYALLYVARLIYGQTVLDHNAARALGQAAIHISRANGADVYALVERGEDKTLLIET
                     LSVSEDRIFNSSRQQFINSIMKVNNGRGDDAILCNEHGPAVQPSLEILADFGNFLDLTN
                     STKNSSAILITASKRNASNVRLDTASLRKRNPVLAQELYQSVMAGSVATMYKTTVYPIN
                     KVAQAMDEVRSRQSGTVVMSFEGDSSILTLPPPIEKLALDLSGTYVLAGGLGAVGLNIA
                     NMMAEYGAKHLVFLSRSGGSKNQEDLERFKSQGILAEAFACDVNKAESVKDVFDGIRGR
                     GHTIKGLVQCAMDLEDTIFDNMTNEKWTRAFKPKSQGSRNLLNNLSPADSPFFILLSSI
                     TGVIGNTAQANYASGNTFEDALAHHARSQLGIPAKSIDVGLVDDSSHYTATGGFGELKS
                     YLHRYQHGWVGLKCTLEELKIALRTIMRGSTADESKVPAQLMFGLGDGNVKTPGSTGYE
                     RDRKFNLRVRKPNDGDAAGRSGKVNVGEILSKATSLKEAAKHTEDVFRAQIALEFGVED
                     SEVDTQRPLPELGVDSLKTVEMRNRALKDMQSDISVFEMLSASPLTEMAAKIASRNQLV
                     SAEDRKGE"
     primer_bind     6095..6114
                     /label=Sc-SoaA-1F
     primer_bind     13300..13336
                     /label=197-55-1F
     primer_bind     complement(13317..13336)
                     /label=Sc-SoaA-4R
ORIGIN
        1 gaccgatgcc ttcacgattt atagttttca ttatcaagta tgcctatatt agtatatagc
       61 atctttagat gacagtgttc gaagtttcac gaataaaaga taatattcta ctttttgctc
      121 ccctcgaggg taccgagctc gaattcactg gccgtcgttt tacaacgtcg tgactgggaa
      181 aaccctggcg ttacccaact taatcgcctt gcagcacatc cccctttcgc cagctggcgt
      241 aatagcgaag aggcccgcac cgatcgccct tcccaacagt tgcgcagcct gaatggcgaa
      301 tggcgcctga tgcggtattt tctccttacg catctgtgcg gtatttcaca ccgcatatat
      361 cggatcgtac ttgttaccca tcattgaatt ttgaacatcc gaacctggga gttttccctg
      421 aaacagatag tatatttgaa cctgtataat aatatatagt ctagcgcttt acggaagaca
      481 atgtatgtat ttcggttcct ggagaaacta ttgcatctat tgcataggta atcttgcacg
      541 tcgcatcccc ggttcatttt ctgcgtttcc atcttgcact tcaatagcat atctttgtta
      601 acgaagcatc tgtgcttcat tttgtagaac aaaaatgcaa cgcgagagcg ctaatttttc
      661 aaacaaagaa tctgagctgc atttttacag aacagaaatg caacgcgaaa gcgctatttt
      721 accaacgaag aatctgtgct tcatttttgt aaaacaaaaa tgcaacgcga gagcgctaat
      781 ttttcaaaca aagaatctga gctgcatttt tacagaacag aaatgcaacg cgagagcgct
      841 attttaccaa caaagaatct atacttcttt tttgttctac aaaaatgcat cccgagagcg
      901 ctatttttct aacaaagcat cttagattac tttttttctc ctttgtgcgc tctataatgc
      961 agtctcttga taactttttg cactgtaggt ccgttaaggt tagaagaagg ctactttggt
     1021 gtctattttc tcttccataa aaaaagcctg actccacttc ccgcgtttac tgattactag
     1081 cgaagctgcg ggtgcatttt ttcaagataa aggcatcccc gattatattc tataccgatg
     1141 tggattgcgc atactttgtg aacagaaagt gatagcgttg atgattcttc attggtcaga
     1201 aaattatgaa cggtttcttc tattttgtct ctatatacta cgtataggaa atgtttacat
     1261 tttcgtattg ttttcgattc actctatgaa tagttcttac tacaattttt ttgtctaaag
     1321 agtaatacta gagataaaca taaaaaatgt agaggtcgag tttagatgca agttcaagga
     1381 gcgaaaggtg gatgggtagg ttatataggg atatagcaca gagatatata gcaaagagat
     1441 acttttgagc aatgtttgtg gaagcggtat tcgcaatatt ttagtagctc gttacagtcc
     1501 ggtgcgtttt tggttttttg aaagtgcgtc ttcagagcgc ttttggtttt caaaagcgct
     1561 ctgaagttcc tatactttct agctagagaa taggaacttc ggaataggaa cttcaaagcg
     1621 tttccgaaaa cgagcgcttc cgaaaatgca acgcgagctg cgcacataca gctcactgtt
     1681 cacgtcgcac ctatatctgc gtgttgcctg tatatatata tacatgagaa gaacggcata
     1741 gtgcgtgttt atgcttaaat gcgtacttat atgcgtctat ttatgtagga tgaaaggtag
     1801 tctagtacct cctgtgatat tatcccattc catgcggggt atcgtatgct tccttcagca
     1861 ctacccttta gctgttctat atgctgccac tcctcaattg gattagtctc atccttcaat
     1921 gctatcattt cctttgatat tggatcgatc cgatgataag ctgtcaaaca tgagaattgg
     1981 gtaataactg atataattaa attgaagctc taatttgtga gtttagtata catgcattta
     2041 cttataatac agttttttag ttttgctggc cgcatcttct caaatatgct tcccagcctg
     2101 cttttctgta acgttcaccc tctaccttag catcccttcc ctttgcaaat agtcctcttc
     2161 caacaataat aatgtcagat cctgtagaga ccacatcatc cacggttcta tactgttgac
     2221 ccaatgcgtc tcccttgtca tctaaaccca caccgggtgt cataatcaac caatcgtaac
     2281 cttcatctct tccacccatg tctctttgag caataaagcc gataacaaaa tctttgtcgc
     2341 tcttcgcaat gtcaacagta cccttagtat attctccagt agatagggag cccttgcatg
     2401 acaattctgc taacatcaaa aggcctctag gttcctttgt tacttcttct gccgcctgct
     2461 tcaaaccgct aacaatacct gggcccacca caccgtgtgc attcgtaatg tctgcccatt
     2521 ctgctattct gtatacaccc gcagagtact gcaatttgac tgtattacca atgtcagcaa
     2581 attttctgtc ttcgaagagt aaaaaattgt acttggcgga taatgccttt agcggcttaa
     2641 ctgtgccctc catggaaaaa tcagtcaaga tatccacatg tgtttttagt aaacaaattt
     2701 tgggacctaa tgcttcaact aactccagta attccttggt ggtacgaaca tccaatgaag
     2761 cacacaagtt tgtttgcttt tcgtgcatga tattaaatag cttggcagca acaggactag
     2821 gatgagtagc agcacgttcc ttatatgtag ctttcgacat gatttatctt cgtttcctgc
     2881 atgtttttgt tctgtgcagt tgggttaaga atactgggca atttcatgtt tcttcaacac
     2941 tacaaatgcg tatatatacc aatctcatgt ttcttcaaca ctacaaatgc gtatatatac
     3001 caatctaagt ctgtgctcct tccttcgttc ttccttctgt tcggagatta ccgaatcaaa
     3061 aaaatttcaa agaaaccgaa atcaaaaaaa agaataaaaa aaaaatgatg aattgaattg
     3121 aaaagctaat tcttgaagac gaaagggcct cgtgatacgc ctatttttat aggttaatgt
     3181 catgataata atggtttctt agacgtcagg tggcactttt cggggaaatg tgcgcggaac
     3241 ccctatttgt ttatttttct aaatacattc aaatatgtat ccgctcatga gacaataacc
     3301 ctgataaatg cttcaataat attgaaaaag gaagagtatg agtattcaac atttccgtgt
     3361 cgcccttatt cccttttttg cggcattttg ccttcctgtt tttgctcacc cagaaacgct
     3421 ggtgaaagta aaagatgctg aagatcagtt gggtgcacga gtgggttaca tcgaactgga
     3481 tctcaacagc ggtaagatcc ttgagagttt tcgccccgaa gaacgttttc caatgatgag
     3541 cacttttaaa gttctgctat gtggcgcggt attatcccgt attgacgccg ggcaagagca
     3601 actcggtcgc cgcatacact attctcagaa tgacttggtt gagtactcac cagtcacaga
     3661 aaagcatctt acggatggca tgacagtaag agaattatgc agtgctgcca taaccatgag
     3721 tgataacact gcggccaact tacttctgac aacgatcgga ggaccgaagg agctaaccgc
     3781 ttttttgcac aacatggggg atcatgtaac tcgccttgat cgttgggaac cggagctgaa
     3841 tgaagccata ccaaacgacg agcgtgacac cacgatgcct gtagcaatgg caacaacgtt
     3901 gcgcaaacta ttaactggcg aactacttac tctagcttcc cggcaacaat taatagactg
     3961 gatggaggcg gataaagttg caggaccact tctgcgctcg gcccttccgg ctggctggtt
     4021 tattgctgat aaatctggag ccggtgagcg tgggtctcgc ggtatcattg cagcactggg
     4081 gccagatggt aagccctccc gtatcgtagt tatctacacg acggggagtc aggcaactat
     4141 ggatgaacga aatagacaga tcgctgagat aggtgcctca ctgattaagc attggtaact
     4201 gtcagaccaa gtttactcat atatacttta gattgattta aaacttcatt tttaatttaa
     4261 aaggatctag gtgaagatcc tttttgataa tctcatgacc aaaatccctt aacgtgagtt
     4321 ttcgttccac tgagcgtcag accccgtaga aaagatcaaa ggatcttctt gagatccttt
     4381 ttttctgcgc gtaatctgct gcttgcaaac aaaaaaacca ccgctaccag cggtggtttg
     4441 tttgccggat caagagctac caactctttt tccgaaggta actggcttca gcagagcgca
     4501 gataccaaat actgtccttc tagtgtagcc gtagttaggc caccacttca agaactctgt
     4561 agcaccgcct acatacctcg ctctgctaat cctgttacca gtggctgctg ccagtggcga
     4621 taagtcgtgt cttaccgggt tggactcaag acgatagtta ccggataagg cgcagcggtc
     4681 gggctgaacg gggggttcgt gcacacagcc cagcttggag cgaacgacct acaccgaact
     4741 gagataccta cagcgtgagc tatgagaaag cgccacgctt cccgaaggga gaaaggcgga
     4801 caggtatccg gtaagcggca gggtcggaac aggagagcgc acgagggagc ttccaggggg
     4861 aaacgcctgg tatctttata gtcctgtcgg gtttcgccac ctctgacttg agcgtcgatt
     4921 tttgtgatgc tcgtcagggg ggcggagcct atggaaaaac gccagcaacg cggccttttt
     4981 acggttcctg gccttttgct ggccttttgc tcacatgttc tttcctgcgt tatcccctga
     5041 ttctgtggat aaccgtatta ccgcctttga gtgagctgat accgctcgcc gcagccgaac
     5101 gaccgagcgc agcgagtcag tgagcgagga agcggaagag cgcccaatac gcaaaccgcc
     5161 tctccccgcg cgttggccga ttcattaatg cagctggcac gacaggtttc ccgactggaa
     5221 agcgggcagt gagcgcaacg caattaatgt gagttagctc actcattagg caccccaggc
     5281 tttacacttt atgcttccgg ctcgtatgtt gtgtggaatt gtgagcggat aacaatttca
     5341 cacaggaaac agctatgacc atgattacgc caagcttgca tgcctgcagg tcgactctag
     5401 aggatccccc tggcacgaca ggtttcccga ctggaaagcg ggcagtgagc gcaacgcaat
     5461 taatgtgagt tagctcactc attaggcacc ccaggcttta cactttatgc ttccggctcg
     5521 tatgttgtgt ggaattgtga gcggataaca atttcacaca ggaaacagct atgaccatga
     5581 ttacgccaag ctcgaaatta accctcacta aagggaacaa aagctggagc tcggatccat
     5641 ttagcggccc ggattagaag ccgccgagcg ggtgacagcc ctccgaagga agactctcct
     5701 ccgtgcgtcc tcgtcttcac cggtcgcgtt cctgaaacgc agatgtgcct cgcgccgcac
     5761 tgctccgaac aataaagatt ctacaatact agcttttatg gttatgaaga ggaaaaattg
     5821 gcagtaacct ggccccacaa accttcaaat gaacgaatca aattaacaac cataggatga
     5881 taatgcgatt agttttttag ccttatttct ggggtaatta atcagcgaag cgatgatttt
     5941 tgatctatta acagatatat aaatgcaaaa actgcataac cactttaact aatactttca
     6001 acattttcgg tttgtattac ttcttattca aatgtaataa aagtatcaac aaaaaattgt
     6061 taatatacct ctatacttta acgtcaagga gcatatgcac tccaaggacg atcaagagcc
     6121 tattgccatc atcggagccg catgtcggct ccctggcgag gtgtcctcgc tgggaagcct
     6181 atgggacaag atcagtactg cccgaacggg ccattgcgag gtgccgtctg atcggtggga
     6241 cggcgacctt ctccaccacc ccaacccaga ccggaaagga aatatggctg tcaagcatgg
     6301 ttactttctc aagcaagata ttagcccgcg aaatgcgccc ttcttttcca caacagcaac
     6361 ggaggctgcc gctttggacc ccatgaagcg tctgcttctt gaagtcagct acgaaagcat
     6421 agaaaatgcc ggtattccca tgcagtccct ggtcaactcg gacactggct gctatgtcgg
     6481 atgcatgacc aacgactacg agatgctctc gacgcaggac atccaggaca tgggctacag
     6541 cgcagccacc ggcctcagcg aggccatgat ttcgaaccga gtgtcgtggt tctttggcct
     6601 ccgcggtccc agtttgacag tggataccgc ctgctcgtcc agcttgtacg ccctgcatct
     6661 ggcatgccag gcactgaagc taggagagat taaccaggcc ctcgtcggag gagtcaacct
     6721 ggtgctgtac cccacatgca tggagcagtt ctcggccatc cacatacaca gtcccgaagg
     6781 catctcgcac agcttcgacg accgggccaa cgggtacggc agaggagagg gcatctgctg
     6841 catggtggtc aagaggctgt cggacgcgct gcgggacggc gacaccatcc gggccgtcgt
     6901 ccggcacacg ggcgtcaacg ccgacggcaa gacgcctagc atcacacagc ccagctccga
     6961 ggcgcaggcg gacctgatcc ggcggacgta caaggcggca gggctgtcgc tgtcgtcgac
     7021 cgagtacttt gagagccacg gcactggcac tccagttggt gaccccatcg agctcagtgc
     7081 cctcgccgag accatcggag ccgcaagtcg cgccgcggga ctgggacctc tttactttgg
     7141 cagcatcaag ccgcgcgttg gccacactga gggctgctcg ggcctggcgg acgtcttcaa
     7201 gtcgatcctc tgcctggaaa agggcatgct cgtgccgacg tacggcgtcg agcgcgtcaa
     7261 cccgcggctg acgctggacg catggcacgt cacgctcccg caagagacga tggcgtggcc
     7321 gagcaagggc ctgcgacgta tcagcgtcaa ctcgtttggc tttggaggag ccaacgcgca
     7381 cgtcattctg gacgatgcgc atcactatct gtcggaccgg ggcctggtgg gcaatcacaa
     7441 cacggtagtg gatgaggatg acgacagctc cgagtcgggt atcgacatgg ccaactcgac
     7501 taccctcaat gggagcactg agggcacgca tgatggcgac ggcgaagaga gcgacgattg
     7561 gaagcagctc tttgtcttca gcacgcagga ccaggctggc atcatgcgca tcgctcagac
     7621 ataccacgac atcctggcca agaccagcga cgcccagtac atccgcaacc tcgcctacac
     7681 gctcgccgag cctcgcagcc accacgactt ccgcatattt tccgtggcct catcgctctc
     7741 cgagctagcc accgagctcg ccaagccgcc gcccgccggc aagacgaagc gcgtctcgcg
     7801 ccgcggcaac aagaacctcg cctttgtctt caccggccag ggcgcgcagt ggcccgccat
     7861 gggcaggcag ctcatgcgct acgccgtgtt tgagcgcagc gtgcgcgcct cgcagaggta
     7921 cctggaggat cacggctgcc cctgggacgc cgtggtggag cttctgaaga gcgacgccga
     7981 gcgctcaaag tttgggctgc ccgagtacag ccagacgctg tgcacggtgc ttcaggtggc
     8041 gctggtcgac ctgctgcggc actggggcgt gaagccgagg gccgtggtcg gacactcgag
     8101 cggtgagatt gccgcggcgt acgcggcgtc gtacatcagc catagcgacg ccgtcaagat
     8161 tgcctacgtg cgcggcgtga gctcggcgtc tatcacccgc cacggcgcta tgatggccgc
     8221 cggtctgtct cgcgccgagg cagaggagta tcttgcccgg gaaccggcag aggtgggcgt
     8281 cgccgtgaag gcgtgcgtca acagtcccaa gagcgtaacc ctctcaggcg atgtcccggc
     8341 cgtcgatgcc ctcgaggctg ccatctctgc cgacggacgc ttcgcacgca agctcaaggt
     8401 caagacggcg taccactcgc ctcacatgcg ccaggtgtcg gaaaactact tccgacgcat
     8461 ggggcacatc gagacgatgg ctggcaacgg cgagacggtc atgttttcat cgctgacggg
     8521 caagatggtt gagaaaccgg agcagctgga tacgcagtac tgggtggaca acatgagcaa
     8581 cacggtcgaa ttctctgcag ccgtggctac tctactctcg tatacaacca caacgtctac
     8641 tggtaccagc ggccggacca aggctagcca gatggcctgg ggaggcatcg tcgaggtcgg
     8701 accccacgct gcgctccagg gccctgtgca gcagagtatc gatgtcgcga acaacgcatc
     8761 cgccaaggag gccccctacg tgtctctcgt ggtgcgcggc caggacgccg tccgctcagc
     8821 cctagcggcg gcaggaaagc tctgggttcc gggcatcgac atggacctcc gcgctgtgaa
     8881 ccgccttcct cacgcacagg ccccagcggc gctgcggccc aagcccttgg ccgacctgcc
     8941 ttcctaccca tggaaccacg ggcggtcgta ctggcatgag gcgtcggcca cgcggtcgat
     9001 ccgcttcccc ttggcggcac gaacggacct cttgggcatg gccgaggacg tgcagaaccc
     9061 tatgcagccg gggtggaaga attacctggg catggcggag aacccttgga tcggggatca
     9121 caagatcacg gggacggtgc tgtaccccgg cgcgggtctg cttgttatgg ctctcgaggg
     9181 cgcgctgcag ctcgccgaca aatcgagcaa ggtacgcggg ttcaggttcc gcgccgtgcc
     9241 ctttgagagg ggcctggtcg tcccctcggg ggacgatgag cctgccgtag agacgaggct
     9301 cagcttcgcg cccgacagga tggtgaagga cccgcaccac tttactgtgt tttcatacaa
     9361 cgcgtccgta tggacgcagc cctgccacgg taccatcagc gtcgagtacg tcgccgccga
     9421 gaagagcgaa gtcgactgct ctgatgaaga agatgccgcc tgggccgagc accgccaggc
     9481 ttacaaggcc ctctgcgacg acggcacggc ccaggacatg gacctcgacg acttctacga
     9541 gcatctagag tctcacggca tggagtacgg ccccatgttc cgcaacgtct cttcgctccg
     9601 ctgctcctcc agccaccgca ccgcttacgg ctccatctct atcccggaca ctgcgtccgt
     9661 catgcccgct ggctttgagt acccgcacgt catccacccg gccaccatgg acgcaatctt
     9721 ccacctgctg ctcgccgccg tcgacgatcg ccggccgacg cgcgaggccg ccgtgcactt
     9781 tggcctggag gatttgtttg tcgcggcgga ccaaccccag ggtgcgggtg ccatgtttga
     9841 gggatacagt ccgttgacag gcagggcagc gggtggacgc gaggtgaagt gcagcctggt
     9901 cgtagcggac gagacgtggc aggagccgag gatcatagcg agcgggttct cgctgcggca
     9961 agtgactgct gctgcgaatg gagcagcagc tggaggagca aacggcgatg gcgggcctgg
    10021 cgggctgaag aagtcggctc tggtgacttg gaagcaagac ttggacttta tgagcccgaa
    10081 agcggacctt ggagaatggc tcgatggact gacgcacaaa atggcagtgg aaaacgttct
    10141 cctggttatc gatgacacgt ctctgcctgg cttgtcggat attgtacacg acatgtcgcg
    10201 acgcgtcaac catatgccgg gttctggcaa actcagtagt ctggccacgt tcaccgcgtg
    10261 ccttgagtcc atggccaagg cttggactga tgaaatcacc gacgtcaagt tgtgggatgt
    10321 ggtcgctggc cacgagatcc ctgccgctgc agcagaaggg tacaacttgg atcttgtcct
    10381 tggccaccaa accctgggaa gcaagcccga ggccctgcaa atgctcgaaa aggccctcgg
    10441 tccggatgga cactttgtta tccgaccttc acatgatttg ccacgagaag ctctggtcaa
    10501 atccctcgag gtcttcgaaa acatgaagag cagcgtcgac agcaacttcg acatcctatg
    10561 ggcttccaag gaaaagcagg ccgagtccca gctgcccgga aatgtttaca tcctcaccac
    10621 ctctactcgc tctagccacg tcgaggacct aggagccaac ctctctgcaa cattcgcctc
    10681 tctcaacgtc actgtccata ctacgacgcc cgaggcgggc aacgtacaag atctggccga
    10741 caagtacgtc gttttaaccc ttgaagtcga aacccccttc atctacgcct ggaccgagga
    10801 ccacttcctc ttcttcaaga cgctcgtagc gtccgtcaag caccttcgct cgatcacccg
    10861 cggtagcctg atggagtcgt gggccggcgg cgtcgagttt gcctccgcac aggggttgct
    10921 ccgcgtgatg cgcaacgagt atccgcttgc cgcgctgccg caccttgatc tgtcgtcgtc
    10981 gtttgacgcc tccgttcctg gcggggccga gtttgtggcc aaggtgtgga ggaaaattat
    11041 gggagaaaac gccgagaccg agttcgcgga gctcgacggc acggtgcata ttcctcgcgc
    11101 acttcaggcg gcgggctttg acaatgacct gcagattgct agcggagtcg ccaggaccgt
    11161 ctatcgcgcc gtgtcttggg cgacaaagcc catgaaggtt tcctcgactg tggacggcgg
    11221 gcccagagcc tgtatcatgg acgagctggc cgagtctctt tcaaccggcc aagttgaggt
    11281 caacagacag tactacggtc tcggacagct cacttccacc gacaactggg caacgccagc
    11341 gaccgacgga tggaccagcg cccagattgg aactgtccag cgatgcggtg cacggttacg
    11401 actagacttc gctggccagc gcgtcgtggc cttccaggat gagggctgca agaccaccgt
    11461 ctgcgtcgac gaggccttca cggcacccat tccagaggga ctgtcgcttg aagtcgccgc
    11521 tgggtcactc agcattttgg gacctgcccg atatgccctc ctctatgtcg ctcgcctgat
    11581 atatggacaa accgttctgg accacaacgc agccagagct ctgggccaag ctgcaatcca
    11641 tatctctcgc gctaatggag cagatgtgta tgctctagtg gagcgcggag aggacaagac
    11701 tcttctaata gagacgctca gcgtcagcga ggatcgcatc tttaactcca gccgacagca
    11761 gtttatcaac tccatcatga aggtgaacaa tggccgcggt gatgatgcca tactctgcaa
    11821 cgagcacggc ccggccgttc agccttcgct ggagattctt gccgattttg gtaacttttt
    11881 ggatctcacg aacagtacca agaactcctc tgcaatcctg atcacagctt ccaagcgcaa
    11941 tgcctccaat gtccgccttg acactgcctc tctcaggaag agaaaccctg tgcttgcaca
    12001 ggaactctac caaagtgtca tggctggctc cgttgcgacc atgtacaaaa ccactgtcta
    12061 ccctatcaac aaagtagccc aagccatgga tgaagtccgc tcccgccaga gcggcactgt
    12121 ggtcatgagc tttgagggtg actcctccat actgacattg ccaccgccca ttgagaagct
    12181 ggccctggac ctaagcggta catacgtcct cgccggtggt ctgggcgccg tgggcctcaa
    12241 cattgccaac atgatggccg agtacggtgc caagcatctg gtctttttgt ccagatctgg
    12301 cgggagcaag aaccaagagg acctggaaag gttcaagagc caggggatcc tcgccgaagc
    12361 gtttgcgtgc gacgttaaca aagccgaaag cgtcaaggac gtatttgatg gcattcgagg
    12421 cagaggccat accatcaagg gattggtcca gtgtgccatg gacctcgagg acaccatctt
    12481 tgacaacatg acgaacgaga aatggacgcg agcgttcaag cccaaaagcc aaggatcgcg
    12541 caacctccta aacaacctct cccctgcgga ctcgcccttc ttcatcctcc tctcctccat
    12601 cacgggcgtc atcggcaaca ccgctcaggc aaactacgcg tccggcaaca ccttcgagga
    12661 cgcgctagcc caccatgcgc gctcccaact gggcatccca gccaaaagca tcgacgtcgg
    12721 cctcgtcgac gactcgtcac actacaccgc cacgggcggc ttcggcgaac tcaagagcta
    12781 ccttcaccgc taccagcacg ggtgggtggg actcaagtgc actctggagg agctaaaaat
    12841 cgcgctgcgg accattatgc gcggctcgac ggccgacgaa agcaaagttc ccgcgcagct
    12901 catgtttggt ctgggcgatg gcaacgtcaa aacgccgggc tcgacgggct acgagcggga
    12961 ccgcaagttc aacctgcgcg tgcggaagcc taacgacggc gatgcggcgg gcaggtctgg
    13021 caaggtcaac gtgggagaaa ttctgagcaa ggctacttcg ctcaaagaag cggccaagca
    13081 cacagaggac gtattcaggg cgcagatcgc cctagagttt ggggtcgaag acagcgaggt
    13141 tgacacacag cgtccattgc cggagcttgg tgtggactcg cttaagaccg tcgagatgcg
    13201 caacagggcg ctaaaggaca tgcagagcga catctcagtc tttgaaatgc tgagcgcttc
    13261 gccgctgacc gagatggcgg ccaagattgc atcgaggaat cagcttgtct ctgcggaaga
    13321 tagaaaggga gagtaattta aatgacaaat ttgtgcg
//
