# Supplementary material for: Toward sustainable food preservatives: high-level production of sorbic acid in engineered Saccharomyces cerevisiae
Source: Nat Commun. 2026 Apr 21;17:5492. doi: 10.1038/s41467-026-72163-8 (PMC13284220; doi:10.1038/s41467-026-72163-8)
Supplement: Supplementary file 7 — Source data [file 41467_2026_72163_MOESM7_ESM.zip › Plasmid_Sequences/gb files/pJB335(GAL1+B).gb]

LOCUS       Exported                6806 bp DNA     circular SYN 31-DEC-2024
DEFINITION  synthetic circular DNA
ACCESSION   .
VERSION     .
KEYWORDS    .
SOURCE      synthetic DNA construct
  ORGANISM  synthetic DNA construct
REFERENCE   1  (bases 1 to 6806)
  AUTHORS   .
  TITLE     Direct Submission
  JOURNAL   Exported Mar 19, 2026 from SnapGene 6.0.2
            https://www.snapgene.com
COMMENT     http://www.informaxinc.com/
FEATURES             Location/Qualifiers
     source          1..6806
                     /mol_type="other DNA"
                     /organism="synthetic DNA construct"
     primer_bind     194..252
                     /label=335-3F
     promoter        235..676
                     /gene="S. cerevisiae GAL1"
                     /label=GAL1 promoter
                     /note="inducible promoter, regulated by Gal4"
     protein_bind    235..352
                     /label=UAS
                     /bound_moiety="Gal4"
                     /note="upstream activating sequence mediating 
                     Gal4-dependent induction"
     primer_bind     complement(655..713)
                     /label=335-3R
     CDS             681..1541
                     /codon_start=1
                     /gene="input.path1.gene203"
                     /product="alpha/beta hydrolase family protein( domain 
                     architecture ID 229394)alpha/beta hydrolase family protein 
                     may catalyze the hydrolysis of substrates with different 
                     chemical composition or physicochemical properties using a 
                     nucleophile-His-acid catalytic triad"
                     /label=B:serine hydrolase
                     /translation="MRIICLHGVGSSGSICESQFEPFIKAADPSYEFVFVDGPASSIRG
                     PGMGGQFSGPFFSHTEGYSPVQMTDALKHFDDVLEELGPFDGVIGFSQGAALATSYMYD
                     QQTRHGRIPFKFALLFSTVCAFAPDTEFSRAQIEGLGARGVKIATDSNNTAASTMPNEE
                     RALYDTLVNVIKPLRDGHALLPDIDLDVYFDHVANAPRLLVPQLMEGPISIPTLHMHGK
                     RDAEFMRSMSLIARSMYDSKMMKTLEHSGTHHPPQKDSEVKAAVRAMEWAIAESHKISI
                     GRSKL"
     misc_feature    1530..1538
                     /label=Feature 11
     misc_feature    1550..1686
                     /label=ADH2T
     misc_feature    2290..3240
                     /label=2u
     misc_feature    complement(3747..4422)
                     /label=TRP1
     misc_feature    4734..5595
                     /label=APr
     primer_bind     4935..4993
                     /label=319-2F
     primer_bind     complement(4975..5033)
                     /label=319-1R
     misc_feature    5596..6536
                     /label=ori
ORIGIN
        1 ctggcacgac aggtttcccg actggaaagc gggcagtgag cgcaacgcaa ttaatgtgag
       61 ttagctcact cattaggcac cccaggcttt acactttatg cttccggctc gtatgttgtg
      121 tggaattgtg agcggataac aatttcacac aggaaacagc tatgaccatg attacgccaa
      181 gctcgaaatt aaccctcact aaagggaaca aaagctggag ctcggatcca tttacggatt
      241 agaagccgcc gagcgggtga cagccctccg aaggaagact ctcctccgtg cgtcctcgtc
      301 ttcaccggtc gcgttcctga aacgcagatg tgcctcgcgc cgcactgctc cgaacaataa
      361 agattctaca atactagctt ttatggttat gaagaggaaa aattggcagt aacctggccc
      421 cacaaacctt caaatgaacg aatcaaatta acaaccatag gatgataatg cgattagttt
      481 tttagcctta tttctggggt aattaatcag cgaagcgatg atttttgatc tattaacaga
      541 tatataaatg caaaaactgc ataaccactt taactaatac tttcaacatt ttcggtttgt
      601 attacttctt attcaaatgt aataaaagta tcaacaaaaa attgttaata tacctctata
      661 ctttaacgtc aaggagacca atgagaatca tctgcctaca cggcgtcgga agctccggca
      721 gcatctgtga aagccaattc gagcctttca tcaaggcggc cgatccgagc tatgagtttg
      781 tctttgtcga cgggcccgcc tcgtcgattc gaggacctgg catgggcggc cagttttctg
      841 ggcccttctt ctcccacacc gaaggctact ctcccgtgca gatgacggac gccctgaagc
      901 actttgacga cgtcctggaa gagctaggcc ctttcgacgg tgtcatcggc ttcagccagg
      961 gtgcagctct ggccacttcg tacatgtacg accagcagac caggcacggt cgcatcccct
     1021 tcaagtttgc cctgctcttc tccaccgtct gcgcctttgc ccccgacacc gagttctccc
     1081 gagcccagat cgaaggcctc ggcgcccggg gcgtcaagat tgccaccgat agtaacaaca
     1141 ctgcggcttc gaccatgccc aacgaggaac gcgctctata cgacaccctc gtcaatgtca
     1201 tcaagccgct gcgcgacggc cacgccctgc tgccagacat cgacctcgac gtctactttg
     1261 accatgtggc caacgccccg cggctactgg tgccgcagtt gatggaaggc ccaatctcca
     1321 tcccgacact tcacatgcat gggaagcgag acgccgagtt tatgcgcagc atgtcgctga
     1381 ttgcgcggag tatgtacgac agcaagatga tgaagacgct ggaacacagc gggacgcatc
     1441 atccgccaca gaaggactca gaggtcaagg ctgcggtgag ggcgatggaa tgggctattg
     1501 cagagtctca caagattagc atcgggcgat ctaagctgtg aatttaaata aacatgcctt
     1561 cacgatttat agtttccatt atcaagtatg cctatattag tatatagcat ctttagatga
     1621 cagtgttcga agtttcacga ataaaagata atattctact ttttgctccc agcgcgtttg
     1681 ctcccctcga gggtacccaa ttcgccctat agtgagtcgt attacaattc actggccgtc
     1741 gttttacaac gtcgtgactg ggaaaaccct ggcgttaccc aacttaatcg ccttgcagca
     1801 catccccctt tcgccagggg taccgagctc gaattcactg gccgtcgttt tacaacgtcg
     1861 tgactgggaa aaccctggcg ttacccaact taatcgcctt gcagcacatc cccctttcgc
     1921 cagctggcgt aatagcgaag aggcccgcac cgatcgccct tcccaacagt tgcgcagcct
     1981 gaatggcgaa tggcgcctga tgcggtattt tctccttacg catctgtgcg gtatttcaca
     2041 ccgcatatat cggatcgtac ttgttaccca tcattgaatt ttgaacatcc gaacctggga
     2101 gttttccctg aaacagatag tatatttgaa cctgtataat aatatatagt ctagcgcttt
     2161 acggaagaca atgtatgtat ttcggttcct ggagaaacta ttgcatctat tgcataggta
     2221 atcttgcacg tcgcatcccc ggttcatttt ctgcgtttcc atcttgcact tcaatagcat
     2281 atctttgtta acgaagcatc tgtgcttcat tttgtagaac aaaaatgcaa cgcgagagcg
     2341 ctaatttttc aaacaaagaa tctgagctgc atttttacag aacagaaatg caacgcgaaa
     2401 gcgctatttt accaacgaag aatctgtgct tcatttttgt aaaacaaaaa tgcaacgcga
     2461 gagcgctaat ttttcaaaca aagaatctga gctgcatttt tacagaacag aaatgcaacg
     2521 cgagagcgct attttaccaa caaagaatct atacttcttt tttgttctac aaaaatgcat
     2581 cccgagagcg ctatttttct aacaaagcat cttagattac tttttttctc ctttgtgcgc
     2641 tctataatgc agtctcttga taactttttg cactgtaggt ccgttaaggt tagaagaagg
     2701 ctactttggt gtctattttc tcttccataa aaaaagcctg actccacttc ccgcgtttac
     2761 tgattactag cgaagctgcg ggtgcatttt ttcaagataa aggcatcccc gattatattc
     2821 tataccgatg tggattgcgc atactttgtg aacagaaagt gatagcgttg atgattcttc
     2881 attggtcaga aaattatgaa cggtttcttc tattttgtct ctatatacta cgtataggaa
     2941 atgtttacat tttcgtattg ttttcgattc actctatgaa tagttcttac tacaattttt
     3001 ttgtctaaag agtaatacta gagataaaca taaaaaatgt agaggtcgag tttagatgca
     3061 agttcaagga gcgaaaggtg gatgggtagg ttatataggg atatagcaca gagatatata
     3121 gcaaagagat acttttgagc aatgtttgtg gaagcggtat tcgcaatatt ttagtagctc
     3181 gttacagtcc ggtgcgtttt tggttttttg aaagtgcgtc ttcagagcgc ttttggtttt
     3241 caaaagcgct ctgaagttcc tatactttct agctagagaa taggaacttc ggaataggaa
     3301 cttcaaagcg tttccgaaaa cgagcgcttc cgaaaatgca acgcgagctg cgcacataca
     3361 gctcactgtt cacgtcgcac ctatatctgc gtgttgcctg tatatatata tacatgagaa
     3421 gaacggcata gtgcgtgttt atgcttaaat gcgtacttat atgcgtctat ttatgtagga
     3481 tgaaaggtag tctagtacct cctgtgatat tatcccattc catgcggggt atcgtatgct
     3541 tccttcagca ctacccttta gctgttctat atgctgccac tcctcaattg gattagtctc
     3601 atccttcaat gctatcattt cctttgatat tggatcgatc cgatgataag ctgtcaaaca
     3661 tgagaattga tcttttatgc ttgcttttca aaaggcttgc aggcaagtgc acaaacaata
     3721 cttaaataaa tactactcag taataaccta tttcttagca tttttgacga aatttgctat
     3781 tttgttagag tcttttacac catttgtctc cacacctccg cttacatcaa caccaataac
     3841 gccatttaat ctaagcgcat caccaacatt ttctggcgtc agtccaccag ctaacataaa
     3901 atgtaagctc tcggggctct cttgccttcc aacccagtca gaaatcgagt tccaatccaa
     3961 aagttcacct gtcccacctg cttctgaatc aaacaaggga ataaacgaat gaggtttctg
     4021 tgaagctgca ctgagtagta tgttgcagtc ttttggaaat acgagtcttt taataactgg
     4081 caaaccgagg aactcttggt attcttgcca cgactcatct ccatgcagtt ggacgatatc
     4141 aatgccgtaa tcattgacca gagccaaaac atcctcctta ggttgattac gaaacacgcc
     4201 aaccaagtat ttcggagtgc ctgaactatt tttatatgct tttacaagac ttgaaatttt
     4261 ccttgcaata accgggtcaa ttgttctctt tctattgggc acacatataa tacccagcaa
     4321 gtcagcatcg gaatctagtg cacattctgc ggcctctgtg ctctgcaagc cgcaaacttt
     4381 caccaatgga ccagaactac ctgtgaaatt aataacagac atactccaag ctgcctttgt
     4441 gtgcttaatc acgtatactc acgtgctcaa tagtcaccaa tgccctccct cttggccctc
     4501 tccttttctt ttttcgaccg aattaattct tgaagacgaa agggcctcgt gatacgccta
     4561 tttttatagg ttaatgtcat gataataatg gtttcttaga cgtcaggtgg cacttttcgg
     4621 ggaaatgtgc gcggaacccc tatttgttta tttttctaaa tacattcaaa tatgtatccg
     4681 ctcatgagac aataaccctg ataaatgctt caataatatt gaaaaaggaa gagtatgagt
     4741 attcaacatt tccgtgtcgc ccttattccc ttttttgcgg cattttgcct tcctgttttt
     4801 gctcacccag aaacgctggt gaaagtaaaa gatgctgaag atcagttggg tgcacgagtg
     4861 ggttacatcg aactggatct caacagcggt aagatccttg agagttttcg ccccgaagaa
     4921 cgttttccaa tgatgagcac ttttaaagtt ctgctatgtg gcgcggtatt atcccgtatt
     4981 gacgccgggc aagagcaact cggtcgccgc atacactatt ctcagaatga cttggttgag
     5041 tactcaccag tcacagaaaa gcatcttacg gatggcatga cagtaagaga attatgcagt
     5101 gctgccataa ccatgagtga taacactgcg gccaacttac ttctgacaac gatcggagga
     5161 ccgaaggagc taaccgcttt tttgcacaac atgggggatc atgtaactcg ccttgatcgt
     5221 tgggaaccgg agctgaatga agccatacca aacgacgagc gtgacaccac gatgcctgta
     5281 gcaatggcaa caacgttgcg caaactatta actggcgaac tacttactct agcttcccgg
     5341 caacaattaa tagactggat ggaggcggat aaagttgcag gaccacttct gcgctcggcc
     5401 cttccggctg gctggtttat tgctgataaa tctggagccg gtgagcgtgg gtctcgcggt
     5461 atcattgcag cactggggcc agatggtaag ccctcccgta tcgtagttat ctacacgacg
     5521 gggagtcagg caactatgga tgaacgaaat agacagatcg ctgagatagg tgcctcactg
     5581 attaagcatt ggtaactgtc agaccaagtt tactcatata tactttagat tgatttaaaa
     5641 cttcattttt aatttaaaag gatctaggtg aagatccttt ttgataatct catgaccaaa
     5701 atcccttaac gtgagttttc gttccactga gcgtcagacc ccgtagaaaa gatcaaagga
     5761 tcttcttgag atcctttttt tctgcgcgta atctgctgct tgcaaacaaa aaaaccaccg
     5821 ctaccagcgg tggtttgttt gccggatcaa gagctaccaa ctctttttcc gaaggtaact
     5881 ggcttcagca gagcgcagat accaaatact gtccttctag tgtagccgta gttaggccac
     5941 cacttcaaga actctgtagc accgcctaca tacctcgctc tgctaatcct gttaccagtg
     6001 gctgctgcca gtggcgataa gtcgtgtctt accgggttgg actcaagacg atagttaccg
     6061 gataaggcgc agcggtcggg ctgaacgggg ggttcgtgca cacagcccag cttggagcga
     6121 acgacctaca ccgaactgag atacctacag cgtgagctat gagaaagcgc cacgcttccc
     6181 gaagggagaa aggcggacag gtatccggta agcggcaggg tcggaacagg agagcgcacg
     6241 agggagcttc cagggggaaa cgcctggtat ctttatagtc ctgtcgggtt tcgccacctc
     6301 tgacttgagc gtcgattttt gtgatgctcg tcaggggggc ggagcctatg gaaaaacgcc
     6361 agcaacgcgg cctttttacg gttcctggcc ttttgctggc cttttgctca catgttcttt
     6421 cctgcgttat cccctgattc tgtggataac cgtattaccg cctttgagtg agctgatacc
     6481 gctcgccgca gccgaacgac cgagcgcagc gagtcagtga gcgaggaagc ggaagagcgc
     6541 ccaatacgca aaccgcctct ccccgcgcgt tggccgattc attaatgcag ctggcacgac
     6601 aggtttcccg actggaaagc gggcagtgag cgcaacgcaa ttaatgtgag ttagctcact
     6661 cattaggcac cccaggcttt acactttatg cttccggctc gtatgttgtg tggaattgtg
     6721 agcggataac aatttcacac aggaaacagc tatgaccatg attacgccaa gcttgcatgc
     6781 ctgcaggtcg actctagagg atcccc
//
