# Supplementary material for: Toward sustainable food preservatives: high-level production of sorbic acid in engineered Saccharomyces cerevisiae
Source: Nat Commun. 2026 Apr 21;17:5492. doi: 10.1038/s41467-026-72163-8 (PMC13284220; doi:10.1038/s41467-026-72163-8)
Supplement: Supplementary file 7 — Source data [file 41467_2026_72163_MOESM7_ESM.zip › Plasmid_Sequences/gb files/pJB342(pET28a-AnAsnB).gb]

LOCUS       Exported                7239 bp DNA     circular SYN 01-SEP-2025
DEFINITION  synthetic circular DNA
ACCESSION   .
VERSION     .
KEYWORDS    .
SOURCE      synthetic DNA construct
  ORGANISM  synthetic DNA construct
REFERENCE   1  (bases 1 to 7239)
  AUTHORS   L Preston
  TITLE     Direct Submission
  JOURNAL   Exported Mar 19, 2026 from SnapGene 6.0.2
            https://www.snapgene.com
FEATURES             Location/Qualifiers
     source          1..7239
                     /mol_type="other DNA"
                     /organism="synthetic DNA construct"
     rep_origin      12..467
                     /direction=RIGHT
                     /label=f1 ori
                     /note="f1 bacteriophage origin of replication; arrow 
                     indicates direction of (+) strand synthesis"
     CDS             complement(559..1374)
                     /codon_start=1
                     /product="aminoglycoside phosphotransferase"
                     /label=KanR
                     /note="confers resistance to kanamycin in bacteria or G418 
                     (Geneticin(R)) in eukaryotes"
                     /translation="MSHIQRETSCSRPRLNSNMDADLYGYKWARDNVGQSGATIYRLYG
                     KPDAPELFLKHGKGSVANDVTDEMVRLNWLTEFMPLPTIKHFIRTPDDAWLLTTAIPGK
                     TAFQVLEEYPDSGENIVDALAVFLRRLHSIPVCNCPFNSDRVFRLAQAQSRMNNGLVDA
                     SDFDDERNGWPVEQVWKEMHKLLPFSPDSVVTHGDFSLDNLIFDEGKLIGCIDVGRVGI
                     ADRYQDLAILWNCLGEFSPSLQKRLFQKYGIDNPDMNKLQFHLMLDEFF"
     primer_bind     1071..1094
                     /label=341-2F
     primer_bind     complement(1119..1139)
                     /label=341-1R
     rep_origin      1496..2084
                     /direction=RIGHT
                     /label=ori
                     /note="high-copy-number ColE1/pMB1/pBR322/pUC origin of 
                     replication"
     misc_feature    2270..2409
                     /label=bom
                     /note="basis of mobility region from pBR322"
     CDS             complement(2511..2702)
                     /codon_start=1
                     /gene="rop"
                     /product="Rop protein, which maintains plasmids at low copy
                     number"
                     /label=rop
                     /translation="MTKQEKTALNMARFIRSQTLTLLEKLNELDADEQADICESLHDHA
                     DELYRSCLARFGDDGENL"
     CDS             complement(3511..4593)
                     /codon_start=1
                     /gene="lacI"
                     /product="lac repressor"
                     /label=lacI
                     /note="The lac repressor binds to the lac operator to 
                     inhibit transcription in E. coli. This inhibition can be 
                     relieved by adding lactose or 
                     isopropyl-beta-D-thiogalactopyranoside (IPTG)."
                     /translation="MKPVTLYDVAEYAGVSYQTVSRVVNQASHVSAKTREKVEAAMAEL
                     NYIPNRVAQQLAGKQSLLIGVATSSLALHAPSQIVAAIKSRADQLGASVVVSMVERSGV
                     EACKAAVHNLLAQRVSGLIINYPLDDQDAIAVEAACTNVPALFLDVSDQTPINSIIFSH
                     EDGTRLGVEHLVALGHQQIALLAGPLSSVSARLRLAGWHKYLTRNQIQPIAEREGDWSA
                     MSGFQQTMQMLNEGIVPTAMLVANDQMALGAMRAITESGLRVGADISVVGYDDTEDSSC
                     YIPPLTTIKQDFRLLGQTSVDRLLQLSQGQAVKGNQLLPVSLVKRKTTLAPNTQTASPR
                     ALADSLMQLARQVSRLESGQ"
     promoter        complement(4594..4671)
                     /gene="lacI"
                     /label=lacI promoter
     promoter        4980..4998
                     /label=T7 promoter
                     /note="promoter for bacteriophage T7 RNA polymerase"
     protein_bind    4999..5023
                     /label=lac operator
                     /bound_moiety="lac repressor encoded by lacI"
                     /note="The lac repressor binds to the lac operator to 
                     inhibit transcription in E. coli. This inhibition can be 
                     relieved by adding lactose or 
                     isopropyl-beta-D-thiogalactopyranoside (IPTG)."
     primer_bind     5027..5085
                     /label=p28a-AnANS-1F
     primer_bind     complement(5041..5074)
                     /label=28A-1R
     misc_feature    5065..5066
                     /label=NcoI�л�
     misc_feature    5067..7082
                     /label=Feature 2
     CDS             5067..7082
                     /codon_start=1
                     /label=AnAS
                     /translation="MCGISAVLSLSEGSICPQALASQMNESLQLIKHRGPDARGQWLSS
                     DYRVGLGHARLSVIDLNPAGNQPFHDPEGTVHAVVNGEIYDHKKYRAKLAHQYEFRSNS
                     DCEIVTALYRHYGISFLNKLRGEFALVLWDAKRKLFLAARDRYGIKSLYYTVVNNRLLV
                     ATEIKSFLPFGWQPEWSIENLLRKGWLWDTEMYFKGVHRLEPGQYMVSQNYKFPVVKTY
                     WDMDYPDKRTPFPQTEEQIVLELRKRMLESVRLRLRADVGVGFYLSGGLDSSAIAGMAK
                     YLIQQGEPLGNDSSGDISKMSCYTIRFGEGSGVDESGIKDTFVPEVSDRRLTKCRCCTT
                     NCRLAWSRAVPCDIDRGRYRFQIRGYREGSDEHFGGYPDMLSKMFVEPDLSWHPPPFKM
                     PNSSKVFEAGREAVPAAVESLASTKRMLNNSSIFARVDSFYMFPLASATVESEEPDPET
                     AFAESLGAQTLSNISENWHPLNSASYQWTKSILANYILRYIGDGADMVYQIETRPPFLD
                     HHVTEYANRIPPSLKIRYDPVKNDLREKYILREAMRPFITDEVMNRTKRAYLGPSNYRE
                     DGPLHRVVKSLLTEDNVNKLGFVDWDRLQEHIVKGFRDGDPRYFRSSLFVAQLVVLSQR
                     FGVKVATTTDALPVTSEILDRTQNNDNMTTVQDRSRL"
     misc_feature    5067..5069
                     /label=Feature 3
     primer_bind     5175..5233
                     /label=342-2F
     primer_bind     complement(5195..5253)
                     /label=242-1R
     primer_bind     5635..5693
                     /label=342-3F
     primer_bind     complement(5654..5712)
                     /label=342-2R
     primer_bind     5718..5776
                     /label=342-4F
     primer_bind     complement(5736..5794)
                     /label=342-3R
     primer_bind     6127..6185
                     /label=342-5F
     primer_bind     complement(6145..6203)
                     /label=342-4R
     primer_bind     complement(7063..7121)
                     /label=p28a-AnANS-1R
     primer_bind     7082..7102
                     /label=28A-1F
     CDS             7083..7103
                     /codon_start=1
                     /label=1
                     /translation="HHHHHH"
     misc_feature    7083..7103
                     /label=Feature 16
     CDS             7083..7100
                     /codon_start=1
                     /product="6xHis affinity tag"
                     /label=6xHis
                     /translation="HHHHHH"
     terminator      7167..7214
                     /label=T7 terminator
                     /note="transcription terminator for bacteriophage T7 RNA 
                     polymerase"
ORIGIN
        1 tggcgaatgg gacgcgccct gtagcggcgc attaagcgcg gcgggtgtgg tggttacgcg
       61 cagcgtgacc gctacacttg ccagcgccct agcgcccgct cctttcgctt tcttcccttc
      121 ctttctcgcc acgttcgccg gctttccccg tcaagctcta aatcgggggc tccctttagg
      181 gttccgattt agtgctttac ggcacctcga ccccaaaaaa cttgattagg gtgatggttc
      241 acgtagtggg ccatcgccct gatagacggt ttttcgccct ttgacgttgg agtccacgtt
      301 ctttaatagt ggactcttgt tccaaactgg aacaacactc aaccctatct cggtctattc
      361 ttttgattta taagggattt tgccgatttc ggcctattgg ttaaaaaatg agctgattta
      421 acaaaaattt aacgcgaatt ttaacaaaat attaacgctt acaatttagg tggcactttt
      481 cggggaaatg tgcgcggaac ccctatttgt ttatttttct aaatacattc aaatatgtat
      541 ccgctcatga attaattctt agaaaaactc atcgagcatc aaatgaaact gcaatttatt
      601 catatcagga ttatcaatac catatttttg aaaaagccgt ttctgtaatg aaggagaaaa
      661 ctcaccgagg cagttccata ggatggcaag atcctggtat cggtctgcga ttccgactcg
      721 tccaacatca atacaaccta ttaatttccc ctcgtcaaaa ataaggttat caagtgagaa
      781 atcaccatga gtgacgactg aatccggtga gaatggcaaa agtttatgca tttctttcca
      841 gacttgttca acaggccagc cattacgctc gtcatcaaaa tcactcgcat caaccaaacc
      901 gttattcatt cgtgattgcg cctgagcgag acgaaatacg cgatcgctgt taaaaggaca
      961 attacaaaca ggaatcgaat gcaaccggcg caggaacact gccagcgcat caacaatatt
     1021 ttcacctgaa tcaggatatt cttctaatac ctggaatgct gttttcccgg ggatcgcagt
     1081 ggtgagtaac catgcatcat caggagtacg gataaaatgc ttgatggtcg gaagaggcat
     1141 aaattccgtc agccagttta gtctgaccat ctcatctgta acatcattgg caacgctacc
     1201 tttgccatgt ttcagaaaca actctggcgc atcgggcttc ccatacaatc gatagattgt
     1261 cgcacctgat tgcccgacat tatcgcgagc ccatttatac ccatataaat cagcatccat
     1321 gttggaattt aatcgcggcc tagagcaaga cgtttcccgt tgaatatggc tcataacacc
     1381 ccttgtatta ctgtttatgt aagcagacag ttttattgtt catgaccaaa atcccttaac
     1441 gtgagttttc gttccactga gcgtcagacc ccgtagaaaa gatcaaagga tcttcttgag
     1501 atcctttttt tctgcgcgta atctgctgct tgcaaacaaa aaaaccaccg ctaccagcgg
     1561 tggtttgttt gccggatcaa gagctaccaa ctctttttcc gaaggtaact ggcttcagca
     1621 gagcgcagat accaaatact gtccttctag tgtagccgta gttaggccac cacttcaaga
     1681 actctgtagc accgcctaca tacctcgctc tgctaatcct gttaccagtg gctgctgcca
     1741 gtggcgataa gtcgtgtctt accgggttgg actcaagacg atagttaccg gataaggcgc
     1801 agcggtcggg ctgaacgggg ggttcgtgca cacagcccag cttggagcga acgacctaca
     1861 ccgaactgag atacctacag cgtgagctat gagaaagcgc cacgcttccc gaagggagaa
     1921 aggcggacag gtatccggta agcggcaggg tcggaacagg agagcgcacg agggagcttc
     1981 cagggggaaa cgcctggtat ctttatagtc ctgtcgggtt tcgccacctc tgacttgagc
     2041 gtcgattttt gtgatgctcg tcaggggggc ggagcctatg gaaaaacgcc agcaacgcgg
     2101 cctttttacg gttcctggcc ttttgctggc cttttgctca catgttcttt cctgcgttat
     2161 cccctgattc tgtggataac cgtattaccg cctttgagtg agctgatacc gctcgccgca
     2221 gccgaacgac cgagcgcagc gagtcagtga gcgaggaagc ggaagagcgc ctgatgcggt
     2281 attttctcct tacgcatctg tgcggtattt cacaccgcaa tggtgcactc tcagtacaat
     2341 ctgctctgat gccgcatagt taagccagta tacactccgc tatcgctacg tgactgggtc
     2401 atggctgcgc cccgacaccc gccaacaccc gctgacgcgc cctgacgggc ttgtctgctc
     2461 ccggcatccg cttacagaca agctgtgacc gtctccggga gctgcatgtg tcagaggttt
     2521 tcaccgtcat caccgaaacg cgcgaggcag ctgcggtaaa gctcatcagc gtggtcgtga
     2581 agcgattcac agatgtctgc ctgttcatcc gcgtccagct cgttgagttt ctccagaagc
     2641 gttaatgtct ggcttctgat aaagcgggcc atgttaaggg cggttttttc ctgtttggtc
     2701 actgatgcct ccgtgtaagg gggatttctg ttcatggggg taatgatacc gatgaaacga
     2761 gagaggatgc tcacgatacg ggttactgat gatgaacatg cccggttact ggaacgttgt
     2821 gagggtaaac aactggcggt atggatgcgg cgggaccaga gaaaaatcac tcagggtcaa
     2881 tgccagcgct tcgttaatac agatgtaggt gttccacagg gtagccagca gcatcctgcg
     2941 atgcagatcc ggaacataat ggtgcagggc gctgacttcc gcgtttccag actttacgaa
     3001 acacggaaac cgaagaccat tcatgttgtt gctcaggtcg cagacgtttt gcagcagcag
     3061 tcgcttcacg ttcgctcgcg tatcggtgat tcattctgct aaccagtaag gcaaccccgc
     3121 cagcctagcc gggtcctcaa cgacaggagc acgatcatgc gcacccgtgg ggccgccatg
     3181 ccggcgataa tggcctgctt ctcgccgaaa cgtttggtgg cgggaccagt gacgaaggct
     3241 tgagcgaggg cgtgcaagat tccgaatacc gcaagcgaca ggccgatcat cgtcgcgctc
     3301 cagcgaaagc ggtcctcgcc gaaaatgacc cagagcgctg ccggcacctg tcctacgagt
     3361 tgcatgataa agaagacagt cataagtgcg gcgacgatag tcatgccccg cgcccaccgg
     3421 aaggagctga ctgggttgaa ggctctcaag ggcatcggtc gagatcccgg tgcctaatga
     3481 gtgagctaac ttacattaat tgcgttgcgc tcactgcccg ctttccagtc gggaaacctg
     3541 tcgtgccagc tgcattaatg aatcggccaa cgcgcgggga gaggcggttt gcgtattggg
     3601 cgccagggtg gtttttcttt tcaccagtga gacgggcaac agctgattgc ccttcaccgc
     3661 ctggccctga gagagttgca gcaagcggtc cacgctggtt tgccccagca ggcgaaaatc
     3721 ctgtttgatg gtggttaacg gcgggatata acatgagctg tcttcggtat cgtcgtatcc
     3781 cactaccgag atatccgcac caacgcgcag cccggactcg gtaatggcgc gcattgcgcc
     3841 cagcgccatc tgatcgttgg caaccagcat cgcagtggga acgatgccct cattcagcat
     3901 ttgcatggtt tgttgaaaac cggacatggc actccagtcg ccttcccgtt ccgctatcgg
     3961 ctgaatttga ttgcgagtga gatatttatg ccagccagcc agacgcagac gcgccgagac
     4021 agaacttaat gggcccgcta acagcgcgat ttgctggtga cccaatgcga ccagatgctc
     4081 cacgcccagt cgcgtaccgt cttcatggga gaaaataata ctgttgatgg gtgtctggtc
     4141 agagacatca agaaataacg ccggaacatt agtgcaggca gcttccacag caatggcatc
     4201 ctggtcatcc agcggatagt taatgatcag cccactgacg cgttgcgcga gaagattgtg
     4261 caccgccgct ttacaggctt cgacgccgct tcgttctacc atcgacacca ccacgctggc
     4321 acccagttga tcggcgcgag atttaatcgc cgcgacaatt tgcgacggcg cgtgcagggc
     4381 cagactggag gtggcaacgc caatcagcaa cgactgtttg cccgccagtt gttgtgccac
     4441 gcggttggga atgtaattca gctccgccat cgccgcttcc actttttccc gcgttttcgc
     4501 agaaacgtgg ctggcctggt tcaccacgcg ggaaacggtc tgataagaga caccggcata
     4561 ctctgcgaca tcgtataacg ttactggttt cacattcacc accctgaatt gactctcttc
     4621 cgggcgctat catgccatac cgcgaaaggt tttgcgccat tcgatggtgt ccgggatctc
     4681 gacgctctcc cttatgcgac tcctgcatta ggaagcagcc cagtagtagg ttgaggccgt
     4741 tgagcaccgc cgccgcaagg aatggtgcat gcaaggagat ggcgcccaac agtcccccgg
     4801 ccacggggcc tgccaccata cccacgccga aacaagcgct catgagcccg aagtggcgag
     4861 cccgatcttc cccatcggtg atgtcggcga tataggcgcc agcaaccgca cctgtggcgc
     4921 cggtgatgcc ggccacgatg cgtccggcgt agaggatcga gatctcgatc ccgcgaaatt
     4981 aatacgactc actatagggg aattgtgagc ggataacaat tcccctctag aaataatttt
     5041 gtttaacttt aagaaggaga tataccatgt gtggaatctc agcagttctc agtctcagtg
     5101 aaggtagtat ctgccctcaa gctctagcta gtcagatgaa tgaaagcctg cagctgatta
     5161 agcaccgtgg tcctgatgca agaggccagt ggctcagctc agattatcgt gtgggccttg
     5221 gacatgcccg attatcagta attgatctca accccgccgg taaccagcct ttccacgatc
     5281 ctgaaggcac cgttcatgcg gtcgtcaacg gagaaatata cgaccacaag aagtaccgcg
     5341 cgaagctcgc ccatcaatat gagttcagga gcaatagtga ttgcgagatt gttactgctc
     5401 tatatcgaca ttacggtatc tcttttctca acaagctgcg aggggaattc gccctcgttc
     5461 tctgggacgc aaaacggaag ctgtttctcg ccgctcggga tcgctacggt attaaatcac
     5521 tgtactatac tgtggtaaac aacagattat tggtggcgac tgagataaaa tcattcttgc
     5581 catttggatg gcagcctgaa tggtccattg agaatctcct cagaaagggt tggttgtggg
     5641 acaccgagat gtacttcaag ggagtacacc ggttagagcc gggtcagtac atggtcagtc
     5701 agaactataa attcccagtg gtgaagacgt actgggatat ggactatcca gacaagagaa
     5761 cacctttccc acagaccgaa gaacagatag tcctcgagct tagaaaacgc atgctagaat
     5821 cagtgaggct gcggctccga gccgatgtag gggtcggatt ctatcttagt ggcgggctag
     5881 actcttctgc tattgcaggg atggcgaaat accttataca gcagggtgag cctctaggaa
     5941 acgactctag tggagacatc tcaaagatga gctgctatac aattcgattt ggggagggta
     6001 gcggagtgga tgagtctggt ataaaggata cctttgtccc ggaagtgagc gaccgtcgtc
     6061 taacgaaatg tagatgttgc acaacgaact gcagactggc ttggagccga gctgtaccct
     6121 gtgacattga ccgaggaaga tatcgcttcc agattcgagg atacagagag ggctcagacg
     6181 agcatttcgg cggctacccg gatatgctgt cgaagatgtt tgtcgagccg gacctctcat
     6241 ggcatccacc tccattcaag atgcctaata gctcgaaagt attcgaagct ggaagggagg
     6301 ctgtacctgc cgcagttgaa tcactagcgt caacaaagcg gatgctcaac aattcctcga
     6361 tattcgcccg tgtagactca ttctacatgt ttccattggc ttcagcgaca gtagagagcg
     6421 aagaacctga tccagaaacg gcattcgcag agagtctcgg cgcacagact ctttctaaca
     6481 tctcggagaa ctggcaccct ctgaactcag caagctacca gtggaccaaa tccatccttg
     6541 caaattacat actccgctac ataggagacg gcgctgatat ggtgtatcag attgaaacga
     6601 gacccccttt cctagatcat cacgttacgg aatatgcaaa ccgtatacct ccgagtctga
     6661 aaatccggta tgaccctgtc aagaatgact tgcgggagaa atacattctc cgtgaggcca
     6721 tgaggccgtt cattacagac gaggtcatga accgcacgaa gcgtgcatac ctgggccctt
     6781 caaactatag agaggacggg ccgctgcatc gagttgtaaa aagcttactc actgaagata
     6841 atgtcaacaa actcgggttt gtggactggg atcggttaca agagcatatt gtcaagggct
     6901 ttcgagacgg cgatccgcgt tatttccgca gctcgctctt tgtggctcag ctcgtggtct
     6961 tgtcgcaacg gtttggcgtc aaagtagcta cgacgacgga cgcgctgccc gtgacatctg
     7021 agattctaga tcgtactcag aacaacgaca atatgaccac agtccaggac agaagtcgcc
     7081 tacaccacca ccaccaccac tgagatccgg ctgctaacaa agcccgaaag gaagctgagt
     7141 tggctgctgc caccgctgag caataactag cataacccct tggggcctct aaacgggtct
     7201 tgaggggttt tttgctgaaa ggaggaacta tatccggat
//
