# Supplementary material for: Toward sustainable food preservatives: high-level production of sorbic acid in engineered Saccharomyces cerevisiae
Source: Nat Commun. 2026 Apr 21;17:5492. doi: 10.1038/s41467-026-72163-8 (PMC13284220; doi:10.1038/s41467-026-72163-8)
Supplement: Supplementary file 7 — Source data [file 41467_2026_72163_MOESM7_ESM.zip › Plasmid_Sequences/gb files/pJB348(pET28a-C-K695A).gb]

LOCUS       Exported                7566 bp DNA     circular SYN 01-SEP-2025
DEFINITION  synthetic circular DNA
ACCESSION   .
VERSION     .
KEYWORDS    .
SOURCE      synthetic DNA construct
  ORGANISM  synthetic DNA construct
REFERENCE   1  (bases 1 to 7566)
  AUTHORS   L Preston
  TITLE     Direct Submission
  JOURNAL   Exported Mar 19, 2026 from SnapGene 6.0.2
            https://www.snapgene.com
FEATURES             Location/Qualifiers
     source          1..7566
                     /mol_type="other DNA"
                     /organism="synthetic DNA construct"
     rep_origin      12..467
                     /direction=RIGHT
                     /label=f1 ori
                     /note="f1 bacteriophage origin of replication; arrow 
                     indicates direction of (+) strand synthesis"
     CDS             complement(559..1374)
                     /codon_start=1
                     /product="aminoglycoside phosphotransferase"
                     /label=KanR
                     /note="confers resistance to kanamycin in bacteria or G418 
                     (Geneticin(R)) in eukaryotes"
                     /translation="MSHIQRETSCSRPRLNSNMDADLYGYKWARDNVGQSGATIYRLYG
                     KPDAPELFLKHGKGSVANDVTDEMVRLNWLTEFMPLPTIKHFIRTPDDAWLLTTAIPGK
                     TAFQVLEEYPDSGENIVDALAVFLRRLHSIPVCNCPFNSDRVFRLAQAQSRMNNGLVDA
                     SDFDDERNGWPVEQVWKEMHKLLPFSPDSVVTHGDFSLDNLIFDEGKLIGCIDVGRVGI
                     ADRYQDLAILWNCLGEFSPSLQKRLFQKYGIDNPDMNKLQFHLMLDEFF"
     rep_origin      1496..2084
                     /direction=RIGHT
                     /label=ori
                     /note="high-copy-number ColE1/pMB1/pBR322/pUC origin of 
                     replication"
     misc_feature    2270..2409
                     /label=bom
                     /note="basis of mobility region from pBR322"
     CDS             complement(2511..2702)
                     /codon_start=1
                     /gene="rop"
                     /product="Rop protein, which maintains plasmids at low copy
                     number"
                     /label=rop
                     /translation="MTKQEKTALNMARFIRSQTLTLLEKLNELDADEQADICESLHDHA
                     DELYRSCLARFGDDGENL"
     CDS             complement(3511..4593)
                     /codon_start=1
                     /gene="lacI"
                     /product="lac repressor"
                     /label=lacI
                     /note="The lac repressor binds to the lac operator to 
                     inhibit transcription in E. coli. This inhibition can be 
                     relieved by adding lactose or 
                     isopropyl-beta-D-thiogalactopyranoside (IPTG)."
                     /translation="MKPVTLYDVAEYAGVSYQTVSRVVNQASHVSAKTREKVEAAMAEL
                     NYIPNRVAQQLAGKQSLLIGVATSSLALHAPSQIVAAIKSRADQLGASVVVSMVERSGV
                     EACKAAVHNLLAQRVSGLIINYPLDDQDAIAVEAACTNVPALFLDVSDQTPINSIIFSH
                     EDGTRLGVEHLVALGHQQIALLAGPLSSVSARLRLAGWHKYLTRNQIQPIAEREGDWSA
                     MSGFQQTMQMLNEGIVPTAMLVANDQMALGAMRAITESGLRVGADISVVGYDDTEDSSC
                     YIPPLTTIKQDFRLLGQTSVDRLLQLSQGQAVKGNQLLPVSLVKRKTTLAPNTQTASPR
                     ALADSLMQLARQVSRLESGQ"
     primer_bind     3622..3678
                     /label=348-1F
     primer_bind     complement(3673..3731)
                     /label=348-2R
     promoter        complement(4594..4671)
                     /gene="lacI"
                     /label=lacI promoter
     promoter        4980..4998
                     /label=T7 promoter
                     /note="promoter for bacteriophage T7 RNA polymerase"
     protein_bind    4999..5023
                     /label=lac operator
                     /bound_moiety="lac repressor encoded by lacI"
                     /note="The lac repressor binds to the lac operator to 
                     inhibit transcription in E. coli. This inhibition can be 
                     relieved by adding lactose or 
                     isopropyl-beta-D-thiogalactopyranoside (IPTG)."
     misc_feature    5065..5066
                     /label=NcoI�л�
     CDS             5067..7430
                     /codon_start=1
                     /label=1
                     /translation="MCGFAASCVCAHARPTGHIYGHAIGLTNNHVTGEANGHTNGHANG
                     SLNGDLNGHTNGHTNGHTNGHTNGHTNGHTNGYANGDETIKLAKDRAKREFFAKQLQAA
                     VDNIKHRGPDGSGVWVSPDGKVGLGHCRLSINDLSPSGAQPLHSDDNQIHAVVNGEIYD
                     FDRLRDVCSTRHGYRFTGSSDSELVVALYKIYGAPYFLEHLRGEFAFVLFDEREGRRRV
                     IAGRDRFGIKPLLWTVVGDKVLFGSEAKALLPLGWEPEWNVRGITDSGWMMDDRTVFKG
                     VRKLMPGHWMEITDERGVEIKKYWDAEYPHKMEQDPRTMEEMVLGVRERLVEAIKLRLR
                     ADVPIGIYLSGGIDSSTVAGIVTELIRKENVKLGSDHASRVACFSVSFPHESGYNESDI
                     ADRTAEWLGVSIMKREVNEERIAADFAEAAYHCEHHHFDLNAVAKFALSTLPREHGVKV
                     VLTGEGSDEHFAGYPYFPAEFLRHPDMGMPDSILARDDELRERMQRSASDEMNAVWRSQ
                     GATEYAGRPAAPILRDAAGNTMPESLLAWHPADGLFQGWVRDLYRGHWDMRETVMRGHS
                     AEVREKMREKWHPAHTAMYMWNKSTLINVILACLGDRTEMAHSIEARTPFLDHHLAEYV
                     NSLPPSTKLDYVPPEDKDVDDVDNFWWKAAGASLRTITEKHILREAARPYITDELYRRR
                     AVPFLAPVRWPKDGPLHNMFKKLLTREAVENLGFVDYAVVENALNTAFGDDAVSSSFRV
                     LCYTGGWVTLSQRFGIKKATPEESGWLEHHHHHH"
     primer_bind     7112..7170
                     /label=p28a-SoaCK695A-F
     primer_bind     complement(7128..7186)
                     /label=p28a-SoaCK695A-R
     misc_feature    7404..7409
                     /label=xhoI
     CDS             7410..7427
                     /codon_start=1
                     /product="6xHis affinity tag"
                     /label=6xHis
                     /translation="HHHHHH"
     terminator      7494..7541
                     /label=T7 terminator
                     /note="transcription terminator for bacteriophage T7 RNA 
                     polymerase"
ORIGIN
        1 tggcgaatgg gacgcgccct gtagcggcgc attaagcgcg gcgggtgtgg tggttacgcg
       61 cagcgtgacc gctacacttg ccagcgccct agcgcccgct cctttcgctt tcttcccttc
      121 ctttctcgcc acgttcgccg gctttccccg tcaagctcta aatcgggggc tccctttagg
      181 gttccgattt agtgctttac ggcacctcga ccccaaaaaa cttgattagg gtgatggttc
      241 acgtagtggg ccatcgccct gatagacggt ttttcgccct ttgacgttgg agtccacgtt
      301 ctttaatagt ggactcttgt tccaaactgg aacaacactc aaccctatct cggtctattc
      361 ttttgattta taagggattt tgccgatttc ggcctattgg ttaaaaaatg agctgattta
      421 acaaaaattt aacgcgaatt ttaacaaaat attaacgctt acaatttagg tggcactttt
      481 cggggaaatg tgcgcggaac ccctatttgt ttatttttct aaatacattc aaatatgtat
      541 ccgctcatga attaattctt agaaaaactc atcgagcatc aaatgaaact gcaatttatt
      601 catatcagga ttatcaatac catatttttg aaaaagccgt ttctgtaatg aaggagaaaa
      661 ctcaccgagg cagttccata ggatggcaag atcctggtat cggtctgcga ttccgactcg
      721 tccaacatca atacaaccta ttaatttccc ctcgtcaaaa ataaggttat caagtgagaa
      781 atcaccatga gtgacgactg aatccggtga gaatggcaaa agtttatgca tttctttcca
      841 gacttgttca acaggccagc cattacgctc gtcatcaaaa tcactcgcat caaccaaacc
      901 gttattcatt cgtgattgcg cctgagcgag acgaaatacg cgatcgctgt taaaaggaca
      961 attacaaaca ggaatcgaat gcaaccggcg caggaacact gccagcgcat caacaatatt
     1021 ttcacctgaa tcaggatatt cttctaatac ctggaatgct gttttcccgg ggatcgcagt
     1081 ggtgagtaac catgcatcat caggagtacg gataaaatgc ttgatggtcg gaagaggcat
     1141 aaattccgtc agccagttta gtctgaccat ctcatctgta acatcattgg caacgctacc
     1201 tttgccatgt ttcagaaaca actctggcgc atcgggcttc ccatacaatc gatagattgt
     1261 cgcacctgat tgcccgacat tatcgcgagc ccatttatac ccatataaat cagcatccat
     1321 gttggaattt aatcgcggcc tagagcaaga cgtttcccgt tgaatatggc tcataacacc
     1381 ccttgtatta ctgtttatgt aagcagacag ttttattgtt catgaccaaa atcccttaac
     1441 gtgagttttc gttccactga gcgtcagacc ccgtagaaaa gatcaaagga tcttcttgag
     1501 atcctttttt tctgcgcgta atctgctgct tgcaaacaaa aaaaccaccg ctaccagcgg
     1561 tggtttgttt gccggatcaa gagctaccaa ctctttttcc gaaggtaact ggcttcagca
     1621 gagcgcagat accaaatact gtccttctag tgtagccgta gttaggccac cacttcaaga
     1681 actctgtagc accgcctaca tacctcgctc tgctaatcct gttaccagtg gctgctgcca
     1741 gtggcgataa gtcgtgtctt accgggttgg actcaagacg atagttaccg gataaggcgc
     1801 agcggtcggg ctgaacgggg ggttcgtgca cacagcccag cttggagcga acgacctaca
     1861 ccgaactgag atacctacag cgtgagctat gagaaagcgc cacgcttccc gaagggagaa
     1921 aggcggacag gtatccggta agcggcaggg tcggaacagg agagcgcacg agggagcttc
     1981 cagggggaaa cgcctggtat ctttatagtc ctgtcgggtt tcgccacctc tgacttgagc
     2041 gtcgattttt gtgatgctcg tcaggggggc ggagcctatg gaaaaacgcc agcaacgcgg
     2101 cctttttacg gttcctggcc ttttgctggc cttttgctca catgttcttt cctgcgttat
     2161 cccctgattc tgtggataac cgtattaccg cctttgagtg agctgatacc gctcgccgca
     2221 gccgaacgac cgagcgcagc gagtcagtga gcgaggaagc ggaagagcgc ctgatgcggt
     2281 attttctcct tacgcatctg tgcggtattt cacaccgcaa tggtgcactc tcagtacaat
     2341 ctgctctgat gccgcatagt taagccagta tacactccgc tatcgctacg tgactgggtc
     2401 atggctgcgc cccgacaccc gccaacaccc gctgacgcgc cctgacgggc ttgtctgctc
     2461 ccggcatccg cttacagaca agctgtgacc gtctccggga gctgcatgtg tcagaggttt
     2521 tcaccgtcat caccgaaacg cgcgaggcag ctgcggtaaa gctcatcagc gtggtcgtga
     2581 agcgattcac agatgtctgc ctgttcatcc gcgtccagct cgttgagttt ctccagaagc
     2641 gttaatgtct ggcttctgat aaagcgggcc atgttaaggg cggttttttc ctgtttggtc
     2701 actgatgcct ccgtgtaagg gggatttctg ttcatggggg taatgatacc gatgaaacga
     2761 gagaggatgc tcacgatacg ggttactgat gatgaacatg cccggttact ggaacgttgt
     2821 gagggtaaac aactggcggt atggatgcgg cgggaccaga gaaaaatcac tcagggtcaa
     2881 tgccagcgct tcgttaatac agatgtaggt gttccacagg gtagccagca gcatcctgcg
     2941 atgcagatcc ggaacataat ggtgcagggc gctgacttcc gcgtttccag actttacgaa
     3001 acacggaaac cgaagaccat tcatgttgtt gctcaggtcg cagacgtttt gcagcagcag
     3061 tcgcttcacg ttcgctcgcg tatcggtgat tcattctgct aaccagtaag gcaaccccgc
     3121 cagcctagcc gggtcctcaa cgacaggagc acgatcatgc gcacccgtgg ggccgccatg
     3181 ccggcgataa tggcctgctt ctcgccgaaa cgtttggtgg cgggaccagt gacgaaggct
     3241 tgagcgaggg cgtgcaagat tccgaatacc gcaagcgaca ggccgatcat cgtcgcgctc
     3301 cagcgaaagc ggtcctcgcc gaaaatgacc cagagcgctg ccggcacctg tcctacgagt
     3361 tgcatgataa agaagacagt cataagtgcg gcgacgatag tcatgccccg cgcccaccgg
     3421 aaggagctga ctgggttgaa ggctctcaag ggcatcggtc gagatcccgg tgcctaatga
     3481 gtgagctaac ttacattaat tgcgttgcgc tcactgcccg ctttccagtc gggaaacctg
     3541 tcgtgccagc tgcattaatg aatcggccaa cgcgcgggga gaggcggttt gcgtattggg
     3601 cgccagggtg gtttttcttt tcaccagtga gacgggcaac agctgattgc ccttcaccgc
     3661 ctggccctga gagagttgca gcaagcggtc cacgctggtt tgccccagca ggcgaaaatc
     3721 ctgtttgatg gtggttaacg gcgggatata acatgagctg tcttcggtat cgtcgtatcc
     3781 cactaccgag atatccgcac caacgcgcag cccggactcg gtaatggcgc gcattgcgcc
     3841 cagcgccatc tgatcgttgg caaccagcat cgcagtggga acgatgccct cattcagcat
     3901 ttgcatggtt tgttgaaaac cggacatggc actccagtcg ccttcccgtt ccgctatcgg
     3961 ctgaatttga ttgcgagtga gatatttatg ccagccagcc agacgcagac gcgccgagac
     4021 agaacttaat gggcccgcta acagcgcgat ttgctggtga cccaatgcga ccagatgctc
     4081 cacgcccagt cgcgtaccgt cttcatggga gaaaataata ctgttgatgg gtgtctggtc
     4141 agagacatca agaaataacg ccggaacatt agtgcaggca gcttccacag caatggcatc
     4201 ctggtcatcc agcggatagt taatgatcag cccactgacg cgttgcgcga gaagattgtg
     4261 caccgccgct ttacaggctt cgacgccgct tcgttctacc atcgacacca ccacgctggc
     4321 acccagttga tcggcgcgag atttaatcgc cgcgacaatt tgcgacggcg cgtgcagggc
     4381 cagactggag gtggcaacgc caatcagcaa cgactgtttg cccgccagtt gttgtgccac
     4441 gcggttggga atgtaattca gctccgccat cgccgcttcc actttttccc gcgttttcgc
     4501 agaaacgtgg ctggcctggt tcaccacgcg ggaaacggtc tgataagaga caccggcata
     4561 ctctgcgaca tcgtataacg ttactggttt cacattcacc accctgaatt gactctcttc
     4621 cgggcgctat catgccatac cgcgaaaggt tttgcgccat tcgatggtgt ccgggatctc
     4681 gacgctctcc cttatgcgac tcctgcatta ggaagcagcc cagtagtagg ttgaggccgt
     4741 tgagcaccgc cgccgcaagg aatggtgcat gcaaggagat ggcgcccaac agtcccccgg
     4801 ccacggggcc tgccaccata cccacgccga aacaagcgct catgagcccg aagtggcgag
     4861 cccgatcttc cccatcggtg atgtcggcga tataggcgcc agcaaccgca cctgtggcgc
     4921 cggtgatgcc ggccacgatg cgtccggcgt agaggatcga gatctcgatc ccgcgaaatt
     4981 aatacgactc actatagggg aattgtgagc ggataacaat tcccctctag aaataatttt
     5041 gtttaacttt aagaaggaga tataccatgt gtggttttgc agcaagctgt gtttgtgcac
     5101 atgcacgtcc gaccggtcat atttatggtc atgcaattgg cctgaccaat aatcatgtta
     5161 ccggtgaagc aaatggtcat accaatggcc atgcaaatgg tagcctgaat ggtgatctga
     5221 atggccatac gaacggtcac accaacggtc atacaaacgg ccacacgaat ggacacacta
     5281 atgggcacac aaacggttat gccaatggtg atgaaaccat taaactggca aaagatcgtg
     5341 caaaacgtga gtttttcgca aaacagctgc aggcagcagt tgataacatt aaacatcgtg
     5401 gtccggatgg tagcggtgtt tgggtttcac cggatggcaa agttggtctg ggtcattgtc
     5461 gtctgagcat taatgatctg agcccgagcg gtgcacagcc gctgcatagt gatgataatc
     5521 agattcatgc agttgtgaac ggcgagatct atgattttga tcgtctgcgt gatgtttgta
     5581 gcacccgtca tggttatcgt tttaccggta gcagcgatag cgaactggtt gttgcactgt
     5641 ataaaatcta tggcgcaccg tattttctgg aacatctgcg tggtgaattt gcctttgttc
     5701 tgtttgatga acgtgaaggt cgtcgtcgtg ttattgcagg tcgtgatcgt tttggtatta
     5761 aaccgctgct gtggaccgtt gttggtgata aagtgctgtt tggtagcgaa gcaaaagcac
     5821 tgctgccgtt aggttgggaa cctgaatgga atgttcgtgg tattaccgat agcggttgga
     5881 tgatggatga tcgtaccgtt tttaaaggtg tgcgtaaact gatgcctggt cattggatgg
     5941 aaattaccga tgaacgcggt gtggaaatca aaaagtattg ggatgcagaa tacccgcaca
     6001 aaatggaaca ggatccgcgt acaatggaag aaatggttct gggtgttcgt gaacgtctgg
     6061 ttgaagcaat taaactgcgc ctgcgtgccg atgttccgat tggtatttat ctgagcggtg
     6121 gtattgatag cagcaccgtt gcaggtattg ttaccgaact gattcgtaaa gaaaatgtga
     6181 aactgggtag cgatcatgca agccgtgttg catgttttag cgttagcttt ccgcatgaaa
     6241 gcggttataa tgaaagcgat attgcagatc gcaccgcaga atggctgggt gttagcatta
     6301 tgaaacgtga agttaacgaa gaacgtatcg cagcagattt tgccgaagca gcatatcatt
     6361 gtgaacatca tcattttgat ctgaacgccg ttgcaaaatt tgcactgagc accctgcctc
     6421 gtgaacatgg tgttaaagtt gttctgacag gtgaaggttc cgatgaacat tttgcaggtt
     6481 atccttattt tccggcagaa tttctgcgtc atccggatat gggtatgccg gatagcattc
     6541 tggcacgtga tgatgaactg cgtgaacgca tgcagcgtag cgcaagtgat gaaatgaatg
     6601 cagtttggcg tagccagggt gcaaccgaat atgcgggtcg tccggcagca ccgattctgc
     6661 gtgacgcagc cggtaataca atgccggaaa gcctgctggc atggcatccg gcagatggtc
     6721 tgtttcaagg ttgggttcgt gatctgtatc gcggtcattg ggatatgcgt gaaaccgtta
     6781 tgcgtggtca tagtgccgaa gttcgtgaga aaatgcgcga aaaatggcat cctgcacata
     6841 ccgcaatgta tatgtggaat aaaagcaccc tgatcaatgt tattctggca tgtctgggtg
     6901 atcgtacaga aatggcacat agcattgaag cacgtacccc gtttctggat catcatctgg
     6961 cagaatatgt taatagcctg cctccgagca ccaaactgga ttatgttccg cctgaagata
     7021 aagatgttga tgatgtggat aacttctggt ggaaagcagc cggtgcaagc ctgcgtacca
     7081 ttaccgaaaa acatatcctg cgtgaagccg cacgtccgta tattacagat gaactgtatc
     7141 gtcgtcgcgc agttcctttt ctggcaccgg ttcgttggcc gaaagatggt cctctgcata
     7201 atatgtttaa aaagctgctg acccgtgaag cggttgaaaa tctgggtttt gttgattatg
     7261 ccgttgttga aaatgcactg aataccgcat ttggtgatga tgcagttagc agcagttttc
     7321 gtgttctgtg ttataccggt ggttgggtta ccctgagcca gcgctttggc attaaaaagg
     7381 caacaccgga agaatcaggt tggctcgagc accaccacca ccaccactga gatccggctg
     7441 ctaacaaagc ccgaaaggaa gctgagttgg ctgctgccac cgctgagcaa taactagcat
     7501 aaccccttgg ggcctctaaa cgggtcttga ggggtttttt gctgaaagga ggaactatat
     7561 ccggat
//
