# Supplementary material for: Toward sustainable food preservatives: high-level production of sorbic acid in engineered Saccharomyces cerevisiae
Source: Nat Commun. 2026 Apr 21;17:5492. doi: 10.1038/s41467-026-72163-8 (PMC13284220; doi:10.1038/s41467-026-72163-8)
Supplement: Supplementary file 7 — Source data [file 41467_2026_72163_MOESM7_ESM.zip › Plasmid_Sequences/gb files/pJB366(416-ADH2).gb]

LOCUS       Exported                7586 bp DNA     circular SYN 18-MAR-2026
DEFINITION  synthetic circular DNA
ACCESSION   .
VERSION     .
KEYWORDS    .
SOURCE      synthetic DNA construct
  ORGANISM  synthetic DNA construct
REFERENCE   1  (bases 1 to 7586)
  AUTHORS   .
  TITLE     Direct Submission
  JOURNAL   Exported Mar 19, 2026 from SnapGene 6.0.2
            https://www.snapgene.com
FEATURES             Location/Qualifiers
     source          1..7586
                     /mol_type="other DNA"
                     /organism="synthetic DNA construct"
     source          2270..5065
                     /chromosome="XV"
                     /strain="S288C"
                     /mol_type="genomic DNA"
                     /db_xref="taxon:559292"
                     /organism="Saccharomyces cerevisiae S288C"
     source          2282..2781
                     /chromosome="IV"
                     /strain="S288C"
                     /mol_type="genomic DNA"
                     /db_xref="taxon:559292"
                     /organism="Saccharomyces cerevisiae S288C"
     source          2782..4554
                     /chromosome="IV"
                     /strain="S288C"
                     /mol_type="genomic DNA"
                     /db_xref="taxon:559292"
                     /organism="Saccharomyces cerevisiae S288C"
     source          2782..4554
                     /chromosome="XIII"
                     /strain="S288C"
                     /mol_type="genomic DNA"
                     /db_xref="taxon:559292"
                     /organism="Saccharomyces cerevisiae S288C"
     source          4555..5054
                     /chromosome="IV"
                     /strain="S288C"
                     /mol_type="genomic DNA"
                     /db_xref="taxon:559292"
                     /organism="Saccharomyces cerevisiae S288C"
     misc_feature    complement(1..804)
                     /label=URA3
     misc_feature    complement(1311..2261)
                     /label=2u
     primer_bind     2245..2303
                     /label=p-ADH2-1F
     misc_feature    2282..2781
                     /label=416dU
     primer_bind     2320..2341
                     /label=366-DF
     primer_bind     2743..2801
                     /label=p-ADH2-2F
     primer_bind     complement(2762..2820)
                     /label=p-ADH2-1R
     misc_feature    2782..3350
                     /label=ADH2P
     gene            3354..4400
                     /gene="ADH2"
                     /gene_synonym="ADR2"
                     /locus_tag="YMR303C"
                     /label=ADH2
     mRNA            3354..4400
                     /gene="ADH2"
                     /gene_synonym="ADR2"
                     /locus_tag="YMR303C"
                     /product="alcohol dehydrogenase ADH2"
                     /label=ADH2 mRNA
     CDS             3354..4400
                     /codon_start=1
                     /gene="ADH2"
                     /gene_synonym="ADR2"
                     /locus_tag="YMR303C"
                     /product="alcohol dehydrogenase ADH2"
                     /EC_number="1.1.1.1"
                     /label=ADH2
                     /note="Glucose-repressible alcohol dehydrogenase II;
                     catalyzes the conversion of ethanol to acetaldehyde; 
                     involved in the production of certain carboxylate esters; 
                     regulated by ADR1"
                     /db_xref="SGD:S000004918"
                     /experiment="EXISTENCE:direct assay:GO:0004022 alcohol
                     dehydrogenase (NAD+) activity [PMID:3546317]"
                     /experiment="EXISTENCE:direct assay:GO:0005737 cytoplasm 
                     [PMID:14562095|PMID:11914276]"
                     /experiment="EXISTENCE:direct assay:GO:0006067 ethanol
                     metabolic process [PMID:3546317]"
                     /experiment="EXISTENCE:direct assay:GO:0006116 NADH
                     oxidation [PMID:3546317]"
                     /experiment="EXISTENCE:genetic interaction:GO:0000947
                     amino acid catabolic process to alcohol via Ehrlich pathway
                     [PMID:12499363]"
                     /protein_id="DAA10204.1"
                     /translation="MSIPETQKAIIFYESNGKLEHKDIPVPKPKPNELLINVKYSGVCH
                     TDLHAWHGDWPLPTKLPLVGGHEGAGVVVGMGENVKGWKIGDYAGIKWLNGSCMACEYC
                     ELGNESNCPHADLSGYTHDGSFQEYATADAVQAAHIPQGTDLAEVAPILCAGITVYKAL
                     KSANLRAGHWAAISGAAGGLGSLAVQYAKAMGYRVLGIDGGPGKEELFTSLGGEVFIDF
                     TKEKDIVSAVVKATNGGAHGIINVSVSEAAIEASTRYCRANGTVVLVGLPAGAKCSSDV
                     FNHVVKSISIVGSYVGNRADTREALDFFARGLVKSPIKVVGLSSLPEIYEKMEKGQIAG
                     RYVVDTSK"
     misc_feature    4401..4554
                     /label=ADH2t
     primer_bind     4516..4574
                     /label=p-ADH2-3F
     primer_bind     complement(4534..4592)
                     /label=p-ADH2-2R
     misc_feature    4555..5054
                     /label=416dD
     CDS             4838..5054
                     /codon_start=1
                     /gene="GAL3"
                     /locus_tag="YDR009W"
                     /product="transcriptional regulator GAL3"
                     /label=GAL3
                     /note="Transcriptional regulator; involved in activationof 
                     the GAL genes in response to galactose; forms a complex 
                     with Gal80p to relieve Gal80p inhibition of Gal4p; binds 
                     galactose and ATP but does not have galactokinase activity;
                     GAL3 has a paralog, GAL1, that arose from the whole genome 
                     duplication"
                     /db_xref="GI:6320212"
                     /db_xref="GeneID:851572"
                     /db_xref="SGD:S000002416"
                     /experiment="EXISTENCE:direct assay:GO:0005634 nucleus 
                     [PMID:18952899]"
                     /experiment="EXISTENCE:direct assay:GO:0005737 cytoplasm 
                     [PMID:10866670|PMID:18952899]"
                     /experiment="EXISTENCE:mutant phenotype:GO:0000435positive 
                     regulation of transcription from RNA polymerase II promoter
                     by galactose [PMID:3013721]"
                     /experiment="EXISTENCE:mutant phenotype:GO:0006012galactose
                     metabolic process [PMID:4577139]"
                     /experiment="EXISTENCE:mutant 
                     phenotype:GO:0045185maintenance of protein location 
                     [PMID:19651897]"
                     /experiment="EXISTENCE:physical 
                     interaction:GO:0005515protein binding [PMID:8628318]"
                     /protein_id="NP_010292.1"
                     /translation="MNTNVPIFSSPVRDLPRSFEQKHLAVVDAFFQTYHVKPDFIARSP
                     GRVNLIGEHIDYCDFSVLPLAIDVDML"
     mRNA            4838..5054
                     /gene="GAL3"
                     /locus_tag="YDR009W"
                     /product="transcriptional regulator GAL3"
                     /label=GAL3 mRNA
                     /note="/transcript_id=NM_001180317.1"
                     /db_xref="GeneID:851572"
     gene            4838..5054
                     /gene="GAL3"
                     /locus_tag="YDR009W"
                     /label=GAL3
                     /db_xref="GeneID:851572"
     primer_bind     complement(4987..5012)
                     /label=366-DR
     primer_bind     complement(5027..5085)
                     /label=p-ADH2-3R
     primer_bind     5066..5095
                     /label=Primer 3
     misc_feature    complement(5066..5067)
                     /label=ADH2p
     misc_feature    complement(5308..6248)
                     /label=ori
     misc_feature    complement(6249..7110)
                     /label=APr
     primer_bind     6785..6843
                     /label=Primer 1
     primer_bind     complement(6828..6886)
                     /label=Primer 2
ORIGIN
        1 atgtcgaaag ctacatataa ggaacgtgct gctactcatc ctagtcctgt tgctgccaag
       61 ctatttaata tcatgcacga aaagcaaaca aacttgtgtg cttcattgga tgttcgtacc
      121 accaaggaat tactggagtt agttgaagca ttaggtccca aaatttgttt actaaaaaca
      181 catgtggata tcttgactga tttttccatg gagggcacag ttaagccgct aaaggcatta
      241 tccgccaagt acaatttttt actcttcgaa gacagaaaat ttgctgacat tggtaataca
      301 gtcaaattgc agtactctgc gggtgtatac agaatagcag aatgggcaga cattacgaat
      361 gcacacggtg tggtgggccc aggtattgtt agcggtttga agcaggcggc agaagaagta
      421 acaaaggaac ctagaggcct tttgatgtta gcagaattgt catgcaaggg ctccctatct
      481 actggagaat atactaaggg tactgttgac attgcgaaga gcgacaaaga ttttgttatc
      541 ggctttattg ctcaaagaga catgggtgga agagatgaag gttacgattg gttgattatg
      601 acacccggtg tgggtttaga tgacaaggga gacgcattgg gtcaacagta tagaaccgtg
      661 gatgatgtgg tctctacagg atctgacatt attattgttg gaagaggact atttgcaaag
      721 ggaagggatg ctaaggtaga gggtgaacgt tacagaaaag caggctggga agcatatttg
      781 agaagatgcg gccagcaaaa ctaaaaaact gtattataag taaatgcatg tatactaaac
      841 tcacaaatta gagcttcaat ttaattatat cagttattac ccaattctca tgtttgacag
      901 cttatcatcg gatcgatcca atatcaaagg aaatgatagc attgaaggat gagactaatc
      961 caattgagga gtggcagcat atagaacagc taaagggtag tgctgaagga agcatacgat
     1021 accccgcatg gaatgggata atatcacagg aggtactaga ctacctttca tcctacataa
     1081 atagacgcat ataagtacgc atttaagcat aaacacgcac tatgccgttc ttctcatgta
     1141 tatatatata caggcaacac gcagatatag gtgcgacgtg aacagtgagc tgtatgtgcg
     1201 cagctcgcgt tgcattttcg gaagcgctcg ttttcggaaa cgctttgaag ttcctattcc
     1261 gaagttccta ttctctagct agaaagtata ggaacttcag agcgcttttg aaaaccaaaa
     1321 gcgctctgaa gacgcacttt caaaaaacca aaaacgcacc ggactgtaac gagctactaa
     1381 aatattgcga ataccgcttc cacaaacatt gctcaaaagt atctctttgc tatatatctc
     1441 tgtgctatat ccctatataa cctacccatc cacctttcgc tccttgaact tgcatctaaa
     1501 ctcgacctct acatttttta tgtttatctc tagtattact ctttagacaa aaaaattgta
     1561 gtaagaacta ttcatagagt gaatcgaaaa caatacgaaa atgtaaacat ttcctatacg
     1621 tagtatatag agacaaaata gaagaaaccg ttcataattt tctgaccaat gaagaatcat
     1681 caacgctatc actttctgtt cacaaagtat gcgcaatcca catcggtata gaatataatc
     1741 ggggatgcct ttatcttgaa aaaatgcacc cgcagcttcg ctagtaatca gtaaacgcgg
     1801 gaagtggagt caggcttttt ttatggaaga gaaaatagac accaaagtag ccttcttcta
     1861 accttaacgg acctacagtg caaaaagtta tcaagagact gcattataga gcgcacaaag
     1921 gagaaaaaaa gtaatctaag atgctttgtt agaaaaatag cgctctcggg atgcattttt
     1981 gtagaacaaa aaagaagtat agattctttg ttggtaaaat agcgctctcg cgttgcattt
     2041 ctgttctgta aaaatgcagc tcagattctt tgtttgaaaa attagcgctc tcgcgttgca
     2101 tttttgtttt acaaaaatga agcacagatt cttcgttggt aaaatagcgc tttcgcgttg
     2161 catttctgtt ctgtaaaaat gcagctcaga ttctttgttt gaaaaattag cgctctcgcg
     2221 ttgcattttt gttctacaaa atgaagcaca gatgcttcgt tgcggccgct gaggtcttaa
     2281 tcatttggct ttttgattga ttgtacagga aaatatacat cgcagggggt tgacttttac
     2341 catttcaccg caatggaatc aaacttgttg aagagaatgt tcacaggcgc atacgctaca
     2401 atgacccgat tcttgctagc cttttctcgg tcttgcaaac aaccgccggc agcttagtat
     2461 ataaatacac atgtacatac ctctctccgt atcctcgtaa tcattttctt gtatttatcg
     2521 tcttttcgct gtaaaaactt tatcacactt atctcaaata cacttattaa ccgcttttac
     2581 tattatcttc tacgctgaca gtaatatcaa acagtgacac atattaaaca cagtggtttc
     2641 tttgcataaa caccatcagc ctcaagtcgt caagtaaaga tttcgtgttc atgcagatag
     2701 ataacaatct atatgttgat aattagcgtt gcctcatcaa tgcgagatcc gtttaaccgg
     2761 accctagtgc acttacccca cgcaaaacgt aggggcaaac aaacggaaaa atcgtttctc
     2821 aaattttctg atgccaagaa ctctaaccag tcttatctaa aaattgcctt atgatccgtc
     2881 tctccggtta cagcctgtgt aactgattaa tcctgccttt ctaatcacca ttctaatgtt
     2941 ttaattaagg gattttgtct tcattaacgg ctttcgctca taaaaatgtt atgacgtttt
     3001 gcccgcaggc gggaaaccat ccacttcacg agactgatct cctctgccgg aacaccgggc
     3061 atctccaact tataagttgg agaaataaga gaatttcaga ttgagagaat gaaaaaaaaa
     3121 aaaaaaaaaa aggcagagga gagcatagaa atggggttca ctttttggta aagctatagc
     3181 atgcctatca catataaata gagtgccagt agcgactttt ttcacactcg aaatactctt
     3241 actactgctc tcttgttgtt tttatcactt cttgtttctt cttggtaaat agaatatcaa
     3301 gctacaaaaa gcatacaatc aactatcaac tattaactat atcgtaatac acaatgtcta
     3361 ttccagaaac tcaaaaagcc attatcttct acgaatccaa cggcaagttg gagcataagg
     3421 atatcccagt tccaaagcca aagcccaacg aattgttaat caacgtcaag tactctggtg
     3481 tctgccacac cgatttgcac gcttggcatg gtgactggcc attgccaact aagttaccat
     3541 tagttggtgg tcacgaaggt gccggtgtcg ttgtcggcat gggtgaaaac gttaagggct
     3601 ggaagatcgg tgactacgcc ggtatcaaat ggttgaacgg ttcttgtatg gcctgtgaat
     3661 actgtgaatt gggtaacgaa tccaactgtc ctcacgctga cttgtctggt tacacccacg
     3721 acggttcttt ccaagaatac gctaccgctg acgctgttca agccgctcac attcctcaag
     3781 gtactgactt ggctgaagtc gcgccaatct tgtgtgctgg tatcaccgta tacaaggctt
     3841 tgaagtctgc caacttgaga gcaggccact gggcggccat ttctggtgct gctggtggtc
     3901 taggttcttt ggctgttcaa tatgctaagg cgatgggtta cagagtctta ggtattgatg
     3961 gtggtccagg aaaggaagaa ttgtttacct cgctcggtgg tgaagtattc atcgacttca
     4021 ccaaagagaa ggacattgtt agcgcagtcg ttaaggctac caacggcggt gcccacggta
     4081 tcatcaatgt ttccgtttcc gaagccgcta tcgaagcttc taccagatac tgtagggcga
     4141 acggtactgt tgtcttggtt ggtttgccag ccggtgcaaa gtgctcctct gatgtcttca
     4201 accacgttgt caagtctatc tccattgtcg gctcttacgt ggggaacaga gctgatacca
     4261 gagaagcctt agatttcttt gccagaggtc tagtcaagtc tccaataaag gtagttggct
     4321 tatccagttt accagaaatt tacgaaaaga tggagaaggg ccaaattgct ggtagatacg
     4381 ttgttgacac ttctaaataa gcggatctct tatgtcttta cgatttatag ttttcattat
     4441 caagtatgcc tatattagta tatagcatct ttagatgaca gtgttcgaag tttcacgaat
     4501 aaaagataat attctacttt ttgctcccac cgcgtttgct agcacgagtg aacacactgt
     4561 gtgccgaaca tgctccttca ctattttaac atgtggaatt cttgaaagaa tgaaatcgcc
     4621 atgccaagcc atcacacggt cttttatgca attgattgac cgcctgcaac acataggcag
     4681 taaaattttt actgaaacgt atataatcat cataagcgac aagtgaggca acacctttgt
     4741 taccacattg acaaccccag gtattcatac ttcctattag cggaatcagg agtgcaaaaa
     4801 gagaaaataa aagtaaaaag gtagggcaac acatagtatg aatacaaacg ttccaatatt
     4861 cagttctccg gtcagagatt taccaaggtc tttcgaacaa aaacatttag cggttgtaga
     4921 tgcatttttc caaacatacc atgtcaaacc tgattttatc gctaggtctc ctggcagagt
     4981 aaatctgatt ggtgagcata tagattattg cgatttttca gttttgccat tagccattga
     5041 tgtggatatg ctttaaaccc tcagcgcggc cgcttggcgt aatcatggtc atagctgttt
     5101 cctgtgtgaa attgttatcc gctcacaatt ccacacaaca tacgagccgg aagcataaag
     5161 tgtaaagcct ggggtgccta atgagtgagc taactcacat taattgcgtt gcgctcactg
     5221 cccgctttcc agtcgggaaa cctgtcgtgc cagctgcatt aatgaatcgg ccaacgcgcg
     5281 gggagaggcg gtttgcgtat tgggcgctct tccgcttcct cgctcactga ctcgctgcgc
     5341 tcggtcgttc ggctgcggcg agcggtatca gctcactcaa aggcggtaat acggttatcc
     5401 acagaatcag gggataacgc aggaaagaac atgtgagcaa aaggccagca aaaggccagg
     5461 aaccgtaaaa aggccgcgtt gctggcgttt ttccataggc tccgcccccc tgacgagcat
     5521 cacaaaaatc gacgctcaag tcagaggtgg cgaaacccga caggactata aagataccag
     5581 gcgtttcccc ctggaagctc cctcgtgcgc tctcctgttc cgaccctgcc gcttaccgga
     5641 tacctgtccg cctttctccc ttcgggaagc gtggcgcttt ctcatagctc acgctgtagg
     5701 tatctcagtt cggtgtaggt cgttcgctcc aagctgggct gtgtgcacga accccccgtt
     5761 cagcccgacc gctgcgcctt atccggtaac tatcgtcttg agtccaaccc ggtaagacac
     5821 gacttatcgc cactggcagc agccactggt aacaggatta gcagagcgag gtatgtaggc
     5881 ggtgctacag agttcttgaa gtggtggcct aactacggct acactagaag gacagtattt
     5941 ggtatctgcg ctctgctgaa gccagttacc ttcggaaaaa gagttggtag ctcttgatcc
     6001 ggcaaacaaa ccaccgctgg tagcggtggt ttttttgttt gcaagcagca gattacgcgc
     6061 agaaaaaaag gatctcaaga agatcctttg atcttttcta cggggtctga cgctcagtgg
     6121 aacgaaaact cacgttaagg gattttggtc atgagattat caaaaaggat cttcacctag
     6181 atccttttaa attaaaaatg aagttttaaa tcaatctaaa gtatatatga gtaaacttgg
     6241 tctgacagtt accaatgctt aatcagtgag gcacctatct cagcgatctg tctatttcgt
     6301 tcatccatag ttgcctgact ccccgtcgtg tagataacta cgatacggga gggcttacca
     6361 tctggcccca gtgctgcaat gataccgcga gacccacgct caccggctcc agatttatca
     6421 gcaataaacc agccagccgg aagggccgag cgcagaagtg gtcctgcaac tttatccgcc
     6481 tccatccagt ctattaattg ttgccgggaa gctagagtaa gtagttcgcc agttaatagt
     6541 ttgcgcaacg ttgttgccat tgctacaggc atcgtggtgt cacgctcgtc gtttggtatg
     6601 gcttcattca gctccggttc ccaacgatca aggcgagtta catgatcccc catgttgtgc
     6661 aaaaaagcgg ttagctcctt cggtcctccg atcgttgtca gaagtaagtt ggccgcagtg
     6721 ttatcactca tggttatggc agcactgcat aattctctta ctgtcatgcc atccgtaaga
     6781 tgcttttctg tgactggtga gtactcaacc aagtcattct gagaatagtg tatgcggcga
     6841 ccgagttgct cttgcccggc gtcaatacgg gataataccg cgccacatag cagaacttta
     6901 aaagtgctca tcattggaaa acgttcttcg gggcgaaaac tctcaaggat cttaccgctg
     6961 ttgagatcca gttcgatgta acccactcgt gcacccaact gatcttcagc atcttttact
     7021 ttcaccagcg tttctgggtg agcaaaaaca ggaaggcaaa atgccgcaaa aaagggaata
     7081 agggcgacac ggaaatgttg aatactcata ctcttccttt ttcaatatta ttgaagcatt
     7141 tatcagggtt attgtctcat gagcggatac atatttgaat gtatttagaa aaataaacaa
     7201 ataggggttc cgcgcacatt tccccgaaaa gtgccacctg acgtctaaga aaccattatt
     7261 atcatgacat taacctataa aaataggcgt atcacgaggc cctttcgtct tcaagaatta
     7321 gcttttcaat tcaattcatc attttttttt tattcttttt tttgatttcg gtttctttga
     7381 aatttttttg attcggtaat ctccgaacag aaggaagaac gaaggaagga gcacagactt
     7441 agattggtat atatacgcat ttgtagtgtt gaagaaacat gagattggta tatatacgca
     7501 tttgtagtgt tgaagaaaca tgaaattgcc cagtattctt aacccaactg cacagaacaa
     7561 aaacatgcag gaaacgaaga taaatc
//
