# Supplementary material for: Toward sustainable food preservatives: high-level production of sorbic acid in engineered Saccharomyces cerevisiae
Source: Nat Commun. 2026 Apr 21;17:5492. doi: 10.1038/s41467-026-72163-8 (PMC13284220; doi:10.1038/s41467-026-72163-8)
Supplement: Supplementary file 7 — Source data [file 41467_2026_72163_MOESM7_ESM.zip › Plasmid_Sequences/gb files/pJB382(pZML1309aKL-ACC1-M3-PEX15).gb]

LOCUS       Exported               16914 bp DNA     circular SYN 05-SEP-2025
DEFINITION  EasyClone system-based yeast integrative vector carrying 
            loxP-flanked KlURA3 marker, integration into S. cerevisiae XII-1 
            chromosomal location, USER site for cloning, amp resistance.
ACCESSION   .
VERSION     .
KEYWORDS    1309a
SOURCE      synthetic DNA construct
  ORGANISM  synthetic DNA construct
REFERENCE   1  (bases 1 to 16914)
  AUTHORS   Stovicek V, Borja GM, Forster J, Borodina I
  TITLE     EasyClone 2.0: expanded toolkit of integrative vectors for stable 
            gene expression in industrial Saccharomyces cerevisiae strains.
  JOURNAL   J Ind Microbiol Biotechnol. 2015 Sep 16.
  PUBMED    26376869
REFERENCE   2  (bases 1 to 16914)
  AUTHORS   .
  TITLE     Direct Submission
  JOURNAL   Exported Mar 19, 2026 from SnapGene 6.0.2
            https://www.snapgene.com
COMMENT     SGRef: number: 1; type: "Journal Article"; journalName: "J Ind 
            Microbiol Biotechnol. 2015 Sep 16."
FEATURES             Location/Qualifiers
     source          1..16914
                     /mol_type="other DNA"
                     /organism="synthetic DNA construct"
     source          2283..11765
                     /chromosome="XIII"
                     /strain="S288C"
                     /mol_type="genomic DNA"
                     /db_xref="taxon:559292"
                     /organism="Saccharomyces cerevisiae S288C"
     source          3282..10601
                     /chromosome="XIV"
                     /strain="S288C"
                     /mol_type="genomic DNA"
                     /db_xref="taxon:559292"
                     /organism="Saccharomyces cerevisiae S288C"
     source          3282..3689
                     /chromosome="II"
                     /strain="S288C"
                     /mol_type="genomic DNA"
                     /db_xref="taxon:559292"
                     /organism="Saccharomyces cerevisiae S288C"
     source          3282..3689
                     /chromosome="XIII"
                     /strain="S288C"
                     /mol_type="genomic DNA"
                     /db_xref="taxon:559292"
                     /organism="Saccharomyces cerevisiae S288C"
     source          10389..10394
                     /chromosome="XIV"
                     /strain="S288C"
                     /mol_type="genomic DNA"
                     /db_xref="taxon:559292"
                     /organism="Saccharomyces cerevisiae S288C"
     source          10395..10601
                     /chromosome="XV"
                     /strain="S288C"
                     /mol_type="genomic DNA"
                     /db_xref="taxon:559292"
                     /organism="Saccharomyces cerevisiae S288C"
     source          11768..11775
                     /chromosome="II"
                     /strain="S288C"
                     /mol_type="genomic DNA"
                     /db_xref="taxon:559292"
                     /organism="Saccharomyces cerevisiae S288C"
     source          11780..14359
                     /chromosome="II"
                     /strain="S288C"
                     /mol_type="genomic DNA"
                     /db_xref="taxon:559292"
                     /organism="Saccharomyces cerevisiae S288C"
     source          11780..13362
                     /chromosome="II"
                     /strain="S288C"
                     /mol_type="genomic DNA"
                     /db_xref="taxon:559292"
                     /organism="Saccharomyces cerevisiae S288C"
     source          11780..13362
                     /chromosome="X"
                     /strain="S288C"
                     /mol_type="genomic DNA"
                     /db_xref="taxon:559292"
                     /organism="Saccharomyces cerevisiae S288C"
     source          11780..13362
                     /chromosome="II"
                     /strain="S288C"
                     /mol_type="genomic DNA"
                     /db_xref="taxon:559292"
                     /organism="Saccharomyces cerevisiae S288C"
     source          11780..13362
                     /chromosome="II"
                     /strain="S288C"
                     /mol_type="genomic DNA"
                     /db_xref="taxon:559292"
                     /organism="Saccharomyces cerevisiae S288C"
     source          11780..13362
                     /chromosome="II"
                     /strain="S288C"
                     /mol_type="genomic DNA"
                     /db_xref="taxon:559292"
                     /organism="Saccharomyces cerevisiae S288C"
     source          11780..13018
                     /chromosome="II"
                     /strain="S288C"
                     /mol_type="genomic DNA"
                     /db_xref="taxon:559292"
                     /organism="Saccharomyces cerevisiae S288C"
     source          11781..13018
                     /chromosome="II"
                     /strain="S288C"
                     /mol_type="genomic DNA"
                     /db_xref="taxon:559292"
                     /organism="Saccharomyces cerevisiae S288C"
     source          join(14390..16914,1..2282)
                     /chromosome="II"
                     /strain="S288C"
                     /mol_type="genomic DNA"
                     /db_xref="taxon:559292"
                     /organism="Saccharomyces cerevisiae S288C"
     misc_feature    complement(1..804)
                     /label=URA3
     primer_bind     complement(10..29)
                     /label=P-URA-R
     misc_feature    complement(1311..2261)
                     /label=2u
     primer_bind     1853..1872
                     /label=pt-2u-F
     primer_bind     complement(2118..2137)
                     /label=PXW55-BSAI-R
     primer_bind     2119..2138
                     /label=pt-2u-F2
     primer_bind     complement(2242..2269)
                     /label=PXW55-BSAI-R
     primer_bind     2243..2262
                     /label=pt-2u-F2
     primer_bind     2246..2304
                     /label=p-ACC1m-1F
     primer_bind     complement(2249..2281)
                     /label=PXW55-F4
     primer_bind     2260..2305
                     /label=p-1309up-F
     primer_bind     2260..2269
                     /label=pDELTA2-R2
     primer_bind     complement(2262..2285)
                     /label=PXW55-F5
     CDS             complement(2283..3097)
                     /codon_start=1
                     /gene="GLO1"
                     /locus_tag="YML004C"
                     /product="lactoylglutathione lyase GLO1"
                     /EC_number="4.4.1.5"
                     /label=GLO1
                     /note="Monomeric glyoxalase I; catalyzes thedetoxification 
                     of methylglyoxal (a by-product of glycolysis) via 
                     condensation with glutathione to produce 
                     S-D-lactoylglutathione; required for full activity of 
                     O-acetyl homoserine sulfhydrylase, Met17p; expression 
                     regulated by methylglyoxal levels and osmotic stress"
                     /db_xref="GI:6323639"
                     /db_xref="GeneID:855009"
                     /db_xref="SGD:S000004463"
                     /experiment="EXISTENCE:direct assay:GO:0005634 nucleus 
                     [PMID:14562095]"
                     /experiment="EXISTENCE:direct assay:GO:0005737 cytoplasm 
                     [PMID:14562095]"
                     /experiment="EXISTENCE:direct assay:GO:0019243methylglyoxal
                     catabolic process to D-lactate via S-lactoyl-glutathione 
                     [PMID:8824231]"
                     /experiment="EXISTENCE:mutant 
                     phenotype:GO:0004462lactoylglutathione lyase activity 
                     [PMID:8824231]"
                     /experiment="EXISTENCE:mutant 
                     phenotype:GO:0006749glutathione metabolic process 
                     [PMID:8824231]"
                     /protein_id="NP_013710.1"
                     /translation="MSTDSTRYPIQIEKASNDPTLLLNHTCLRVKDPARTVKFYTEHFG
                     MKLLSRKDFEEAKFSLYFLSFPKDDIPKNKNGEPDVFSAHGVLELTHNWGTEKNPDYKI
                     NNGNEEPHRGFGHICFSVSDINKTCEELESQGVKFKKRLSEGRQKDIAFALGPDGYWIE
                     LITYSREGQEYPKGSVGNKFNHTMIRIKNPTRSLEFYQNVLGMKLLRTSEHESAKFTLY
                     FLGYGVPKTDSVFSCESVLELTHNWGTENDPNFHYHNGNSEPQGYGHIC"
     mRNA            complement(2283..3097)
                     /gene="GLO1"
                     /locus_tag="YML004C"
                     /product="lactoylglutathione lyase GLO1"
                     /label=GLO1 mRNA
                     /note="/transcript_id=NM_001182359.1"
                     /db_xref="GeneID:855009"
     gene            complement(2283..3097)
                     /gene="GLO1"
                     /locus_tag="YML004C"
                     /label=GLO1
                     /db_xref="GeneID:855009"
     primer_bind     2283..2305
                     /label=Primer 5
     primer_bind     3246..3304
                     /label=p-ACC1m-2F
     primer_bind     complement(3259..3304)
                     /label=p-1309up-R
     primer_bind     complement(3262..3320)
                     /label=p-ACC1m-1R
     promoter        3282..3689
                     /gene="S. cerevisiae TEF1"
                     /label=TEF1 promoter
                     /note="promoter for EF-1-alpha"
     primer_bind     3282..3304
                     /label=P-TEF-TKL1-BF
     primer_bind     3552..3571
                     /label=pt-BC4(TEF1)
     primer_bind     3652..3710
                     /label=p-ACC1m-3F
     primer_bind     complement(3670..3728)
                     /label=p-ACC1m-2R
     primer_bind     complement(3670..3692)
                     /label=p-TEF1-PGK1-F
     CDS             3690..10388
                     /codon_start=1
                     /gene="ACC1"
                     /gene_synonym="ABP2; FAS3; MTR7"
                     /locus_tag="YNR016C"
                     /product="acetyl-CoA carboxylase ACC1"
                     /EC_number="6.3.4.14; 6.4.1.2"
                     /label=ACC1
                     /note="Acetyl-CoA carboxylase, biotin containing enzyme; 
                     catalyzes carboxylation of cytosolic acetyl-CoA to form 
                     malonyl-CoA and regulates histone acetylation by regulating
                     the availability of acetyl-CoA; rate-limiting step for de 
                     novo biosynthesis of long-chain fatty acids; translational 
                     regulation in response to nutrients and cell cycle stage 
                     depends on its upstream ORF; ACC1 has a paralog, HFA1, that
                     arose from the whole genome duplication"
                     /db_xref="GI:6324343"
                     /db_xref="GeneID:855750"
                     /db_xref="SGD:S000005299"
                     /experiment="EXISTENCE:direct assay:GO:0005739mitochondrion
                     [PMID:14576278|PMID:16823961]"
                     /experiment="EXISTENCE:direct assay:GO:0005789 
                     endoplasmicreticulum membrane [PMID:9438137]"
                     /experiment="EXISTENCE:direct assay:GO:0005829 cytosol 
                     [PMID:26928762]"
                     /experiment="EXISTENCE:mutant 
                     phenotype:GO:0003989acetyl-CoA carboxylase activity 
                     [PMID:8098706]"
                     /experiment="EXISTENCE:mutant phenotype:GO:0004075 
                     biotincarboxylase activity [PMID:6108218]"
                     /experiment="EXISTENCE:mutant phenotype:GO:0006606 
                     proteinimport into nucleus [PMID:12730220]"
                     /experiment="EXISTENCE:mutant 
                     phenotype:GO:0042759long-chain fatty acid biosynthetic 
                     process [PMID:6103540]"
                     /protein_id="NP_014413.1"
                     /translation="MSEESLFESSPQKMEYEITNYSERHTELPGHFIGLNTVDKLEESP
                     LRDFVKSHGGHTVISKILIANNGIAAVKEIRSVRKWAYETFGDDRTVQFVAMATPEDLE
                     ANAEYIRMADQYIEVPGGTNNNNYANVDLIVDIAERADVDAVWAGWGHASENPLLPEKL
                     SQSKRKVIFIGPPGNAMRSLGDKISSTIVAQSAKVPCIPWSGTGVDTVHVDEKTGLVSV
                     DDDIYQKGCCTSPEDGLQKAKRIGFPVMIKASEGGGGKGIRQVEREEDFIALYHQAANE
                     IPGSPIFIMKLAGRARHLEVQLLADQYGTNISLFGRDCSVQRRHQKIIEEAPVTIAKAE
                     TFHEMEKAAVRLGKLVGYVSAGTVEYLYSHDDGKFYFLELNPRLQVEHPTTEMVSGVNL
                     PAAQLQIAMGIPMHRISDIRTLYGMNPHSASEIDFEFKTQDATKKQRRPIPKGHCTACR
                     ITSEDPNDGFKPSGGTLHELNFRSSSNVWGYFSVGNNGNIHSFSDSQFGHIFAFGENRQ
                     ASRKHMVVALKELSIRGDFRTTVEYLIKLLETEDFEDNTITTGWLDDLITHKMTAEKPD
                     PTLAVICGAATKAFLASEEARHKYIESLQKGQVLSKDLLQTMFPVDFIHEGKRYKFTVA
                     KSGNDRYTLFINGSKCDIILRQLADGGLLIAIGGKSHTIYWKEEVAATRLAVDSMTTLL
                     EVENDPTQLRTPSPGKLVKFLVENGEHIIKGQPYAEIEVMKMQMPLVSQENGIVQLLKQ
                     PGSTIVAGDIMAIMTLDDPSKVKHALPFEGMLPDFGSPVIEGTKPAYKFKSLVSTLENI
                     LKGYDNQVIMNASLQQLIEVLRNPKLPYSEWKLHISALHSRLPAKLDEQMEELVARSLR
                     RGAVFPARQLSKLIDMAVKNPEYNPDKLLGAVVEPLADIAHKYSNGLEAHEHSIFVHFL
                     EEYYEVEKLFNGPNVREENIILKLRDENPKDLDKVALTVLSHSKVSAKNNLILAILKHY
                     QPLCKLSSKVSAIFSTPLQHIVELESKATAKVALQAREILIQGALPSVKERTEQIEHIL
                     KSSVVKVAYGSSNPKRSEPDLNILKDLIDSNYVVFDVLLQFLTHQDPVVTAAAAQVYIR
                     RAYRAYTIGDIRVHEGVTVPIVEWKFQLPSAAFSTFPTVKSKMGMNRAVAVSDLSYVAN
                     SQSSPLREGILMAVDHLDDVDEILSQSLEVIPRHQSSSNGPAPDRSGSSASLSNVANVC
                     VASTEGFESEEEILVRLREILDLNKQELINASIRRITFMFGFKDGSYPKYYTFNGPNYN
                     ENETIRHIEPALAFQLELGRLSNFNIKPIFTDNRNIHVYEAVSKTSPLDKRFFTRGIIR
                     TGHIRDDISIQEYLTSEANRLMSDILDNLEVTDTSNSDLNHIFINFIAVFDISPEDVEA
                     AFGGFLERFGKRLLRLRVSSAEIRIIIKDPQTGAPVPLRALINNVSGYVIKTEMYTEVK
                     NAKGEWVFKSLGKPGSMHLRPIATPYPVKEWLQPKRYKAHLMGTTYVYDFPELFRQASS
                     SQWKNFSADVKLTDDFFISNELIEDENGELTEVEREPGANAIGMVAFKITVKTPEYPRG
                     RQFVVVANDITFKIGSFGPQEDEFFNKVTEYARKRGIPRIYLAANSGARIGMAEEIVPL
                     FQVAWNDAANPDKGFQYLYLTSEGMETLKKFDKENSVLTERTVINGEERFVIKTIIGSE
                     DGLGVECLRGSGLIAGATSRAYHDIFTITLVTCRSVGIGAYLVRLGQRAIQVEGQPIIL
                     TGAPAINKMLGREVYTSNLQLGGTQIMYNNGVSHLTAVDDLAGVEKIVEWMSYVPAKRN
                     MPVPILETKDTWDRPVDFTPTNDETYDVRWMIEGRETESGFEYGLFDKGSFFETLSGWA
                     KGVVVGRARLGGIPLGVIGVETRTVENLIPADPANPNSAETLIQEPGQVWHPNSAFKTA
                     QAINDFNNGEQLPMMILANWRGFSGGQRDMFNEVLKYGSFIVDALVDYKQPIIIYIPPT
                     GELRGGSWVVVDPTINADQMEMYADVNARAGVLEPQGMVGIKFRREKLLDTMNRLDDKY
                     RELRSQLSNKSLAPEVHQQISKQLADRERELLPIYGQISLQFADLHDRSSRMVAKGVIS
                     KELEWTEARRFFFWRLRRRLNEEYLIKRLSHQVGEASRLEKIARIRSWYPASVDHEDDR
                     QVATWIEENYKTLDDKLKGLKLESFAQDLAKKIRSDHDNAIDGLSEVIKMLSTDDKEKL
                     LKTLK"
     mRNA            3690..10388
                     /gene="ACC1"
                     /gene_synonym="ABP2; FAS3; MTR7"
                     /locus_tag="YNR016C"
                     /product="acetyl-CoA carboxylase ACC1"
                     /label=ACC1 mRNA
                     /note="/transcript_id=NM_001183193.1"
                     /db_xref="GeneID:855750"
     gene            3690..10388
                     /gene="ACC1"
                     /gene_synonym="ABP2; FAS3; MTR7"
                     /locus_tag="YNR016C"
                     /label=ACC1
                     /db_xref="GeneID:855750"
     primer_bind     complement(3718..3737)
                     /label=pt-ACC1m-R
     primer_bind     complement(4309..4328)
                     /label=P-ACC1-DW-R
     primer_bind     complement(4384..4403)
                     /label=pt-ACC1-R
     primer_bind     complement(5643..5718)
                     /label=p-ACC1-mR
     primer_bind     5695..5768
                     /label=p-ACC1-mF1
     primer_bind     6340..6359
                     /label=p-ACC1-F
     primer_bind     complement(6410..6429)
                     /label=P-ACC1-R
     primer_bind     complement(6522..6541)
                     /label=Primer 1
     primer_bind     7124..7182
                     /label=p-ACC1m1157-R
     primer_bind     complement(7138..7196)
                     /label=p-ACC1m1157-F
     primer_bind     complement(7138..7170)
                     /label=p-ACC1-mR1
     primer_bind     7147..7179
                     /label=p-ACC1-mF2
     primer_bind     10301..10320
                     /label=pt-ACC1m-F
     primer_bind     10358..10416
                     /label=p-ACC1m-4F
     primer_bind     complement(10368..10426)
                     /label=p-ACC1m-3R
     primer_bind     complement(10369..10412)
                     /label=p-ACC1-mR2
     primer_bind     10389..10416
                     /label=p-PEX15-F
     CDS             10395..10601
                     /codon_start=1
                     /gene="PEX15"
                     /gene_synonym="PAS21"
                     /locus_tag="YOL044W"
                     /product="Pex15p"
                     /label=PEX15
                     /note="Tail-anchored type II integral peroxisomal membrane 
                     protein; required for peroxisome biogenesis; cells lacking 
                     Pex15p mislocalize peroxisomal matrix proteins to cytosol; 
                     overexpression results in impaired peroxisome assembly"
                     /db_xref="GI:6324529"
                     /db_xref="GeneID:854113"
                     /db_xref="SGD:S000005404"
                     /experiment="EXISTENCE:direct assay:GO:0005779 
                     integralcomponent of peroxisomal membrane [PMID:9405362]"
                     /experiment="EXISTENCE:genetic 
                     interaction:GO:0043495protein-membrane adaptor activity 
                     [PMID:12808025]"
                     /experiment="EXISTENCE:mutant phenotype:GO:0016562 
                     proteinimport into peroxisome matrix, receptor recycling 
                     [PMID:16007078]"
                     /experiment="EXISTENCE:mutant 
                     phenotype:GO:0043495protein-membrane adaptor activity 
                     [PMID:12808025]"
                     /experiment="EXISTENCE:physical interaction:GO:0043495 
                     protein-membrane adaptor activity 
                     [PMID:12808025|PMID:16007078|PMID:16911527]"
                     /protein_id="NP_014598.1"
                     /translation="LAGSFWAVLKHHFTRSVLNKNGLLLTGLLLLLCLKKYKSLMAIFK
                     HVPAAFHTVYPQIVGLLKLLASI"
     mRNA            10395..10601
                     /gene="PEX15"
                     /gene_synonym="PAS21"
                     /locus_tag="YOL044W"
                     /product="Pex15p"
                     /label=PEX15 mRNA
                     /note="/transcript_id=NM_001183298.1"
                     /db_xref="GeneID:854113"
     gene            10395..10601
                     /gene="PEX15"
                     /gene_synonym="PAS21"
                     /locus_tag="YOL044W"
                     /label=PEX15
                     /db_xref="GeneID:854113"
     primer_bind     10563..10621
                     /label=p-ACC1m-5F
     primer_bind     complement(10577..10635)
                     /label=p-ACC1m-4R
     primer_bind     complement(10578..10624)
                     /label=p-PEX15-R
     terminator      10602..10791
                     /gene="S. cerevisiae CYC1"
                     /label=CYC1 terminator
                     /note="transcription terminator for CYC1"
     primer_bind     10602..10624
                     /label=P-pCfB-CYC1t-F
     primer_bind     10602..10621
                     /label=p-EMI-CYC1t-BSaI-F
     primer_bind     10754..10812
                     /label=p-ACC1m-6F
     primer_bind     10766..10791
                     /label=p-208U-F
     primer_bind     10768..10812
                     /label=P-1309dw-F
     primer_bind     complement(10768..10791)
                     /label=p-OrfC-F2
     primer_bind     complement(10770..10791)
                     /label=P-CYC1t-YlACL1-F
     primer_bind     complement(10771..10829)
                     /label=p-ACC1m-5R
     rep_origin      10966..11199
                     /note="ARS1309; Autonomously Replicating Sequence"
                     /db_xref="SGD:S000118369"
     CDS             11386..11765
                     /codon_start=1
                     /locus_tag="YML003W"
                     /product="uncharacterized protein"
                     /label=YML003W
                     /note="hypothetical protein; in many strains, YML002W is 
                     continuous with YML003W, and is predicted to encode a 
                     single protein of 1090 aa with a full-length VPS9 domain; 
                     in strains S288C, W303, and CEN.PK, a single thymine 
                     residue is deleted near the 3' end of YML003W at 
                     ChrXIII:264337, causing a frameshift and premature stop 
                     codon, truncating YML003W"
                     /db_xref="GI:6323640"
                     /db_xref="GeneID:855010"
                     /db_xref="SGD:S000004462"
                     /protein_id="NP_013711.1"
                     /translation="MSVYHLPTLLNPLVNAIFNCPEPERSPLKKLFANLKTRRFILLAP
                     PSEYLLNYHDVKSKLPLHDLCYNAEFINSYILLMTENSYINTNSRDSHYETLDGKTVVI
                     QWKNNVIHALNGFHIRRRLKIL"
     mRNA            11386..11765
                     /locus_tag="YML003W"
                     /product="uncharacterized protein"
                     /label=YML003W mRNA
                     /note="/transcript_id=NM_001182358.1"
                     /db_xref="GeneID:855010"
     gene            11386..11765
                     /locus_tag="YML003W"
                     /label=YML003W
                     /db_xref="GeneID:855010"
     primer_bind     complement(11744..11765)
                     /label=Primer 7
     primer_bind     complement(11745..11803)
                     /label=p-ACC1m-6R
     primer_bind     complement(11746..11804)
                     /label=p-1309dw-R2
     primer_bind     complement(11747..11776)
                     /label=p-1309dw-R
     misc_feature    complement(11780..13362)
                     /label=LEU
     misc_feature    complement(11780..13018)
                     /label=k.lactis LEU2
     primer_bind     complement(11780..11807)
                     /label=p-OrfC-F2
     primer_bind     11780..11799
                     /label=p-K.LEU-Ra
     primer_bind     11780..11799
                     /label=p-K.LEU-R
     CDS             complement(11781..13007)
                     /codon_start=1
                     /label=Feature 34
                     /translation="MSKNIVVLPGDHVGKEVTDEAIKVLNAIAEVRPEIKFNFQHHLIG
                     GAAIDATGTPLPDEALEASKKADAVLLGAVGGPKWGTGAVRPEQGLLKIRKELGLYANL
                     RPCNFASDSLLDLSPLKPEYAKGTDFVVVRELVGGIYFGERKEDEGDGVAWDSEKYSVP
                     EVQRITRMAAFLALQQNPPLPIWSLDKANVLASSRLWRKTVEETIKTEFPQLTVQHQLI
                     DSAAMILVKSPTKLNGVVITNNMFGDIISDEASVIPGSLGLLPSASLASLPDTNKAFGL
                     YEPCHGSAPDLPANKVNPIATILSAAMMLKLSLDLVEEGRALEEAVRNVLDAGVRTGDL
                     GGSNSTTEVGDAIAKAVKEILA*RVFCNDPVSTNLVCLKSQGHYTFSYVNERSLFNVA*
                     TK*YRFRLAC"
     misc_feature    11969..11991
                     /label=N20-1
     primer_bind     complement(12075..12094)
                     /label=pt-k.LEU2-F
     primer_bind     12248..12268
                     /label=pt-k.LEU2-R
     misc_feature    complement(12739..12761)
                     /label=N20-2
     primer_bind     12993..13037
                     /label=p-TEF-R
     primer_bind     complement(12993..13018)
                     /label=p-K.LEU-F
     primer_bind     13008..13018
                     /label=pDELTA2-R2
     promoter        complement(13019..13362)
                     /label=TEF promoter
                     /note="Ashbya gossypii TEF promoter"
     gene            complement(13019..13362)
                     /label=kanMX
                     /note="yeast selectable marker conferring kanamycin 
                     resistance (Wach et al., 1994)"
     primer_bind     complement(13343..13394)
                     /label=p-TEF-Fa2
     primer_bind     13343..13384
                     /label=p-208U-F2
     primer_bind     complement(13343..13362)
                     /label=p-TEF-Fa
     primer_bind     complement(13343..13362)
                     /label=p-TEF-F
     CDS             13363..13656
                     /codon_start=1
                     /gene="ECM15"
                     /locus_tag="YBL001C"
                     /product="Ecm15p"
                     /label=ECM15
                     /note="Non-essential hypothetical protein; likely existsas 
                     tetramer, may be regulated by the binding of small-molecule
                     ligands (possibly sulfate ions), may have a role in yeast 
                     cell-wall biogenesis"
                     /db_xref="GI:6319472"
                     /db_xref="GeneID:852285"
                     /db_xref="SGD:S000000097"
                     /experiment="EXISTENCE:direct assay:GO:0005634 nucleus 
                     [PMID:14562095]"
                     /experiment="EXISTENCE:direct assay:GO:0005737 cytoplasm 
                     [PMID:14562095]"
                     /experiment="EXISTENCE:direct assay:GO:0005829 cytosol 
                     [PMID:26928762]"
                     /protein_id="NP_009554.1"
                     /translation="MDVCMVPIGTDSASISDFVALIEKKIRESPLKSTLHSAGTTIEGP
                     WDDVMGLIGEIHEYGHEKGYVRVHTDIRVGTRTDKHQTAQDKIDVVLKKISQ"
     mRNA            13363..13656
                     /gene="ECM15"
                     /locus_tag="YBL001C"
                     /product="Ecm15p"
                     /label=ECM15 mRNA
                     /note="/transcript_id=NM_001178241.1"
                     /db_xref="GeneID:852285"
     gene            13363..13656
                     /gene="ECM15"
                     /locus_tag="YBL001C"
                     /label=ECM15
                     /db_xref="GeneID:852285"
     primer_bind     13363..13384
                     /label=p-208U-F
     CDS             complement(13922..14317)
                     /codon_start=1
                     /gene="HTB2"
                     /locus_tag="YBL002W"
                     /product="histone H2B"
                     /label=HTB2
                     /note="Histone H2B; core histone protein required 
                     forchromatin assembly and chromosome function; nearly 
                     identical to HTB1; Rad6p-Bre1p-Lge1p mediated 
                     ubiquitination regulates reassembly after DNA replication, 
                     transcriptional activation, meiotic DSB formation and H3 
                     methylation"
                     /db_xref="GI:6319471"
                     /db_xref="GeneID:852284"
                     /db_xref="SGD:S000000098"
                     /experiment="EXISTENCE:direct assay:GO:0031298 
                     replicationfork protection complex [PMID:16531994]"
                     /protein_id="NP_009553.1"
                     /translation="MSSAAEKKPASKAPAEKKPAAKKTSTSVDGKKRSKVRKETYSSYI
                     YKVLKQTHPDTGISQKSMSILNSFVNDIFERIATEASKLAAYNKKSTISAREIQTAVRL
                     ILPGELAKHAVSEGTRAVTKYSSSTQA"
     mRNA            complement(13922..14317)
                     /gene="HTB2"
                     /locus_tag="YBL002W"
                     /product="histone H2B"
                     /label=HTB2 mRNA
                     /note="/transcript_id=NM_001178242.1"
                     /db_xref="GeneID:852284"
     gene            complement(13922..14317)
                     /gene="HTB2"
                     /locus_tag="YBL002W"
                     /label=HTB2
                     /db_xref="GeneID:852284"
     primer_bind     complement(14342..14389)
                     /label=p-208U-R
     primer_bind     14360..14399
                     /label=PXW55-R5
     primer_bind     14379..14400
                     /label=PXW55-R6
     primer_bind     14380..14415
                     /label=PXW55-R4
     CDS             14380
                     /codon_start=1
                     /label=delta1
                     /translation=""
     misc_feature    14380
                     /label=1r
     primer_bind     complement(14383..14410)
                     /label=p-1309dw-R
     primer_bind     complement(14400..14419)
                     /label=pt-BC5-3
     primer_bind     14400..14418
                     /label=P-Ori-Amp-F4
     primer_bind     14559..14578
                     /label=PXW55-BSAI-F
     primer_bind     complement(14578..14597)
                     /label=pt-BC5(55)
     misc_feature    complement(14636..15576)
                     /label=ori
     primer_bind     complement(14898..14917)
                     /label=pBR322ori-F
                     /note="pBR322 origin, forward primer"
     misc_feature    complement(15577..16438)
                     /label=APr
     primer_bind     16200..16219
                     /label=Amp-R
                     /note="Ampicillin resistance gene, reverse primer"
     primer_bind     16412..16433
                     /label=P-APr-F
ORIGIN
        1 atgtcgaaag ctacatataa ggaacgtgct gctactcatc ctagtcctgt tgctgccaag
       61 ctatttaata tcatgcacga aaagcaaaca aacttgtgtg cttcattgga tgttcgtacc
      121 accaaggaat tactggagtt agttgaagca ttaggtccca aaatttgttt actaaaaaca
      181 catgtggata tcttgactga tttttccatg gagggcacag ttaagccgct aaaggcatta
      241 tccgccaagt acaatttttt actcttcgaa gacagaaaat ttgctgacat tggtaataca
      301 gtcaaattgc agtactctgc gggtgtatac agaatagcag aatgggcaga cattacgaat
      361 gcacacggtg tggtgggccc aggtattgtt agcggtttga agcaggcggc agaagaagta
      421 acaaaggaac ctagaggcct tttgatgtta gcagaattgt catgcaaggg ctccctatct
      481 actggagaat atactaaggg tactgttgac attgcgaaga gcgacaaaga ttttgttatc
      541 ggctttattg ctcaaagaga catgggtgga agagatgaag gttacgattg gttgattatg
      601 acacccggtg tgggtttaga tgacaaggga gacgcattgg gtcaacagta tagaaccgtg
      661 gatgatgtgg tctctacagg atctgacatt attattgttg gaagaggact atttgcaaag
      721 ggaagggatg ctaaggtaga gggtgaacgt tacagaaaag caggctggga agcatatttg
      781 agaagatgcg gccagcaaaa ctaaaaaact gtattataag taaatgcatg tatactaaac
      841 tcacaaatta gagcttcaat ttaattatat cagttattac ccaattctca tgtttgacag
      901 cttatcatcg gatcgatcca atatcaaagg aaatgatagc attgaaggat gagactaatc
      961 caattgagga gtggcagcat atagaacagc taaagggtag tgctgaagga agcatacgat
     1021 accccgcatg gaatgggata atatcacagg aggtactaga ctacctttca tcctacataa
     1081 atagacgcat ataagtacgc atttaagcat aaacacgcac tatgccgttc ttctcatgta
     1141 tatatatata caggcaacac gcagatatag gtgcgacgtg aacagtgagc tgtatgtgcg
     1201 cagctcgcgt tgcattttcg gaagcgctcg ttttcggaaa cgctttgaag ttcctattcc
     1261 gaagttccta ttctctagct agaaagtata ggaacttcag agcgcttttg aaaaccaaaa
     1321 gcgctctgaa gacgcacttt caaaaaacca aaaacgcacc ggactgtaac gagctactaa
     1381 aatattgcga ataccgcttc cacaaacatt gctcaaaagt atctctttgc tatatatctc
     1441 tgtgctatat ccctatataa cctacccatc cacctttcgc tccttgaact tgcatctaaa
     1501 ctcgacctct acatttttta tgtttatctc tagtattact ctttagacaa aaaaattgta
     1561 gtaagaacta ttcatagagt gaatcgaaaa caatacgaaa atgtaaacat ttcctatacg
     1621 tagtatatag agacaaaata gaagaaaccg ttcataattt tctgaccaat gaagaatcat
     1681 caacgctatc actttctgtt cacaaagtat gcgcaatcca catcggtata gaatataatc
     1741 ggggatgcct ttatcttgaa aaaatgcacc cgcagcttcg ctagtaatca gtaaacgcgg
     1801 gaagtggagt caggcttttt ttatggaaga gaaaatagac accaaagtag ccttcttcta
     1861 accttaacgg acctacagtg caaaaagtta tcaagagact gcattataga gcgcacaaag
     1921 gagaaaaaaa gtaatctaag atgctttgtt agaaaaatag cgctctcggg atgcattttt
     1981 gtagaacaaa aaagaagtat agattctttg ttggtaaaat agcgctctcg cgttgcattt
     2041 ctgttctgta aaaatgcagc tcagattctt tgtttgaaaa attagcgctc tcgcgttgca
     2101 tttttgtttt acaaaaatga agcacagatt cttcgttggt aaaatagcgc tttcgcgttg
     2161 catttctgtt ctgtaaaaat gcagctcaga ttctttgttt gaaaaattag cgctctcgcg
     2221 ttgcattttt gttctacaaa atgaagcaca gatgcttcgt tgcggccgct gaggtcttaa
     2281 taatgcagat gtgaccataa ccctggggct ctgagttacc gttatgatag tggaagtttg
     2341 gatcattctc agttccccaa ttatgagtta actccaacac actttcacat gaaaaaacgc
     2401 tgtcggtctt tggaacgcca taaccaagaa agtataacgt aaattttgca ctttcgtgct
     2461 cactagttct taataatttc atgcccaaca cattctggta gaattctaaa gaccgggttg
     2521 ggtttttaat acgaatcatg gtatgattga acttgttacc tactgagccc tttgggtatt
     2581 cctgaccctc tctagaatat gtgatcaact caatccagta tccatcaggg cctaaagcaa
     2641 acgcaatgtc cttctgtctt ccttcagaga gtctcttctt gaatttgaca ccctgagatt
     2701 ctagctcttc gcaggtttta ttgatatcgg atacagaaaa acagatgtgc ccaaatccac
     2761 gatgaggttc ctcattcccg ttgttgatct tgtagtctgg gtttttttca gtaccccaat
     2821 tgtgagttag ttctaagaca ccgtgtgcgc taaaaacatc aggctctcca ttcttatttt
     2881 tgggtatgtc gtcttttgga aagcttaaaa agtacaagct aaattttgct tcttcaaaat
     2941 cctttctgct taatagcttc ataccgaagt gttcggtgta gaacttaacg gtccttgctg
     3001 gatccttgac tcttaaacat gtgtgattaa gcagaagggt tggatcattc gaggctttct
     3061 caatctgaat tggatagcgt gtactatcag tggacattgt tagtttgtag ctggtggcgt
     3121 atctggtctg aagtgtcaaa aaaaaggcat ggaaatgtta ttccgatttt ttttctccct
     3181 atttataaac gtcactaact agaaatacgg gatatcaact actacgagag agggacattc
     3241 tagtatcaaa gaaacttact atgacgcagt ttaggatccc tgcacacacc atagcttcaa
     3301 aatgtttcta ctcctttttt actcttccag attttctcgg actccgcgca tcgccgtacc
     3361 acttcaaaac acccaagcac agcatactaa atttcccctc tttcttcctc tagggtgtcg
     3421 ttaattaccc gtactaaagg tttggaaaag aaaaaagaga ccgcctcgtt tctttttctt
     3481 cgtcgaaaaa ggcaataaaa atttttatca cgtttctttt tcttgaaaat tttttttttt
     3541 gatttttttc tctttcgatg acctcccatt gatatttaag ttaataaacg gtcttcaatt
     3601 tctcaagttt cagtttcatt tttcttgttc tattacaact ttttttactt cttgctcatt
     3661 agaaagaaag catagcaatc taatctaaga tgagcgaaga aagcttattc gagtcttctc
     3721 cacagaagat ggagtacgaa attacaaact actcagaaag acatacagaa cttccaggtc
     3781 atttcattgg cctcaataca gtagataaac tagaggagtc cccgttaagg gactttgtta
     3841 agagtcacgg tggtcacacg gtcatatcca agatcctgat agcaaataat ggtattgccg
     3901 ccgtgaaaga aattagatcc gtcagaaaat gggcatacga gacgttcggc gatgacagaa
     3961 ccgtccaatt cgtcgccatg gccaccccag aagatctgga ggccaacgca gaatatatcc
     4021 gtatggccga tcaatacatt gaagtgccag gtggtactaa taataacaac tacgctaacg
     4081 tagacttgat cgtagacatc gccgaaagag cagacgtaga cgccgtatgg gctggctggg
     4141 gtcacgcctc cgagaatcca ctattgcctg aaaaattgtc ccagtctaag aggaaagtca
     4201 tctttattgg gcctccaggt aacgccatga ggtctttagg tgataaaatc tcctctacca
     4261 ttgtcgctca aagtgctaaa gtcccatgta ttccatggtc tggtaccggt gttgacaccg
     4321 ttcacgtgga cgagaaaacc ggtctggtct ctgtcgacga tgacatctat caaaagggtt
     4381 gttgtacctc tcctgaagat ggtttacaaa aggccaagcg tattggtttt cctgtcatga
     4441 ttaaggcatc cgaaggtggt ggtggtaaag gtatcagaca agttgaacgt gaagaagatt
     4501 tcatcgcttt ataccaccag gcagccaacg aaattccagg ctcccccatt ttcatcatga
     4561 agttggccgg tagagcgcgt cacttggaag ttcaactgct agcagatcag tacggtacaa
     4621 atatttcctt gttcggtaga gactgttccg ttcagagacg tcatcaaaaa attatcgaag
     4681 aagcaccagt tacaattgcc aaggctgaaa catttcacga gatggaaaag gctgccgtca
     4741 gactggggaa actagtcggt tatgtctctg ccggtaccgt ggagtatcta tattctcatg
     4801 atgatggaaa attctacttt ttagaattga acccaagatt acaagtcgag catccaacaa
     4861 cggaaatggt ctccggtgtt aacttacctg cagctcaatt acaaatcgct atgggtatcc
     4921 ctatgcatag aataagtgac attagaactt tatatggtat gaatcctcat tctgcctcag
     4981 aaatcgattt cgaattcaaa actcaagatg ccaccaagaa acaaagaaga cctattccaa
     5041 agggtcattg taccgcttgt cgtatcacat cagaagatcc aaacgatgga ttcaagccat
     5101 cgggtggtac tttgcatgaa ctaaacttcc gttcttcctc taatgtttgg ggttacttct
     5161 ccgtgggtaa caatggtaat attcactcct tttcggactc tcagttcggc catatttttg
     5221 cttttggtga aaatagacaa gcttccagga aacacatggt tgttgccctg aaggaattgt
     5281 ccattagggg tgatttcaga actactgtgg aatacttgat caaacttttg gaaactgaag
     5341 atttcgagga taacactatt accaccggtt ggttggacga tttgattact cataaaatga
     5401 ccgctgaaaa gcctgatcca actcttgccg tcatttgcgg tgccgctaca aaggctttct
     5461 tagcatctga agaagcccgc cacaagtata tcgaatcctt acaaaaggga caagttctat
     5521 ctaaagacct actgcaaact atgttccctg tagattttat ccatgagggt aaaagataca
     5581 agttcaccgt agctaaatcc ggtaatgacc gttacacatt atttatcaat ggttctaaat
     5641 gtgatatcat actgcgtcaa ctagctgatg gtggtctttt gattgccata ggcggtaaat
     5701 cgcataccat ctattggaaa gaagaagttg ctgctacaag attagccgtt gactctatga
     5761 ctactttgtt ggaagttgaa aacgatccaa cccagttgcg tactccatcc cctggtaaat
     5821 tggttaaatt cttggtggaa aatggtgaac acattatcaa gggccaacca tatgcagaaa
     5881 ttgaagttat gaaaatgcaa atgcctttgg tttctcaaga aaatggtatc gtccagttat
     5941 taaagcaacc tggttctacc attgttgcag gtgatatcat ggctattatg actcttgacg
     6001 atccatccaa ggtcaagcac gctctaccat ttgaaggtat gctgccagat tttggttctc
     6061 cagttatcga aggaaccaaa cctgcctata aattcaagtc attagtgtct actttggaaa
     6121 acattttgaa gggttatgac aaccaagtta ttatgaacgc ttccttgcaa caattgatag
     6181 aggttttgag aaatccaaaa ctgccttact cagaatggaa actacacatc tctgctttac
     6241 attcaagatt gcctgctaag ctagatgaac aaatggaaga gttagttgca cgttctttga
     6301 gacgtggtgc tgttttccca gctagacaat taagtaaatt gattgatatg gccgtgaaga
     6361 atcctgaata caaccccgac aaattgctgg gcgccgtcgt ggaaccattg gcggatattg
     6421 ctcataagta ctctaacggg ttagaagccc atgaacattc tatatttgtc catttcttgg
     6481 aagaatatta cgaagttgaa aagttattca atggtccaaa tgttcgtgag gaaaatatca
     6541 ttctgaaatt gcgtgatgaa aaccctaaag atctagataa agttgcgcta actgttttgt
     6601 ctcattcgaa agtttcagcg aagaataacc tgatcctagc tatcttgaaa cattatcaac
     6661 cattgtgcaa gttatcttct aaagtttctg ccattttctc tactcctcta caacatattg
     6721 ttgaactaga atctaaggct accgctaagg tcgctctaca agcaagagaa attttgattc
     6781 aaggcgcttt accttcggtc aaggaaagaa ctgaacaaat tgaacatatc ttaaaatcct
     6841 ctgttgtgaa ggttgcctat ggctcatcca atccaaagcg ctctgaacca gatttgaata
     6901 tcttgaagga cttgatcgat tctaattacg ttgtgttcga tgttttactt caattcctaa
     6961 cccatcaaga cccagttgtg actgctgcag ctgctcaagt ctatattcgt cgtgcttatc
     7021 gtgcttacac cataggagat attagagttc acgaaggtgt cacagttcca attgttgaat
     7081 ggaaattcca actaccttca gctgcgttct ccacctttcc aactgttaaa tctaaaatgg
     7141 gtatgaacag ggctgttgct gtttcagatt tgtcatatgt tgcaaacagt cagtcatctc
     7201 cgttaagaga aggtattttg atggctgtgg atcatttaga tgatgttgat gaaattttgt
     7261 cacaaagttt ggaagttatt cctcgtcacc aatcttcttc taacggacct gctcctgatc
     7321 gttctggtag ctccgcatcg ttgagtaatg ttgctaatgt ttgtgttgct tctacagaag
     7381 gtttcgaatc tgaagaggaa attttggtaa ggttgagaga aattttggat ttgaataagc
     7441 aggaattaat caatgcttct atccgtcgta tcacatttat gttcggtttt aaagatgggt
     7501 cttatccaaa gtattatact tttaacggtc caaattataa cgaaaatgaa acaattcgtc
     7561 acattgagcc ggctttggcc ttccaactgg aattaggaag attgtccaac ttcaacatta
     7621 aaccaatttt cactgataat agaaacatcc atgtctacga agctgttagt aagacttctc
     7681 cattggataa gagattcttt acaagaggta ttattagaac gggtcatatc cgtgatgaca
     7741 tttctattca agaatatctg acttctgaag ctaacagatt gatgagtgat atattggata
     7801 atttagaagt caccgacact tcaaattctg atttgaatca tatcttcatc aacttcattg
     7861 cggtgtttga tatctctcca gaagatgtcg aagccgcctt cggtggtttc ttagaaagat
     7921 ttggtaagag attgttgaga ttgcgtgttt cttctgccga aattagaatc atcatcaaag
     7981 atcctcaaac aggtgcccca gtaccattgc gtgccttgat caataacgtt tctggttatg
     8041 ttatcaaaac agaaatgtac accgaagtca agaacgcaaa aggtgaatgg gtatttaagt
     8101 ctttgggtaa acctggatcc atgcatttaa gacctattgc tactccttac cctgttaagg
     8161 aatggttgca accaaaacgt tataaggcac acttgatggg taccacatat gtctatgact
     8221 tcccagaatt attccgccaa gcatcgtcat cccaatggaa aaatttctct gcagatgtta
     8281 agttaacaga tgatttcttt atttccaacg agttgattga agatgaaaac ggcgaattaa
     8341 ctgaggtgga aagagaacct ggtgccaacg ctattggtat ggttgccttt aagattactg
     8401 taaagactcc tgaatatcca agaggccgtc aatttgttgt tgttgctaac gatatcacat
     8461 tcaagatcgg ttcctttggt ccacaagaag acgaattctt caataaggtt actgaatatg
     8521 ctagaaagcg tggtatccca agaatttact tggctgcaaa ctcaggtgcc agaattggta
     8581 tggctgaaga gattgttcca ctatttcaag ttgcatggaa tgatgctgcc aatccggaca
     8641 agggcttcca atacttatac ttaacaagtg aaggtatgga aactttaaag aaatttgaca
     8701 aagaaaattc tgttctcact gaacgtactg ttataaacgg tgaagaaaga tttgtcatca
     8761 agacaattat tggttctgaa gatgggttag gtgtcgaatg tctacgtgga tctggtttaa
     8821 ttgctggtgc aacgtcaagg gcttaccacg atatcttcac tatcacctta gtcacttgta
     8881 gatccgtcgg tatcggtgct tatttggttc gtttgggtca aagagctatt caggtcgaag
     8941 gccagccaat tattttaact ggtgctcctg caatcaacaa aatgctgggt agagaagttt
     9001 atacttctaa cttacaattg ggtggtactc aaatcatgta taacaacggt gtttcacatt
     9061 tgactgctgt tgacgattta gctggtgtag agaagattgt tgaatggatg tcttatgttc
     9121 cagccaagcg taatatgcca gttcctatct tggaaactaa agacacatgg gatagaccag
     9181 ttgatttcac tccaactaat gatgaaactt acgatgtaag atggatgatt gaaggtcgtg
     9241 agactgaaag tggatttgaa tatggtttgt ttgataaagg gtctttcttt gaaactttgt
     9301 caggatgggc caaaggtgtt gtcgttggta gagcccgtct tggtggtatt ccactgggtg
     9361 ttattggtgt tgaaacaaga actgtcgaga acttgattcc tgctgatcca gctaatccaa
     9421 atagtgctga aacattaatt caagaacctg gtcaagtttg gcatccaaac tccgccttca
     9481 agactgctca agctatcaat gactttaaca acggtgaaca attgccaatg atgattttgg
     9541 ccaactggag aggtttctct ggtggtcaac gtgatatgtt caacgaagtc ttgaagtatg
     9601 gttcgtttat tgttgacgca ttggtggatt acaaacaacc aattattatc tatatcccac
     9661 ctaccggtga actaagaggt ggttcatggg ttgttgtcga tccaactatc aacgctgacc
     9721 aaatggaaat gtatgccgac gtcaacgcta gagctggtgt tttggaacca caaggtatgg
     9781 ttggtatcaa gttccgtaga gaaaaattgc tggacaccat gaacagattg gatgacaagt
     9841 acagagaatt gagatctcaa ttatccaaca agagtttggc tccagaagta catcagcaaa
     9901 tatccaagca attagctgat cgtgagagag aactattgcc aatttacgga caaatcagtc
     9961 ttcaatttgc tgatttgcac gataggtctt cacgtatggt ggccaagggt gttatttcta
    10021 aggaactgga atggaccgag gcacgtcgtt tcttcttctg gagattgaga agaagattga
    10081 acgaagaata tttgattaaa aggttgagcc atcaggtagg cgaagcatca agattagaaa
    10141 agatcgcaag aattagatcg tggtaccctg cttcagtgga ccatgaagat gataggcaag
    10201 tcgcaacatg gattgaagaa aactacaaaa ctttggacga taaactaaag ggtttgaaat
    10261 tagagtcatt cgctcaagac ttagctaaaa agatcagaag cgaccatgac aatgctattg
    10321 atggattatc tgaagttatc aagatgttat ctaccgatga taaagaaaaa ttgttgaaga
    10381 ctttgaaagt ttacctggct ggttcatttt gggctgtcct gaagcatcat ttcacaagaa
    10441 gtgtgctgaa caaaaacgga cttctgctca caggtctgct gctactctta tgtttgaaaa
    10501 aatataagtc attgatggca attttcaaac atgttccagc ggcctttcac actgtatacc
    10561 cccagattgt agggttgcta aaacttctag cgagtatatg aatccgctct aaccgaaaag
    10621 gaaggagtta gacaacctga agtctaggtc cctatttatt tttttatagt tatgttagta
    10681 ttaagaacgt tatttatatt tcaaattttt cttttttttc tgtacagacg cgtgtacgca
    10741 tgtaacatta tactgaaaac cttgcttgag aaggttttgg gacgctcgaa ggtctactac
    10801 tccatcgtaa agccccttgt ttattcagtg tccagatcat atgcgggatg tgtattttgt
    10861 gctgagtgga aaaataagat catatgctca agaataaagg gttaaagggt atggaaattt
    10921 cagttctccc tggctcaaga acattgtcag tattcctata actgaagctg agtggtacta
    10981 atgcaccgag atgcaaagtc cgaaccaccc ccacccccct ctttacctat tttttatatt
    11041 ttgtgataaa gggataactc gtcttgcctt cactgcgctt cgattctact ttagctaaac
    11101 taagcgttac tttgtttgag aatctctcag ccgttaaatc aacgtacttg tatactaaac
    11161 agtatattca cgtgataact ttgccttaca cctatgatat agataaatat atacatatat
    11221 atgagtgtgt gtgcattgcg tcactaaact atgtttaata tgacagaagg ttttcgttta
    11281 attttgccgc tacccgaaaa ttttggcagt tgcaatttat aactaaagga accaccttat
    11341 tgtaaattcc tcaacggaaa agctatggct tagctagggt tgacaatgtc agtttaccat
    11401 ttaccaacgc tgttgaaccc gctggttaat gctatattta actgtcccga accagaaaga
    11461 tccccattga aaaagctttt cgctaattta aaaacccgta ggtttatcct cctagcacct
    11521 ccttcagaat accttttgaa ttaccacgat gtcaagagca aactgccgtt acatgacctc
    11581 tgttataatg cagagtttat taactcttac atattgttaa tgactgaaaa ctcttacata
    11641 aatacgaatt caagggacag tcattatgaa acgttagatg gtaagaccgt tgttattcaa
    11701 tggaagaata atgtgatcca tgccttaaat ggatttcata taaggcgaag actaaagatt
    11761 ctagaatgcg gccgctaaac gcaggctaac cggaacctgt attatttagt ttatgctacg
    11821 ttaaataaag acctttcgtt cacataactg aatgtgtaat ggccttgaga tttcaagcat
    11881 accaagttgg tggagacggg gtcgttacaa aagactcttt aagccaagat ttccttgaca
    11941 gccttggcga tagcatcgcc aacctcagtg gtagagttag aaccaccaag gtcaccggtt
    12001 ctgacacctg catccaagac atttctaaca gcttcttcaa gagccctacc ttcttcaacc
    12061 aaatccaagg ataacttcaa catcatagct gcagataaga tggtagcaat tgggttaacc
    12121 ttgtttgctg gtaaatctgg ggcagaacca tgacatggtt cgtacaaacc gaatgccttg
    12181 ttagtgtcag gtagggaagc tagagatgca gaaggtaata aacccaaaga acctggaata
    12241 acagaggctt catcggagat aatatcacca aacatgttgt tggtaataac aacaccgttt
    12301 agcttagttg gtgatttaac caaaatcata gcagcagagt cgatcaattg gtgctgaaca
    12361 gttaattgtg ggaactcagt cttgatggtt tcttcaacag tctttctcca caatctggaa
    12421 gaggcaagca cgttagcctt gtcaagagac cagattggta atggtgggtt ttgttgcaat
    12481 gccaagaaag cagccattct tgtaattctt tgaacttcag gaacactgta tttctcagag
    12541 tcccaagcaa ctccgtcacc ttcatcttct tttctttcac caaagtagat accaccaacc
    12601 aattctctaa cgacgacgaa atcggtaccc tttgcatatt caggcttcaa aggagaaaga
    12661 tctagtaaag aatcagaagc aaagttacat ggtctcaagt tggcgtatag acccaattcc
    12721 tttctgatct tcaatagacc ttgttctggt ctaactgcgc ccgtacccca ttttggacca
    12781 ccaacagcac ctagtaagac agcatcggct ttcttagagg cttctagagc ttcatctggt
    12841 aaaggagtgc cagtggcatc gatggcagca cccccgatca agtgatgttg gaaattgaac
    12901 ttaatttctg gacggacttc agcaatggca ttcaagacct taatagcttc gtcagtaact
    12961 tctttaccga cgtgatcacc cggtaggaca acgatattct tagacatttt gcggccgcgg
    13021 ttgtttatgt tcggatgtga tgtgagaact gtatcctagc aagattttaa aaggaagtat
    13081 atgaaagaag aacctcagtg gcaaatccta accttttata tttctctaca ggggcgcggc
    13141 gtggggacaa ttcaacgcgt ctgtgagggg agcgtttccc tgctcgcagg tctgcagcga
    13201 ggagccgtaa tttttgcttc gcgccgtgcg gccatcaaaa tgtatggatg caaatgatta
    13261 tacatgggga tgtatgggct aaatgtacgg gcgacagtca catcatgccc ctgagctgcg
    13321 cacgtcaaga ctgtcaagga gggtattctg ggcctccatg tcatggacgt gtgtatggtc
    13381 cctattggca ccgactctgc tagtatttct gattttgttg cactcattga aaaaaaaatc
    13441 agagaaagcc cattaaagag cactttacac agtgcaggaa caacaattga agggccttgg
    13501 gatgatgtga tgggtttgat tggcgaaatc catgaatacg gtcatgagaa aggatatgtt
    13561 agagtacaca ctgatattcg tgttgggact agaactgata agcaccaaac tgctcaagat
    13621 aagatcgatg ttgttttaaa aaaaatttct caatgaatgc tcgtgtagtg aacctaaata
    13681 gggtatatct ttaaggagag tttaagaaac aatttaataa taactgtttg caaaatatct
    13741 ttcccaattt tttttgttta taaagttata tatatacatt tatacaactc ccttcggagg
    13801 ctgatagact agacccttcc aatcatatct ggacaagtaa cagaacccta atgttacaat
    13861 atataaaaaa tgccactaat aaaaagaaaa catgactaaa tcacaatacc tagtgagtga
    13921 cttaggcttg agtagaggag gagtatttgg taacagccct agtaccttcg gagacggcat
    13981 gtttagccaa ttcaccaggt aagatcaatc taacggctgt ttggatttct ctagcagaaa
    14041 tagtggattt cttgttataa gcggccaatt tagaagcttc agtagcaatt ctttcaaaga
    14101 tatcgttaac gaaagagttc aaaatagaca tagacttctg ggaaatacca gtgtctgggt
    14161 gagtttgctt caaaactttg taaatataag aggaataggt ctcctttcta accttagatc
    14221 tcttcttacc atcgacggag gttgatgttt tcttggcagc tggcttcttt tcagctggag
    14281 ctttggaagc tggtttcttt tcggcggcag aggacattag ttgtagagta agttgttgtt
    14341 ggtttgagta tagagcaatc aggaaccgga ttatcgctat ttaaaccctc agcgcggccg
    14401 cttggcgtaa tcatggtcat agctgtttcc tgtgtgaaat tgttatccgc tcacaattcc
    14461 acacaacata cgagccggaa gcataaagtg taaagcctgg ggtgcctaat gagtgagcta
    14521 actcacatta attgcgttgc gctcactgcc cgctttccag tcgggaaacc tgtcgtgcca
    14581 gctgcattaa tgaatcggcc aacgcgcggg gagaggcggt ttgcgtattg ggcgctcttc
    14641 cgcttcctcg ctcactgact cgctgcgctc ggtcgttcgg ctgcggcgag cggtatcagc
    14701 tcactcaaag gcggtaatac ggttatccac agaatcaggg gataacgcag gaaagaacat
    14761 gtgagcaaaa ggccagcaaa aggccaggaa ccgtaaaaag gccgcgttgc tggcgttttt
    14821 ccataggctc cgcccccctg acgagcatca caaaaatcga cgctcaagtc agaggtggcg
    14881 aaacccgaca ggactataaa gataccaggc gtttccccct ggaagctccc tcgtgcgctc
    14941 tcctgttccg accctgccgc ttaccggata cctgtccgcc tttctccctt cgggaagcgt
    15001 ggcgctttct catagctcac gctgtaggta tctcagttcg gtgtaggtcg ttcgctccaa
    15061 gctgggctgt gtgcacgaac cccccgttca gcccgaccgc tgcgccttat ccggtaacta
    15121 tcgtcttgag tccaacccgg taagacacga cttatcgcca ctggcagcag ccactggtaa
    15181 caggattagc agagcgaggt atgtaggcgg tgctacagag ttcttgaagt ggtggcctaa
    15241 ctacggctac actagaagga cagtatttgg tatctgcgct ctgctgaagc cagttacctt
    15301 cggaaaaaga gttggtagct cttgatccgg caaacaaacc accgctggta gcggtggttt
    15361 ttttgtttgc aagcagcaga ttacgcgcag aaaaaaagga tctcaagaag atcctttgat
    15421 cttttctacg gggtctgacg ctcagtggaa cgaaaactca cgttaaggga ttttggtcat
    15481 gagattatca aaaaggatct tcacctagat ccttttaaat taaaaatgaa gttttaaatc
    15541 aatctaaagt atatatgagt aaacttggtc tgacagttac caatgcttaa tcagtgaggc
    15601 acctatctca gcgatctgtc tatttcgttc atccatagtt gcctgactcc ccgtcgtgta
    15661 gataactacg atacgggagg gcttaccatc tggccccagt gctgcaatga taccgcgaga
    15721 cccacgctca ccggctccag atttatcagc aataaaccag ccagccggaa gggccgagcg
    15781 cagaagtggt cctgcaactt tatccgcctc catccagtct attaattgtt gccgggaagc
    15841 tagagtaagt agttcgccag ttaatagttt gcgcaacgtt gttgccattg ctacaggcat
    15901 cgtggtgtca cgctcgtcgt ttggtatggc ttcattcagc tccggttccc aacgatcaag
    15961 gcgagttaca tgatccccca tgttgtgcaa aaaagcggtt agctccttcg gtcctccgat
    16021 cgttgtcaga agtaagttgg ccgcagtgtt atcactcatg gttatggcag cactgcataa
    16081 ttctcttact gtcatgccat ccgtaagatg cttttctgtg actggtgagt actcaaccaa
    16141 gtcattctga gaatagtgta tgcggcgacc gagttgctct tgcccggcgt caatacggga
    16201 taataccgcg ccacatagca gaactttaaa agtgctcatc attggaaaac gttcttcggg
    16261 gcgaaaactc tcaaggatct taccgctgtt gagatccagt tcgatgtaac ccactcgtgc
    16321 acccaactga tcttcagcat cttttacttt caccagcgtt tctgggtgag caaaaacagg
    16381 aaggcaaaat gccgcaaaaa agggaataag ggcgacacgg aaatgttgaa tactcatact
    16441 cttccttttt caatattatt gaagcattta tcagggttat tgtctcatga gcggatacat
    16501 atttgaatgt atttagaaaa ataaacaaat aggggttccg cgcacatttc cccgaaaagt
    16561 gccacctgac gtctaagaaa ccattattat catgacatta acctataaaa ataggcgtat
    16621 cacgaggccc tttcgtcttc aagaattagc ttttcaattc aattcatcat ttttttttta
    16681 ttcttttttt tgatttcggt ttctttgaaa tttttttgat tcggtaatct ccgaacagaa
    16741 ggaagaacga aggaaggagc acagacttag attggtatat atacgcattt gtagtgttga
    16801 agaaacatga gattggtata tatacgcatt tgtagtgttg aagaaacatg aaattgccca
    16861 gtattcttaa cccaactgca cagaacaaaa acatgcagga aacgaagata aatc
//
