# Supplementary material for: Toward sustainable food preservatives: high-level production of sorbic acid in engineered Saccharomyces cerevisiae
Source: Nat Commun. 2026 Apr 21;17:5492. doi: 10.1038/s41467-026-72163-8 (PMC13284220; doi:10.1038/s41467-026-72163-8)
Supplement: Supplementary file 7 — Source data [file 41467_2026_72163_MOESM7_ESM.zip › Plasmid_Sequences/gb files/pJB429(XW55+A8His).gb]

LOCUS       Exported               13506 bp DNA     circular SYN 19-MAR-2026
DEFINITION  synthetic circular DNA
ACCESSION   .
VERSION     .
KEYWORDS    .
SOURCE      synthetic DNA construct
  ORGANISM  synthetic DNA construct
REFERENCE   1  (bases 1 to 13506)
  AUTHORS   .
  TITLE     Direct Submission
  JOURNAL   Exported Mar 19, 2026 from SnapGene 6.0.2
            https://www.snapgene.com
COMMENT     http://www.informaxinc.com/
FEATURES             Location/Qualifiers
     source          1..13506
                     /mol_type="other DNA"
                     /organism="synthetic DNA construct"
     source          3770..11005
                     /mol_type="other DNA"
                     /organism="synthetic DNA construct"
     misc_feature    884..1745
                     /label=APr
     primer_bind     1173..1231
                     /label=429-3F
     primer_bind     complement(1215..1273)
                     /label=432-2R
     misc_feature    1746..2686
                     /label=ori
     misc_feature    3197..3765
                     /label=ADH2p
     primer_bind     3582..3603
                     /label=429CX1
     primer_bind     3728..3786
                     /label=HIS-SoaA-1F
     primer_bind     complement(3738..3796)
                     /label=429-3R
     CDS             3767..11032
                     /codon_start=1
                     /label=A-his
                     /translation="MHSKDDQEPIAIIGAACRLPGEVSSLGSLWDKISTARTGHCEVPS
                     DRWDGDLLHHPNPDRKGNMAVKHGYFLKQDISPRNAPFFSTTATEAAALDPMKRLLLEV
                     SYESIENAGIPMQSLVNSDTGCYVGCMTNDYEMLSTQDIQDMGYSAATGLSEAMISNRV
                     SWFFGLRGPSLTVDTACSSSLYALHLACQALKLGEINQALVGGVNLVLYPTCMEQFSAI
                     HIHSPEGISHSFDDRANGYGRGEGICCMVVKRLSDALRDGDTIRAVVRHTGVNADGKTP
                     SITQPSSEAQADLIRRTYKAAGLSLSSTEYFESHGTGTPVGDPIELSALAETIGAASRA
                     AGLGPLYFGSIKPRVGHTEGCSGLADVFKSILCLEKGMLVPTYGVERVNPRLTLDAWHV
                     TLPQETMAWPSKGLRRISVNSFGFGGANAHVILDDAHHYLSDRGLVGNHNTVVDEDDDS
                     SESGIDMANSTTLNGSTEGTHDGDGEESDDWKQLFVFSTQDQAGIMRIAQTYHDILAKT
                     SDAQYIRNLAYTLAEPRSHHDFRIFSVASSLSELATELAKPPPAGKTKRVSRRGNKNLA
                     FVFTGQGAQWPAMGRQLMRYAVFERSVRASQRYLEDHGCPWDAVVELLKSDAERSKFGL
                     PEYSQTLCTVLQVALVDLLRHWGVKPRAVVGHSSGEIAAAYAASYISHSDAVKIAYVRG
                     VSSASITRHGAMMAAGLSRAEAEEYLAREPAEVGVAVKACVNSPKSVTLSGDVPAVDAL
                     EAAISADGRFARKLKVKTAYHSPHMRQVSENYFRRMGHIETMAGNGETVMFSSLTGKMV
                     EKPEQLDTQYWVDNMSNTVEFSAAVATLLSYTTTTSTGTSGRTKASQMAWGGIVEVGPH
                     AALQGPVQQSIDVANNASAKEAPYVSLVVRGQDAVRSALAAAGKLWVPGIDMDLRAVNR
                     LPHAQAPAALRPKPLADLPSYPWNHGRSYWHEASATRSIRFPLAARTDLLGMAEDVQNP
                     MQPGWKNYLGMAENPWIGDHKITGTVLYPGAGLLVMALEGALQLADKSSKVRGFRFRAV
                     PFERGLVVPSGDDEPAVETRLSFAPDRMVKDPHHFTVFSYNASVWTQPCHGTISVEYVA
                     AEKSEVDCSDEEDAAWAEHRQAYKALCDDGTAQDMDLDDFYEHLESHGMEYGPMFRNVS
                     SLRCSSSHRTAYGSISIPDTASVMPAGFEYPHVIHPATMDAIFHLLLAAVDDRRPTREA
                     AVHFGLEDLFVAADQPQGAGAMFEGYSPLTGRAAGGREVKCSLVVADETWQEPRIIASG
                     FSLRQVTAAANGAAAGGANGDGGPGGLKKSALVTWKQDLDFMSPKADLGEWLDGLTHKM
                     AVENVLLVIDDTSLPGLSDIVHDMSRRVNHMPGSGKLSSLATFTACLESMAKAWTDEIT
                     DVKLWDVVAGHEIPAAAAEGYNLDLVLGHQTLGSKPEALQMLEKALGPDGHFVIRPSHD
                     LPREALVKSLEVFENMKSSVDSNFDILWASKEKQAESQLPGNVYILTTSTRSSHVEDLG
                     ANLSATFASLNVTVHTTTPEAGNVQDLADKYVVLTLEVETPFIYAWTEDHFLFFKTLVA
                     SVKHLRSITRGSLMESWAGGVEFASAQGLLRVMRNEYPLAALPHLDLSSSFDASVPGGA
                     EFVAKVWRKIMGENAETEFAELDGTVHIPRALQAAGFDNDLQIASGVARTVYRAVSWAT
                     KPMKVSSTVDGGPRACIMDELAESLSTGQVEVNRQYYGLGQLTSTDNWATPATDGWTSA
                     QIGTVQRCGARLRLDFAGQRVVAFQDEGCKTTVCVDEAFTAPIPEGLSLEVAAGSLSIL
                     GPARYALLYVARLIYGQTVLDHNAARALGQAAIHISRANGADVYALVERGEDKTLLIET
                     LSVSEDRIFNSSRQQFINSIMKVNNGRGDDAILCNEHGPAVQPSLEILADFGNFLDLTN
                     STKNSSAILITASKRNASNVRLDTASLRKRNPVLAQELYQSVMAGSVATMYKTTVYPIN
                     KVAQAMDEVRSRQSGTVVMSFEGDSSILTLPPPIEKLALDLSGTYVLAGGLGAVGLNIA
                     NMMAEYGAKHLVFLSRSGGSKNQEDLERFKSQGILAEAFACDVNKAESVKDVFDGIRGR
                     GHTIKGLVQCAMDLEDTIFDNMTNEKWTRAFKPKSQGSRNLLNNLSPADSPFFILLSSI
                     TGVIGNTAQANYASGNTFEDALAHHARSQLGIPAKSIDVGLVDDSSHYTATGGFGELKS
                     YLHRYQHGWVGLKCTLEELKIALRTIMRGSTADESKVPAQLMFGLGDGNVKTPGSTGYE
                     RDRKFNLRVRKPNDGDAAGRSGKVNVGEILSKATSLKEAAKHTEDVFRAQIALEFGVED
                     SEVDTQRPLPELGVDSLKTVEMRNRALKDMQSDISVFEMLSASPLTEMAAKIASRNQLV
                     SAEDRKGEHHHHHHHH"
     primer_bind     complement(10987..11045)
                     /label=HIS-SoaA-1R
     CDS             11006..11032
                     /codon_start=1
                     /product="KS-AT-DH-ER-KR-ACP"
                     /label=A:PKS
                     /translation="HHHHHHHH"
     misc_feature    11059..11175
                     /label=ADH2t
     misc_feature    11653..12603
                     /label=2u
     misc_feature    join(13110..13506,1..407)
                     /label=URA3
ORIGIN
        1 gcctgcttca aaccgctaac aatacctggg cccaccacac cgtgtgcatt cgtaatgtct
       61 gcccattctg ctattctgta tacacccgca gagtactgca atttgactgt attaccaatg
      121 tcagcaaatt ttctgtcttc gaagagtaaa aaattgtact tggcggataa tgcctttagc
      181 ggcttaactg tgccctccat ggaaaaatca gtcaagatat ccacatgtgt ttttagtaaa
      241 caaattttgg gacctaatgc ttcaactaac tccagtaatt ccttggtggt acgaacatcc
      301 aatgaagcac acaagtttgt ttgcttttcg tgcatgatat taaatagctt ggcagcaaca
      361 ggactaggat gagtagcagc acgttcctta tatgtagctt tcgacatgat ttatcttcgt
      421 ttcctgcatg tttttgttct gtgcagttgg gttaagaata ctgggcaatt tcatgtttct
      481 tcaacactac aaatgcgtat atataccaat ctcatgtttc ttcaacacta caaatgcgta
      541 tatataccaa tctaagtctg tgctccttcc ttcgttcttc cttctgttcg gagattaccg
      601 aatcaaaaaa atttcaaaga aaccgaaatc aaaaaaaaga ataaaaaaaa aatgatgaat
      661 tgaattgaaa agctaattct tgaagacgaa agggcctcgt gatacgccta tttttatagg
      721 ttaatgtcat gataataatg gtttcttaga cgtcaggtgg cacttttcgg ggaaatgtgc
      781 gcggaacccc tatttgttta tttttctaaa tacattcaaa tatgtatccg ctcatgagac
      841 aataaccctg ataaatgctt caataatatt gaaaaaggaa gagtatgagt attcaacatt
      901 tccgtgtcgc ccttattccc ttttttgcgg cattttgcct tcctgttttt gctcacccag
      961 aaacgctggt gaaagtaaaa gatgctgaag atcagttggg tgcacgagtg ggttacatcg
     1021 aactggatct caacagcggt aagatccttg agagttttcg ccccgaagaa cgttttccaa
     1081 tgatgagcac ttttaaagtt ctgctatgtg gcgcggtatt atcccgtatt gacgccgggc
     1141 aagagcaact cggtcgccgc atacactatt ctcagaatga cttggttgag tactcaccag
     1201 tcacagaaaa gcatcttacg gatggcatga cagtaagaga attatgcagt gctgccataa
     1261 ccatgagtga taacactgcg gccaacttac ttctgacaac gatcggagga ccgaaggagc
     1321 taaccgcttt tttgcacaac atgggggatc atgtaactcg ccttgatcgt tgggaaccgg
     1381 agctgaatga agccatacca aacgacgagc gtgacaccac gatgcctgta gcaatggcaa
     1441 caacgttgcg caaactatta actggcgaac tacttactct agcttcccgg caacaattaa
     1501 tagactggat ggaggcggat aaagttgcag gaccacttct gcgctcggcc cttccggctg
     1561 gctggtttat tgctgataaa tctggagccg gtgagcgtgg gtctcgcggt atcattgcag
     1621 cactggggcc agatggtaag ccctcccgta tcgtagttat ctacacgacg gggagtcagg
     1681 caactatgga tgaacgaaat agacagatcg ctgagatagg tgcctcactg attaagcatt
     1741 ggtaactgtc agaccaagtt tactcatata tactttagat tgatttaaaa cttcattttt
     1801 aatttaaaag gatctaggtg aagatccttt ttgataatct catgaccaaa atcccttaac
     1861 gtgagttttc gttccactga gcgtcagacc ccgtagaaaa gatcaaagga tcttcttgag
     1921 atcctttttt tctgcgcgta atctgctgct tgcaaacaaa aaaaccaccg ctaccagcgg
     1981 tggtttgttt gccggatcaa gagctaccaa ctctttttcc gaaggtaact ggcttcagca
     2041 gagcgcagat accaaatact gtccttctag tgtagccgta gttaggccac cacttcaaga
     2101 actctgtagc accgcctaca tacctcgctc tgctaatcct gttaccagtg gctgctgcca
     2161 gtggcgataa gtcgtgtctt accgggttgg actcaagacg atagttaccg gataaggcgc
     2221 agcggtcggg ctgaacgggg ggttcgtgca cacagcccag cttggagcga acgacctaca
     2281 ccgaactgag atacctacag cgtgagctat gagaaagcgc cacgcttccc gaagggagaa
     2341 aggcggacag gtatccggta agcggcaggg tcggaacagg agagcgcacg agggagcttc
     2401 cagggggaaa cgcctggtat ctttatagtc ctgtcgggtt tcgccacctc tgacttgagc
     2461 gtcgattttt gtgatgctcg tcaggggggc ggagcctatg gaaaaacgcc agcaacgcgg
     2521 cctttttacg gttcctggcc ttttgctggc cttttgctca catgttcttt cctgcgttat
     2581 cccctgattc tgtggataac cgtattaccg cctttgagtg agctgatacc gctcgccgca
     2641 gccgaacgac cgagcgcagc gagtcagtga gcgaggaagc ggaagagcgc ccaatacgca
     2701 aaccgcctct ccccgcgcgt tggccgattc attaatgcag ctggcacgac aggtttcccg
     2761 actggaaagc gggcagtgag cgcaacgcaa ttaatgtgag ttagctcact cattaggcac
     2821 cccaggcttt acactttatg cttccggctc gtatgttgtg tggaattgtg agcggataac
     2881 aatttcacac aggaaacagc tatgaccatg attacgccaa gcttgcatgc ctgcaggtcg
     2941 actctagagg atccccctgg cacgacaggt ttcccgactg gaaagcgggc agtgagcgca
     3001 acgcaattaa tgtgagttag ctcactcatt aggcacccca ggctttacac tttatgcttc
     3061 cggctcgtat gttgtgtgga attgtgagcg gataacaatt tcacacagga aacagctatg
     3121 accatgatta cgccaagctc gaaattaacc ctcactaaag ggaacaaaag ctggagctcg
     3181 gatccattta gcggccgcaa aacgtagggg caaacaaacg gaaaaatcgt ttctcaaatt
     3241 ttctgatgcc aagaactcta accagtctta tctaaaaatt gccttatgat ccgtctctcc
     3301 ggttacagcc tgtgtaactg attaatcctg cctttctaat caccattcta atgttttaat
     3361 taagggattt tgtcttcatt aacggctttc gctcataaaa atgttatgac gttttgcccg
     3421 caggcgggaa accatccact tcacgagact gatctcctct gccggaacac cgggcatctc
     3481 caacttataa gttggagaaa taagagaatt tcagattgag agaatgaaaa aaaaaaaaaa
     3541 aaaaaaggca gaggagagca tagaaatggg gttcactttt tggtaaagct atagcatgcc
     3601 tatcacatat aaatagagtg ccagtagcga cttttttcac actcgaaata ctcttactac
     3661 tgctctcttg ttgtttttat cacttcttgt ttcttcttgg taaatagaat atcaagctac
     3721 aaaaagcata caatcaacta tcaactatta actatatcgt aataccatgc actccaagga
     3781 cgatcaagag cctattgcca tcatcggagc cgcatgtcgg ctccctggcg aggtgtcctc
     3841 gctgggaagc ctatgggaca agatcagtac tgcccgaacg ggccattgcg aggtgccgtc
     3901 tgatcggtgg gacggcgacc ttctccacca ccccaaccca gaccggaaag gaaatatggc
     3961 tgtcaagcat ggttactttc tcaagcaaga tattagcccg cgaaatgcgc ccttcttttc
     4021 cacaacagca acggaggctg ccgctttgga ccccatgaag cgtctgcttc ttgaagtcag
     4081 ctacgaaagc atagaaaatg ccggtattcc catgcagtcc ctggtcaact cggacactgg
     4141 ctgctatgtc ggatgcatga ccaacgacta cgagatgctc tcgacgcagg acatccagga
     4201 catgggctac agcgcagcca ccggcctcag cgaggccatg atttcgaacc gagtgtcgtg
     4261 gttctttggc ctccgcggtc ccagtttgac agtggatacc gcctgctcgt ccagcttgta
     4321 cgccctgcat ctggcatgcc aggcactgaa gctaggagag attaaccagg ccctcgtcgg
     4381 aggagtcaac ctggtgctgt accccacatg catggagcag ttctcggcca tccacataca
     4441 cagtcccgaa ggcatctcgc acagcttcga cgaccgggcc aacgggtacg gcagaggaga
     4501 gggcatctgc tgcatggtgg tcaagaggct gtcggacgcg ctgcgggacg gcgacaccat
     4561 ccgggccgtc gtccggcaca cgggcgtcaa cgccgacggc aagacgccta gcatcacaca
     4621 gcccagctcc gaggcgcagg cggacctgat ccggcggacg tacaaggcgg cagggctgtc
     4681 gctgtcgtcg accgagtact ttgagagcca cggcactggc actccagttg gtgaccccat
     4741 cgagctcagt gccctcgccg agaccatcgg agccgcaagt cgcgccgcgg gactgggacc
     4801 tctttacttt ggcagcatca agccgcgcgt tggccacact gagggctgct cgggcctggc
     4861 ggacgtcttc aagtcgatcc tctgcctgga aaagggcatg ctcgtgccga cgtacggcgt
     4921 cgagcgcgtc aacccgcggc tgacgctgga cgcatggcac gtcacgctcc cgcaagagac
     4981 gatggcgtgg ccgagcaagg gcctgcgacg tatcagcgtc aactcgtttg gctttggagg
     5041 agccaacgcg cacgtcattc tggacgatgc gcatcactat ctgtcggacc ggggcctggt
     5101 gggcaatcac aacacggtag tggatgagga tgacgacagc tccgagtcgg gtatcgacat
     5161 ggccaactcg actaccctca atgggagcac tgagggcacg catgatggcg acggcgaaga
     5221 gagcgacgat tggaagcagc tctttgtctt cagcacgcag gaccaggctg gcatcatgcg
     5281 catcgctcag acataccacg acatcctggc caagaccagc gacgcccagt acatccgcaa
     5341 cctcgcctac acgctcgccg agcctcgcag ccaccacgac ttccgcatat tttccgtggc
     5401 ctcatcgctc tccgagctag ccaccgagct cgccaagccg ccgcccgccg gcaagacgaa
     5461 gcgcgtctcg cgccgcggca acaagaacct cgcctttgtc ttcaccggcc agggcgcgca
     5521 gtggcccgcc atgggcaggc agctcatgcg ctacgccgtg tttgagcgca gcgtgcgcgc
     5581 ctcgcagagg tacctggagg atcacggctg cccctgggac gccgtggtgg agcttctgaa
     5641 gagcgacgcc gagcgctcaa agtttgggct gcccgagtac agccagacgc tgtgcacggt
     5701 gcttcaggtg gcgctggtcg acctgctgcg gcactggggc gtgaagccga gggccgtggt
     5761 cggacactcg agcggtgaga ttgccgcggc gtacgcggcg tcgtacatca gccatagcga
     5821 cgccgtcaag attgcctacg tgcgcggcgt gagctcggcg tctatcaccc gccacggcgc
     5881 tatgatggcc gccggtctgt ctcgcgccga ggcagaggag tatcttgccc gggaaccggc
     5941 agaggtgggc gtcgccgtga aggcgtgcgt caacagtccc aagagcgtaa ccctctcagg
     6001 cgatgtcccg gccgtcgatg ccctcgaggc tgccatctct gccgacggac gcttcgcacg
     6061 caagctcaag gtcaagacgg cgtaccactc gcctcacatg cgccaggtgt cggaaaacta
     6121 cttccgacgc atggggcaca tcgagacgat ggctggcaac ggcgagacgg tcatgttttc
     6181 atcgctgacg ggcaagatgg ttgagaaacc ggagcagctg gatacgcagt actgggtgga
     6241 caacatgagc aacacggtcg aattctctgc agccgtggct actctactct cgtatacaac
     6301 cacaacgtct actggtacca gcggccggac caaggctagc cagatggcct ggggaggcat
     6361 cgtcgaggtc ggaccccacg ctgcgctcca gggccctgtg cagcagagta tcgatgtcgc
     6421 gaacaacgca tccgccaagg aggcccccta cgtgtctctc gtggtgcgcg gccaggacgc
     6481 cgtccgctca gccctagcgg cggcaggaaa gctctgggtt ccgggcatcg acatggacct
     6541 ccgcgctgtg aaccgccttc ctcacgcaca ggccccagcg gcgctgcggc ccaagccctt
     6601 ggccgacctg ccttcctacc catggaacca cgggcggtcg tactggcatg aggcgtcggc
     6661 cacgcggtcg atccgcttcc ccttggcggc acgaacggac ctcttgggca tggccgagga
     6721 cgtgcagaac cctatgcagc cggggtggaa gaattacctg ggcatggcgg agaacccttg
     6781 gatcggggat cacaagatca cggggacggt gctgtacccc ggcgcgggtc tgcttgttat
     6841 ggctctcgag ggcgcgctgc agctcgccga caaatcgagc aaggtacgcg ggttcaggtt
     6901 ccgcgccgtg ccctttgaga ggggcctggt cgtcccctcg ggggacgatg agcctgccgt
     6961 agagacgagg ctcagcttcg cgcccgacag gatggtgaag gacccgcacc actttactgt
     7021 gttttcatac aacgcgtccg tatggacgca gccctgccac ggtaccatca gcgtcgagta
     7081 cgtcgccgcc gagaagagcg aagtcgactg ctctgatgaa gaagatgccg cctgggccga
     7141 gcaccgccag gcttacaagg ccctctgcga cgacggcacg gcccaggaca tggacctcga
     7201 cgacttctac gagcatctag agtctcacgg catggagtac ggccccatgt tccgcaacgt
     7261 ctcttcgctc cgctgctcct ccagccaccg caccgcttac ggctccatct ctatcccgga
     7321 cactgcgtcc gtcatgcccg ctggctttga gtacccgcac gtcatccacc cggccaccat
     7381 ggacgcaatc ttccacctgc tgctcgccgc cgtcgacgat cgccggccga cgcgcgaggc
     7441 cgccgtgcac tttggcctgg aggatttgtt tgtcgcggcg gaccaacccc agggtgcggg
     7501 tgccatgttt gagggataca gtccgttgac aggcagggca gcgggtggac gcgaggtgaa
     7561 gtgcagcctg gtcgtagcgg acgagacgtg gcaggagccg aggatcatag cgagcgggtt
     7621 ctcgctgcgg caagtgactg ctgctgcgaa tggagcagca gctggaggag caaacggcga
     7681 tggcgggcct ggcgggctga agaagtcggc tctggtgact tggaagcaag acttggactt
     7741 tatgagcccg aaagcggacc ttggagaatg gctcgatgga ctgacgcaca aaatggcagt
     7801 ggaaaacgtt ctcctggtta tcgatgacac gtctctgcct ggcttgtcgg atattgtaca
     7861 cgacatgtcg cgacgcgtca accatatgcc gggttctggc aaactcagta gtctggccac
     7921 gttcaccgcg tgccttgagt ccatggccaa ggcttggact gatgaaatca ccgacgtcaa
     7981 gttgtgggat gtggtcgctg gccacgagat ccctgccgct gcagcagaag ggtacaactt
     8041 ggatcttgtc cttggccacc aaaccctggg aagcaagccc gaggccctgc aaatgctcga
     8101 aaaggccctc ggtccggatg gacactttgt tatccgacct tcacatgatt tgccacgaga
     8161 agctctggtc aaatccctcg aggtcttcga aaacatgaag agcagcgtcg acagcaactt
     8221 cgacatccta tgggcttcca aggaaaagca ggccgagtcc cagctgcccg gaaatgttta
     8281 catcctcacc acctctactc gctctagcca cgtcgaggac ctaggagcca acctctctgc
     8341 aacattcgcc tctctcaacg tcactgtcca tactacgacg cccgaggcgg gcaacgtaca
     8401 agatctggcc gacaagtacg tcgttttaac ccttgaagtc gaaaccccct tcatctacgc
     8461 ctggaccgag gaccacttcc tcttcttcaa gacgctcgta gcgtccgtca agcaccttcg
     8521 ctcgatcacc cgcggtagcc tgatggagtc gtgggccggc ggcgtcgagt ttgcctccgc
     8581 acaggggttg ctccgcgtga tgcgcaacga gtatccgctt gccgcgctgc cgcaccttga
     8641 tctgtcgtcg tcgtttgacg cctccgttcc tggcggggcc gagtttgtgg ccaaggtgtg
     8701 gaggaaaatt atgggagaaa acgccgagac cgagttcgcg gagctcgacg gcacggtgca
     8761 tattcctcgc gcacttcagg cggcgggctt tgacaatgac ctgcagattg ctagcggagt
     8821 cgccaggacc gtctatcgcg ccgtgtcttg ggcgacaaag cccatgaagg tttcctcgac
     8881 tgtggacggc gggcccagag cctgtatcat ggacgagctg gccgagtctc tttcaaccgg
     8941 ccaagttgag gtcaacagac agtactacgg tctcggacag ctcacttcca ccgacaactg
     9001 ggcaacgcca gcgaccgacg gatggaccag cgcccagatt ggaactgtcc agcgatgcgg
     9061 tgcacggtta cgactagact tcgctggcca gcgcgtcgtg gccttccagg atgagggctg
     9121 caagaccacc gtctgcgtcg acgaggcctt cacggcaccc attccagagg gactgtcgct
     9181 tgaagtcgcc gctgggtcac tcagcatttt gggacctgcc cgatatgccc tcctctatgt
     9241 cgctcgcctg atatatggac aaaccgttct ggaccacaac gcagccagag ctctgggcca
     9301 agctgcaatc catatctctc gcgctaatgg agcagatgtg tatgctctag tggagcgcgg
     9361 agaggacaag actcttctaa tagagacgct cagcgtcagc gaggatcgca tctttaactc
     9421 cagccgacag cagtttatca actccatcat gaaggtgaac aatggccgcg gtgatgatgc
     9481 catactctgc aacgagcacg gcccggccgt tcagccttcg ctggagattc ttgccgattt
     9541 tggtaacttt ttggatctca cgaacagtac caagaactcc tctgcaatcc tgatcacagc
     9601 ttccaagcgc aatgcctcca atgtccgcct tgacactgcc tctctcagga agagaaaccc
     9661 tgtgcttgca caggaactct accaaagtgt catggctggc tccgttgcga ccatgtacaa
     9721 aaccactgtc taccctatca acaaagtagc ccaagccatg gatgaagtcc gctcccgcca
     9781 gagcggcact gtggtcatga gctttgaggg tgactcctcc atactgacat tgccaccgcc
     9841 cattgagaag ctggccctgg acctaagcgg tacatacgtc ctcgccggtg gtctgggcgc
     9901 cgtgggcctc aacattgcca acatgatggc cgagtacggt gccaagcatc tggtcttttt
     9961 gtccagatct ggcgggagca agaaccaaga ggacctggaa aggttcaaga gccaggggat
    10021 cctcgccgaa gcgtttgcgt gcgacgttaa caaagccgaa agcgtcaagg acgtatttga
    10081 tggcattcga ggcagaggcc ataccatcaa gggattggtc cagtgtgcca tggacctcga
    10141 ggacaccatc tttgacaaca tgacgaacga gaaatggacg cgagcgttca agcccaaaag
    10201 ccaaggatcg cgcaacctcc taaacaacct ctcccctgcg gactcgccct tcttcatcct
    10261 cctctcctcc atcacgggcg tcatcggcaa caccgctcag gcaaactacg cgtccggcaa
    10321 caccttcgag gacgcgctag cccaccatgc gcgctcccaa ctgggcatcc cagccaaaag
    10381 catcgacgtc ggcctcgtcg acgactcgtc acactacacc gccacgggcg gcttcggcga
    10441 actcaagagc taccttcacc gctaccagca cgggtgggtg ggactcaagt gcactctgga
    10501 ggagctaaaa atcgcgctgc ggaccattat gcgcggctcg acggccgacg aaagcaaagt
    10561 tcccgcgcag ctcatgtttg gtctgggcga tggcaacgtc aaaacgccgg gctcgacggg
    10621 ctacgagcgg gaccgcaagt tcaacctgcg cgtgcggaag cctaacgacg gcgatgcggc
    10681 gggcaggtct ggcaaggtca acgtgggaga aattctgagc aaggctactt cgctcaaaga
    10741 agcggccaag cacacagagg acgtattcag ggcgcagatc gccctagagt ttggggtcga
    10801 agacagcgag gttgacacac agcgtccatt gccggagctt ggtgtggact cgcttaagac
    10861 cgtcgagatg cgcaacaggg cgctaaagga catgcagagc gacatctcag tctttgaaat
    10921 gctgagcgct tcgccgctga ccgagatggc ggccaagatt gcatcgagga atcagcttgt
    10981 ctctgcggaa gatagaaagg gagagcatca ccatcatcac caccatcact aatttaaatg
    11041 acaaatttgt gcggaccgat gccttcacga tttatagttt tcattatcaa gtatgcctat
    11101 attagtatat agcatcttta gatgacagtg ttcgaagttt cacgaataaa agataatatt
    11161 ctactttttg ctcccctcga gggtaccgag ctcgaattca ctggccgtcg ttttacaacg
    11221 tcgtgactgg gaaaaccctg gcgttaccca acttaatcgc cttgcagcac atcccccttt
    11281 cgccagctgg cgtaatagcg aagaggcccg caccgatcgc ccttcccaac agttgcgcag
    11341 cctgaatggc gaatggcgcc tgatgcggta ttttctcctt acgcatctgt gcggtatttc
    11401 acaccgcata tatcggatcg tacttgttac ccatcattga attttgaaca tccgaacctg
    11461 ggagttttcc ctgaaacaga tagtatattt gaacctgtat aataatatat agtctagcgc
    11521 tttacggaag acaatgtatg tatttcggtt cctggagaaa ctattgcatc tattgcatag
    11581 gtaatcttgc acgtcgcatc cccggttcat tttctgcgtt tccatcttgc acttcaatag
    11641 catatctttg ttaacgaagc atctgtgctt cattttgtag aacaaaaatg caacgcgaga
    11701 gcgctaattt ttcaaacaaa gaatctgagc tgcattttta cagaacagaa atgcaacgcg
    11761 aaagcgctat tttaccaacg aagaatctgt gcttcatttt tgtaaaacaa aaatgcaacg
    11821 cgagagcgct aatttttcaa acaaagaatc tgagctgcat ttttacagaa cagaaatgca
    11881 acgcgagagc gctattttac caacaaagaa tctatacttc ttttttgttc tacaaaaatg
    11941 catcccgaga gcgctatttt tctaacaaag catcttagat tacttttttt ctcctttgtg
    12001 cgctctataa tgcagtctct tgataacttt ttgcactgta ggtccgttaa ggttagaaga
    12061 aggctacttt ggtgtctatt ttctcttcca taaaaaaagc ctgactccac ttcccgcgtt
    12121 tactgattac tagcgaagct gcgggtgcat tttttcaaga taaaggcatc cccgattata
    12181 ttctataccg atgtggattg cgcatacttt gtgaacagaa agtgatagcg ttgatgattc
    12241 ttcattggtc agaaaattat gaacggtttc ttctattttg tctctatata ctacgtatag
    12301 gaaatgttta cattttcgta ttgttttcga ttcactctat gaatagttct tactacaatt
    12361 tttttgtcta aagagtaata ctagagataa acataaaaaa tgtagaggtc gagtttagat
    12421 gcaagttcaa ggagcgaaag gtggatgggt aggttatata gggatatagc acagagatat
    12481 atagcaaaga gatacttttg agcaatgttt gtggaagcgg tattcgcaat attttagtag
    12541 ctcgttacag tccggtgcgt ttttggtttt ttgaaagtgc gtcttcagag cgcttttggt
    12601 tttcaaaagc gctctgaagt tcctatactt tctagctaga gaataggaac ttcggaatag
    12661 gaacttcaaa gcgtttccga aaacgagcgc ttccgaaaat gcaacgcgag ctgcgcacat
    12721 acagctcact gttcacgtcg cacctatatc tgcgtgttgc ctgtatatat atatacatga
    12781 gaagaacggc atagtgcgtg tttatgctta aatgcgtact tatatgcgtc tatttatgta
    12841 ggatgaaagg tagtctagta cctcctgtga tattatccca ttccatgcgg ggtatcgtat
    12901 gcttccttca gcactaccct ttagctgttc tatatgctgc cactcctcaa ttggattagt
    12961 ctcatccttc aatgctatca tttcctttga tattggatcg atccgatgat aagctgtcaa
    13021 acatgagaat tgggtaataa ctgatataat taaattgaag ctctaatttg tgagtttagt
    13081 atacatgcat ttacttataa tacagttttt tagttttgct ggccgcatct tctcaaatat
    13141 gcttcccagc ctgcttttct gtaacgttca ccctctacct tagcatccct tccctttgca
    13201 aatagtcctc ttccaacaat aataatgtca gatcctgtag agaccacatc atccacggtt
    13261 ctatactgtt gacccaatgc gtctcccttg tcatctaaac ccacaccggg tgtcataatc
    13321 aaccaatcgt aaccttcatc tcttccaccc atgtctcttt gagcaataaa gccgataaca
    13381 aaatctttgt cgctcttcgc aatgtcaaca gtacccttag tatattctcc agtagatagg
    13441 gagcccttgc atgacaattc tgctaacatc aaaaggcctc taggttcctt tgttacttct
    13501 tctgcc
//
