# Supplementary material for: Toward sustainable food preservatives: high-level production of sorbic acid in engineered Saccharomyces cerevisiae
Source: Nat Commun. 2026 Apr 21;17:5492. doi: 10.1038/s41467-026-72163-8 (PMC13284220; doi:10.1038/s41467-026-72163-8)
Supplement: Supplementary file 7 — Source data [file 41467_2026_72163_MOESM7_ESM.zip › Plasmid_Sequences/gb files/pJB430(XW06+8HisB).gb]

LOCUS       Exported                6946 bp DNA     circular SYN 05-FEB-2026
DEFINITION  synthetic circular DNA
ACCESSION   .
VERSION     .
KEYWORDS    .
SOURCE      synthetic DNA construct
  ORGANISM  synthetic DNA construct
REFERENCE   1  (bases 1 to 6946)
  AUTHORS   .
  TITLE     Direct Submission
  JOURNAL   Exported Mar 19, 2026 from SnapGene 6.0.2
            https://www.snapgene.com
COMMENT     http://www.informaxinc.com/
FEATURES             Location/Qualifiers
     source          1..6946
                     /mol_type="other DNA"
                     /organism="synthetic DNA construct"
     misc_feature    235..807
                     /label=ADH2P
     primer_bind     650..675
                     /label=YE-F
     primer_bind     764..822
                     /label=430-1FF
     primer_bind     complement(782..840)
                     /label=430-2R
     primer_bind     800..858
                     /label=430-1F
     CDS             811..1689
                     /codon_start=1
                     /label=Feature 10
                     /translation="MHHHHHHHHMRIICLHGVGSSGSICESQFEPFIKAADPSYEFVFV
                     DGPASSIRGPGMGGQFSGPFFSHTEGYSPVQMTDALKHFDDVLEELGPFDGVIGFSQGA
                     ALATSYMYDQQTRHGRIPFKFALLFSTVCAFAPDTEFSRAQIEGLGARGVKIATDSNNT
                     AASTMPNEERALYDTLVNVIKPLRDGHALLPDIDLDVYFDHVANAPRLLVPQLMEGPIS
                     IPTLHMHGKRDAEFMRSMSLIARSMYDSKMMKTLEHSGTHHPPQKDSEVKAAVRAMEWA
                     IAESHKISIGR"
     CDS             811..837
                     /codon_start=1
                     /gene="input.path1.gene203"
                     /product="alpha/beta hydrolase family protein( domain 
                     architecture ID 229394)alpha/beta hydrolase family protein 
                     may catalyze the hydrolysis of substrates with different 
                     chemical composition or physicochemical properties using a 
                     nucleophile-His-acid catalytic triad"
                     /label=B:serine hydrolase
                     /translation="MHHHHHHHH"
     CDS             814..837
                     /product="6xHis affinity tag"
                     /label=8xHis
     CDS             838..1689
                     /codon_start=1
                     /gene="input.path1.gene203"
                     /product="alpha/beta hydrolase family protein( domain 
                     architecture ID 229394)alpha/beta hydrolase family protein 
                     may catalyze the hydrolysis of substrates with different 
                     chemical composition or physicochemical properties using a 
                     nucleophile-His-acid catalytic triad"
                     /label=B:serine hydrolase
                     /translation="MRIICLHGVGSSGSICESQFEPFIKAADPSYEFVFVDGPASSIRG
                     PGMGGQFSGPFFSHTEGYSPVQMTDALKHFDDVLEELGPFDGVIGFSQGAALATSYMYD
                     QQTRHGRIPFKFALLFSTVCAFAPDTEFSRAQIEGLGARGVKIATDSNNTAASTMPNEE
                     RALYDTLVNVIKPLRDGHALLPDIDLDVYFDHVANAPRLLVPQLMEGPISIPTLHMHGK
                     RDAEFMRSMSLIARSMYDSKMMKTLEHSGTHHPPQKDSEVKAAVRAMEWAIAESHKISI
                     GR"
     primer_bind     complement(1489..1508)
                     /label=430CX1
     primer_bind     1654..1712
                     /label=430-2F
     primer_bind     complement(1670..1728)
                     /label=430-1R
     misc_feature    1690..1826
                     /label=ADH2T
     primer_bind     complement(1751..1772)
                     /label=YE-R
     misc_feature    2430..3380
                     /label=2u
     misc_feature    complement(3887..4562)
                     /label=TRP1
     misc_feature    4874..5735
                     /label=APr
     primer_bind     4877..4899
                     /label=422CX3
     primer_bind     5075..5133
                     /label=422-2F
     primer_bind     complement(5115..5173)
                     /label=422-1R
     misc_feature    5736..6676
                     /label=ori
ORIGIN
        1 ctggcacgac aggtttcccg actggaaagc gggcagtgag cgcaacgcaa ttaatgtgag
       61 ttagctcact cattaggcac cccaggcttt acactttatg cttccggctc gtatgttgtg
      121 tggaattgtg agcggataac aatttcacac aggaaacagc tatgaccatg attacgccaa
      181 gctcgaaatt aaccctcact aaagggaaca aaagctggag ctcggatcca tttagcggcc
      241 gcaaaacgta ggggcaaaca aacggaaaaa tcgtttctca aattttctga tgccaagaac
      301 tctaaccagt cttatctaaa aattgcctta tgatccgtct ctccggttac agcctgtgta
      361 actgattaat cctgcctttc taatcaccat tctaatgttt taattaaggg attttgtctt
      421 cattaacggc tttcgctcat aaaaatgtta tgacgttttg cccgcaggcg ggaaaccatc
      481 cacttcacga gactgatctc ctctgccgga acaccgggca tctccaactt ataagttgga
      541 gaaataagag aatttcagat tgagagaatg aaaaaaaaaa aaaaaaaaaa ggcagaggag
      601 agcatagaaa tggggttcac tttttggtaa agctatagca tgcctatcac atataaatag
      661 agtgccagta gcgacttttt tcacactcga aatactctta ctactgctct cttgttgttt
      721 ttatcacttc ttgtttcttc ttggtaaata gaatatcaag ctacaaaaag catacaatca
      781 actatcaact attaactata tcgtaatacc atgcatcacc atcatcacca ccatcacatg
      841 agaatcatct gcctacacgg cgtcggaagc tccggcagca tctgtgaaag ccaattcgag
      901 cctttcatca aggcggccga tccgagctat gagtttgtct ttgtcgacgg gcccgcctcg
      961 tcgattcgag gacctggcat gggcggccag ttttctgggc ccttcttctc ccacaccgaa
     1021 ggctactctc ccgtgcagat gacggacgcc ctgaagcact ttgacgacgt cctggaagag
     1081 ctaggccctt tcgacggtgt catcggcttc agccagggtg cagctctggc cacttcgtac
     1141 atgtacgacc agcagaccag gcacggtcgc atccccttca agtttgccct gctcttctcc
     1201 accgtctgcg cctttgcccc cgacaccgag ttctcccgag cccagatcga aggcctcggc
     1261 gcccggggcg tcaagattgc caccgatagt aacaacactg cggcttcgac catgcccaac
     1321 gaggaacgcg ctctatacga caccctcgtc aatgtcatca agccgctgcg cgacggccac
     1381 gccctgctgc cagacatcga cctcgacgtc tactttgacc atgtggccaa cgccccgcgg
     1441 ctactggtgc cgcagttgat ggaaggccca atctccatcc cgacacttca catgcatggg
     1501 aagcgagacg ccgagtttat gcgcagcatg tcgctgattg cgcggagtat gtacgacagc
     1561 aagatgatga agacgctgga acacagcggg acgcatcatc cgccacagaa ggactcagag
     1621 gtcaaggctg cggtgagggc gatggaatgg gctattgcag agtctcacaa gattagcatc
     1681 gggcgatgaa aacatgcctt cacgatttat agtttccatt atcaagtatg cctatattag
     1741 tatatagcat ctttagatga cagtgttcga agtttcacga ataaaagata atattctact
     1801 ttttgctccc agcgcgtttg ctcccctcga gggtacccaa ttcgccctat agtgagtcgt
     1861 attacaattc actggccgtc gttttacaac gtcgtgactg ggaaaaccct ggcgttaccc
     1921 aacttaatcg ccttgcagca catccccctt tcgccagggg taccgagctc gaattcactg
     1981 gccgtcgttt tacaacgtcg tgactgggaa aaccctggcg ttacccaact taatcgcctt
     2041 gcagcacatc cccctttcgc cagctggcgt aatagcgaag aggcccgcac cgatcgccct
     2101 tcccaacagt tgcgcagcct gaatggcgaa tggcgcctga tgcggtattt tctccttacg
     2161 catctgtgcg gtatttcaca ccgcatatat cggatcgtac ttgttaccca tcattgaatt
     2221 ttgaacatcc gaacctggga gttttccctg aaacagatag tatatttgaa cctgtataat
     2281 aatatatagt ctagcgcttt acggaagaca atgtatgtat ttcggttcct ggagaaacta
     2341 ttgcatctat tgcataggta atcttgcacg tcgcatcccc ggttcatttt ctgcgtttcc
     2401 atcttgcact tcaatagcat atctttgtta acgaagcatc tgtgcttcat tttgtagaac
     2461 aaaaatgcaa cgcgagagcg ctaatttttc aaacaaagaa tctgagctgc atttttacag
     2521 aacagaaatg caacgcgaaa gcgctatttt accaacgaag aatctgtgct tcatttttgt
     2581 aaaacaaaaa tgcaacgcga gagcgctaat ttttcaaaca aagaatctga gctgcatttt
     2641 tacagaacag aaatgcaacg cgagagcgct attttaccaa caaagaatct atacttcttt
     2701 tttgttctac aaaaatgcat cccgagagcg ctatttttct aacaaagcat cttagattac
     2761 tttttttctc ctttgtgcgc tctataatgc agtctcttga taactttttg cactgtaggt
     2821 ccgttaaggt tagaagaagg ctactttggt gtctattttc tcttccataa aaaaagcctg
     2881 actccacttc ccgcgtttac tgattactag cgaagctgcg ggtgcatttt ttcaagataa
     2941 aggcatcccc gattatattc tataccgatg tggattgcgc atactttgtg aacagaaagt
     3001 gatagcgttg atgattcttc attggtcaga aaattatgaa cggtttcttc tattttgtct
     3061 ctatatacta cgtataggaa atgtttacat tttcgtattg ttttcgattc actctatgaa
     3121 tagttcttac tacaattttt ttgtctaaag agtaatacta gagataaaca taaaaaatgt
     3181 agaggtcgag tttagatgca agttcaagga gcgaaaggtg gatgggtagg ttatataggg
     3241 atatagcaca gagatatata gcaaagagat acttttgagc aatgtttgtg gaagcggtat
     3301 tcgcaatatt ttagtagctc gttacagtcc ggtgcgtttt tggttttttg aaagtgcgtc
     3361 ttcagagcgc ttttggtttt caaaagcgct ctgaagttcc tatactttct agctagagaa
     3421 taggaacttc ggaataggaa cttcaaagcg tttccgaaaa cgagcgcttc cgaaaatgca
     3481 acgcgagctg cgcacataca gctcactgtt cacgtcgcac ctatatctgc gtgttgcctg
     3541 tatatatata tacatgagaa gaacggcata gtgcgtgttt atgcttaaat gcgtacttat
     3601 atgcgtctat ttatgtagga tgaaaggtag tctagtacct cctgtgatat tatcccattc
     3661 catgcggggt atcgtatgct tccttcagca ctacccttta gctgttctat atgctgccac
     3721 tcctcaattg gattagtctc atccttcaat gctatcattt cctttgatat tggatcgatc
     3781 cgatgataag ctgtcaaaca tgagaattga tcttttatgc ttgcttttca aaaggcttgc
     3841 aggcaagtgc acaaacaata cttaaataaa tactactcag taataaccta tttcttagca
     3901 tttttgacga aatttgctat tttgttagag tcttttacac catttgtctc cacacctccg
     3961 cttacatcaa caccaataac gccatttaat ctaagcgcat caccaacatt ttctggcgtc
     4021 agtccaccag ctaacataaa atgtaagctc tcggggctct cttgccttcc aacccagtca
     4081 gaaatcgagt tccaatccaa aagttcacct gtcccacctg cttctgaatc aaacaaggga
     4141 ataaacgaat gaggtttctg tgaagctgca ctgagtagta tgttgcagtc ttttggaaat
     4201 acgagtcttt taataactgg caaaccgagg aactcttggt attcttgcca cgactcatct
     4261 ccatgcagtt ggacgatatc aatgccgtaa tcattgacca gagccaaaac atcctcctta
     4321 ggttgattac gaaacacgcc aaccaagtat ttcggagtgc ctgaactatt tttatatgct
     4381 tttacaagac ttgaaatttt ccttgcaata accgggtcaa ttgttctctt tctattgggc
     4441 acacatataa tacccagcaa gtcagcatcg gaatctagtg cacattctgc ggcctctgtg
     4501 ctctgcaagc cgcaaacttt caccaatgga ccagaactac ctgtgaaatt aataacagac
     4561 atactccaag ctgcctttgt gtgcttaatc acgtatactc acgtgctcaa tagtcaccaa
     4621 tgccctccct cttggccctc tccttttctt ttttcgaccg aattaattct tgaagacgaa
     4681 agggcctcgt gatacgccta tttttatagg ttaatgtcat gataataatg gtttcttaga
     4741 cgtcaggtgg cacttttcgg ggaaatgtgc gcggaacccc tatttgttta tttttctaaa
     4801 tacattcaaa tatgtatccg ctcatgagac aataaccctg ataaatgctt caataatatt
     4861 gaaaaaggaa gagtatgagt attcaacatt tccgtgtcgc ccttattccc ttttttgcgg
     4921 cattttgcct tcctgttttt gctcacccag aaacgctggt gaaagtaaaa gatgctgaag
     4981 atcagttggg tgcacgagtg ggttacatcg aactggatct caacagcggt aagatccttg
     5041 agagttttcg ccccgaagaa cgttttccaa tgatgagcac ttttaaagtt ctgctatgtg
     5101 gcgcggtatt atcccgtatt gacgccgggc aagagcaact cggtcgccgc atacactatt
     5161 ctcagaatga cttggttgag tactcaccag tcacagaaaa gcatcttacg gatggcatga
     5221 cagtaagaga attatgcagt gctgccataa ccatgagtga taacactgcg gccaacttac
     5281 ttctgacaac gatcggagga ccgaaggagc taaccgcttt tttgcacaac atgggggatc
     5341 atgtaactcg ccttgatcgt tgggaaccgg agctgaatga agccatacca aacgacgagc
     5401 gtgacaccac gatgcctgta gcaatggcaa caacgttgcg caaactatta actggcgaac
     5461 tacttactct agcttcccgg caacaattaa tagactggat ggaggcggat aaagttgcag
     5521 gaccacttct gcgctcggcc cttccggctg gctggtttat tgctgataaa tctggagccg
     5581 gtgagcgtgg gtctcgcggt atcattgcag cactggggcc agatggtaag ccctcccgta
     5641 tcgtagttat ctacacgacg gggagtcagg caactatgga tgaacgaaat agacagatcg
     5701 ctgagatagg tgcctcactg attaagcatt ggtaactgtc agaccaagtt tactcatata
     5761 tactttagat tgatttaaaa cttcattttt aatttaaaag gatctaggtg aagatccttt
     5821 ttgataatct catgaccaaa atcccttaac gtgagttttc gttccactga gcgtcagacc
     5881 ccgtagaaaa gatcaaagga tcttcttgag atcctttttt tctgcgcgta atctgctgct
     5941 tgcaaacaaa aaaaccaccg ctaccagcgg tggtttgttt gccggatcaa gagctaccaa
     6001 ctctttttcc gaaggtaact ggcttcagca gagcgcagat accaaatact gtccttctag
     6061 tgtagccgta gttaggccac cacttcaaga actctgtagc accgcctaca tacctcgctc
     6121 tgctaatcct gttaccagtg gctgctgcca gtggcgataa gtcgtgtctt accgggttgg
     6181 actcaagacg atagttaccg gataaggcgc agcggtcggg ctgaacgggg ggttcgtgca
     6241 cacagcccag cttggagcga acgacctaca ccgaactgag atacctacag cgtgagctat
     6301 gagaaagcgc cacgcttccc gaagggagaa aggcggacag gtatccggta agcggcaggg
     6361 tcggaacagg agagcgcacg agggagcttc cagggggaaa cgcctggtat ctttatagtc
     6421 ctgtcgggtt tcgccacctc tgacttgagc gtcgattttt gtgatgctcg tcaggggggc
     6481 ggagcctatg gaaaaacgcc agcaacgcgg cctttttacg gttcctggcc ttttgctggc
     6541 cttttgctca catgttcttt cctgcgttat cccctgattc tgtggataac cgtattaccg
     6601 cctttgagtg agctgatacc gctcgccgca gccgaacgac cgagcgcagc gagtcagtga
     6661 gcgaggaagc ggaagagcgc ccaatacgca aaccgcctct ccccgcgcgt tggccgattc
     6721 attaatgcag ctggcacgac aggtttcccg actggaaagc gggcagtgag cgcaacgcaa
     6781 ttaatgtgag ttagctcact cattaggcac cccaggcttt acactttatg cttccggctc
     6841 gtatgttgtg tggaattgtg agcggataac aatttcacac aggaaacagc tatgaccatg
     6901 attacgccaa gcttgcatgc ctgcaggtcg actctagagg atcccc
//
