# Supplementary material for: Toward sustainable food preservatives: high-level production of sorbic acid in engineered Saccharomyces cerevisiae
Source: Nat Commun. 2026 Apr 21;17:5492. doi: 10.1038/s41467-026-72163-8 (PMC13284220; doi:10.1038/s41467-026-72163-8)
Supplement: Supplementary file 7 — Source data [file 41467_2026_72163_MOESM7_ESM.zip › Plasmid_Sequences/gb files/PZML-BGL2p-FAS1.gb]

LOCUS       Exported                6018 bp DNA     circular SYN 01-SEP-2025
DEFINITION  synthetic circular DNA
ACCESSION   .
VERSION     .
KEYWORDS    .
SOURCE      synthetic DNA construct
  ORGANISM  synthetic DNA construct
REFERENCE   1  (bases 1 to 6018)
  AUTHORS   .
  TITLE     Direct Submission
  JOURNAL   Exported Mar 19, 2026 from SnapGene 6.0.2
            https://www.snapgene.com
COMMENT     http://www.informaxinc.com/
FEATURES             Location/Qualifiers
     source          1..6018
                     /mol_type="other DNA"
                     /organism="synthetic DNA construct"
     source          3179
                     /chromosome="XV"
                     /strain="S288C"
                     /mol_type="genomic DNA"
                     /db_xref="taxon:559292"
                     /organism="Saccharomyces cerevisiae S288C"
     source          3180..3189
                     /chromosome="XI"
                     /strain="S288C"
                     /mol_type="genomic DNA"
                     /db_xref="taxon:559292"
                     /organism="Saccharomyces cerevisiae S288C"
     source          3190..4543
                     /chromosome="XI"
                     /strain="S288C"
                     /mol_type="genomic DNA"
                     /db_xref="taxon:559292"
                     /organism="Saccharomyces cerevisiae S288C"
     source          3728..4017
                     /chromosome="XI"
                     /strain="S288C"
                     /mol_type="genomic DNA"
                     /db_xref="taxon:559292"
                     /organism="Saccharomyces cerevisiae S288C"
     source          3728..4017
                     /chromosome="VII"
                     /strain="S288C"
                     /mol_type="genomic DNA"
                     /db_xref="taxon:559292"
                     /organism="Saccharomyces cerevisiae S288C"
     misc_feature    1..804
                     /label=URA3
     CDS             complement(1..804)
                     /codon_start=1
                     /label=Feature 9
                     /translation="MSKATYKERAATHPSPVAAKLFNIMHEKQTNLCASLDVRTTKELL
                     ELVEALGPKICLLKTHVDILTDFSMEGTVKPLKALSAKYNFLLFEDRKFADIGNTVKLQ
                     YSAGVYRIAEWADITNAHGVVGPGIVSGLKQAAEEVTKEPRGLLMLAELSCKGSLSTGE
                     YTKGTVDIAKSDKDFVIGFIAQRDMGGRDEGYDWLIMTPGVGLDDKGDALGQQYRTVDD
                     VVSTGSDIIIVGRGLFAKGRDAKVEGERYRKAGWEAYLRRCGQQN"
     primer_bind     complement(113..136)
                     /label=p-URA3-BSaI-F
     primer_bind     132..157
                     /label=p-URA3-BSaI-R
     misc_feature    1281..2142
                     /label=APr
     primer_bind     complement(1979..2002)
                     /label=p3041-BsaI-F2
     primer_bind     1999..2020
                     /label=p3041-BsaI-R2
     misc_feature    2143..3083
                     /label=ori
     primer_bind     3122..3141
                     /label=pt-BC5(55)
     primer_bind     3142..3200
                     /label=p-FAS-1F
     CDS             3179
                     /codon_start=1
                     /gene="BAG7"
                     /locus_tag="YOR134W"
                     /product="GTPase-activating protein BAG7"
                     /label=BAG7
                     /note="Rho GTPase activating protein (RhoGAP); 
                     stimulatesthe intrinsic GTPase activity of Rho1p, which 
                     plays a bud growth by regulating actin cytoskeleton 
                     organization and cell wall biosynthesis, resulting in the 
                     downregulation of Rho1p; structurally and functionally 
                     related to Sac7p; BAG7 has a paralog, SAC7, that arose from
                     the whole genome duplication"
                     /db_xref="GI:398365313"
                     /db_xref="GeneID:854302"
                     /db_xref="SGD:S000005660"
                     /experiment="EXISTENCE:direct assay:GO:0005096 
                     GTPaseactivator activity [PMID:11591390|PMID:12207708]"
                     /experiment="EXISTENCE:direct assay:GO:0043547 
                     positiveregulation of GTPase activity 
                     [PMID:11591390|PMID:12207708]"
                     /experiment="EXISTENCE:genetic 
                     interaction:GO:0035024negative regulation of Rho protein 
                     signal transduction [PMID:12207708]"
                     /protein_id="NP_014777.3"
                     /translation=""
     mRNA            3179
                     /gene="BAG7"
                     /locus_tag="YOR134W"
                     /product="GTPase-activating protein BAG7"
                     /label=BAG7 mRNA
                     /note="/transcript_id=NM_001183553.3"
                     /db_xref="GeneID:854302"
     gene            3179
                     /gene="BAG7"
                     /locus_tag="YOR134W"
                     /label=BAG7
                     /db_xref="GeneID:854302"
     gene            3180..3189
                     /gene="LOT5"
                     /locus_tag="YKL183W"
                     /label=LOT5
                     /db_xref="GeneID:853652"
     mRNA            3180..3189
                     /gene="LOT5"
                     /locus_tag="YKL183W"
                     /product="Lot5p"
                     /label=LOT5 mRNA
                     /note="/transcript_id=NM_001179749.1"
                     /db_xref="GeneID:853652"
     CDS             3180..3189
                     /codon_start=1
                     /gene="LOT5"
                     /locus_tag="YKL183W"
                     /product="Lot5p"
                     /label=LOT5
                     /note="hypothetical protein; gene expression increases in 
                     cultures shifted to a lower temperature; protein abundance 
                     increases in response to DNA replication stress"
                     /db_xref="GI:6322665"
                     /db_xref="GeneID:853652"
                     /db_xref="SGD:S000001666"
                     /experiment="EXISTENCE:direct assay:GO:0005634 nucleus 
                     [PMID:14562095]"
                     /experiment="EXISTENCE:direct assay:GO:0005737 cytoplasm 
                     [PMID:14562095]"
                     /protein_id="NP_012738.1"
                     /translation="NSR"
     misc_feature    3190..3727
                     /label=XIup
     CDS             3190..3201
                     /codon_start=1
                     /gene="LOT5"
                     /locus_tag="YKL183W"
                     /product="Lot5p"
                     /label=LOT5
                     /note="hypothetical protein; gene expression increases in 
                     cultures shifted to a lower temperature; protein abundance 
                     increases in response to DNA replication stress"
                     /db_xref="GI:6322665"
                     /db_xref="GeneID:853652"
                     /db_xref="SGD:S000001666"
                     /experiment="EXISTENCE:direct assay:GO:0005634 nucleus 
                     [PMID:14562095]"
                     /experiment="EXISTENCE:direct assay:GO:0005737 cytoplasm 
                     [PMID:14562095]"
                     /protein_id="NP_012738.1"
                     /translation="DNE"
     mRNA            3190..3201
                     /gene="LOT5"
                     /locus_tag="YKL183W"
                     /product="Lot5p"
                     /label=LOT5 mRNA
                     /note="/transcript_id=NM_001179749.1"
                     /db_xref="GeneID:853652"
     gene            3190..3201
                     /gene="LOT5"
                     /locus_tag="YKL183W"
                     /label=LOT5
                     /db_xref="GeneID:853652"
     primer_bind     3689..3747
                     /label=p-FAS-2F
     primer_bind     complement(3706..3764)
                     /label=p-FAS-1R
     misc_feature    3728..4017
                     /label=BGL2P
     primer_bind     3979..4037
                     /label=p-FAS-3F
     primer_bind     complement(3997..4055)
                     /label=p-FAS-2R
     CDS             4018..4543
                     /codon_start=1
                     /gene="FAS1"
                     /locus_tag="YKL182W"
                     /product="tetrafunctional fatty acid synthase subunitFAS1"
                     /EC_number="1.3.1.9; 2.3.1.38; 2.3.1.39; 2.3.1.86; 
                     3.1.2.14; 4.2.1.59"
                     /label=FAS1
                     /note="Beta subunit of fatty acid synthetase; 
                     complexcatalyzes the synthesis of long-chain saturated 
                     fatty acids; contains acetyltransacylase, dehydratase, 
                     enoyl reductase, malonyl transacylase, and palmitoyl 
                     transacylase activities"
                     /db_xref="GI:6322666"
                     /db_xref="GeneID:853653"
                     /db_xref="SGD:S000001665"
                     /experiment="EXISTENCE:direct 
                     assay:GO:0004313[acyl-carrier-protein] S-acetyltransferase 
                     activity [PMID:374077]"
                     /experiment="EXISTENCE:direct 
                     assay:GO:0004314[acyl-carrier-protein] S-malonyltransferase
                     activity [PMID:365179|PMID:374077]"
                     /experiment="EXISTENCE:direct assay:GO:0004319 
                     enoyl-[acyl-carrier-protein] reductase (NADPH, B-specific) 
                     activity [PMID:374077]"
                     /experiment="EXISTENCE:direct assay:GO:0005737 cytoplasm 
                     [PMID:14562095]"
                     /experiment="EXISTENCE:direct assay:GO:0005739mitochondrion
                     [PMID:14576278|PMID:16823961]"
                     /experiment="EXISTENCE:direct assay:GO:0005811 lipiddroplet
                     [PMID:17803462]"
                     /experiment="EXISTENCE:direct assay:GO:0005829 
                     cytosol[PMID:6025308]"
                     /experiment="EXISTENCE:direct assay:GO:0005835 fatty 
                     acidsynthase complex [PMID:65153]"
                     /experiment="EXISTENCE:direct 
                     assay:GO:0016409palmitoyltransferase activity 
                     [PMID:365179]"
                     /experiment="EXISTENCE:direct assay:GO:0019171 
                     3-hydroxyacyl-[acyl-carrier-protein] dehydratase activity 
                     [PMID:374077]"
                     /experiment="EXISTENCE:mutant phenotype:GO:0004312 
                     fattyacid synthase activity [PMID:1100391|PMID:65153]"
                     /experiment="EXISTENCE:mutant phenotype:GO:0004313 
                     [acyl-carrier-protein] S-acetyltransferase activity 
                     [PMID:1100391]"
                     /experiment="EXISTENCE:mutant phenotype:GO:0004314 
                     [acyl-carrier-protein] S-malonyltransferase activity 
                     [PMID:1100391]"
                     /experiment="EXISTENCE:mutant phenotype:GO:0004319 
                     enoyl-[acyl-carrier-protein] reductase (NADPH, B-specific) 
                     activity [PMID:1100391]"
                     /experiment="EXISTENCE:mutant phenotype:GO:0016409 
                     palmitoyltransferase activity [PMID:1100391]"
                     /experiment="EXISTENCE:mutant phenotype:GO:0019171 
                     3-hydroxyacyl-[acyl-carrier-protein] dehydratase activity 
                     [PMID:1100391]"
                     /experiment="EXISTENCE:mutant 
                     phenotype:GO:0042759long-chain fatty acid biosynthetic 
                     process [PMID:1735446|PMID:4127627]"
                     /protein_id="NP_012739.1"
                     /translation="MDAYSTRPLTLSHGSLEHVLLVPTASFFIASQLQEQFNKILPEPT
                     EGFAADDEPTTPAELVGKFLGYVSSLVEPSKVGQFDQVLNLCLTEFENCYLEGNDIHAL
                     AAKLLQENDTTLVKTKELIKNYITARIMAKRPFDKKSNSALFRAVGEGNAQLVAIFGGQ
                     GNTDDYFEELRD"
     mRNA            4018..4543
                     /gene="FAS1"
                     /locus_tag="YKL182W"
                     /product="tetrafunctional fatty acid synthase subunitFAS1"
                     /label=FAS1 mRNA
                     /note="/transcript_id=NM_001179748.1"
                     /db_xref="GeneID:853653"
     gene            4018..4543
                     /gene="FAS1"
                     /locus_tag="YKL182W"
                     /label=FAS1
                     /db_xref="GeneID:853653"
     primer_bind     complement(4524..4582)
                     /label=p-FAS-3R
     primer_bind     complement(4524..4568)
                     /label=p-FAS1-UP-R2
     primer_bind     complement(4524..4543)
                     /label=p-FAS1-DW-R
     primer_bind     4544..4581
                     /label=PXW55-BSAI-R
     primer_bind     complement(4550..4569)
                     /label=pt-BC55-2
     misc_feature    4562..5512
                     /label=2u
     primer_bind     4686..4705
                     /label=PXW55-BSAI-R
ORIGIN
        1 ttagttttgc tggccgcatc ttctcaaata tgcttcccag cctgcttttc tgtaacgttc
       61 accctctacc ttagcatccc ttccctttgc aaatagtcct cttccaacaa taataatgtc
      121 agatcctgta gaaacgacat catccacggt tctatactgt tgacccaatg cgtctccctt
      181 gtcatctaaa cccacaccgg gtgtcataat caaccaatcg taaccttcat ctcttccacc
      241 catgtctctt tgagcaataa agccgataac aaaatctttg tcgctcttcg caatgtcaac
      301 agtaccctta gtatattctc cagtagatag ggagcccttg catgacaatt ctgctaacat
      361 caaaaggcct ctaggttcct ttgttacttc ttctgccgcc tgcttcaaac cgctaacaat
      421 acctgggccc accacaccgt gtgcattcgt aatgtctgcc cattctgcta ttctgtatac
      481 acccgcagag tactgcaatt tgactgtatt accaatgtca gcaaattttc tgtcttcgaa
      541 gagtaaaaaa ttgtacttgg cggataatgc ctttagcggc ttaactgtgc cctccatgga
      601 aaaatcagtc aagatatcca catgtgtttt tagtaaacaa attttgggac ctaatgcttc
      661 aactaactcc agtaattcct tggtggtacg aacatccaat gaagcacaca agtttgtttg
      721 cttttcgtgc atgatattaa atagcttggc agcaacagga ctaggatgag tagcagcacg
      781 ttccttatat gtagctttcg acatgattta tcttcgtttc ctgcatgttt ttgttctgtg
      841 cagttgggtt aagaatactg ggcaatttca tgtttcttca acactacaaa tgcgtatata
      901 taccaatctc atgtttcttc aacactacaa atgcgtatat ataccaatct aagtctgtgc
      961 tccttccttc gttcttcctt ctgttcggag attaccgaat caaaaaaatt tcaaagaaac
     1021 cgaaatcaaa aaaaagaata aaaaaaaaat gatgaattga attgaaaagc taattcttga
     1081 agacgaaagg gcctcgtgat acgcctattt ttataggtta atgtcatgat aataatggtt
     1141 tcttagacgt caggtggcac ttttcgggga aatgtgcgcg gaacccctat ttgtttattt
     1201 ttctaaatac attcaaatat gtatccgctc atgagacaat aaccctgata aatgcttcaa
     1261 taatattgaa aaaggaagag tatgagtatt caacatttcc gtgtcgccct tattcccttt
     1321 tttgcggcat tttgccttcc tgtttttgct cacccagaaa cgctggtgaa agtaaaagat
     1381 gctgaagatc agttgggtgc acgagtgggt tacatcgaac tggatctcaa cagcggtaag
     1441 atccttgaga gttttcgccc cgaagaacgt tttccaatga tgagcacttt taaagttctg
     1501 ctatgtggcg cggtattatc ccgtattgac gccgggcaag agcaactcgg tcgccgcata
     1561 cactattctc agaatgactt ggttgagtac tcaccagtca cagaaaagca tcttacggat
     1621 ggcatgacag taagagaatt atgcagtgct gccataacca tgagtgataa cactgcggcc
     1681 aacttacttc tgacaacgat cggaggaccg aaggagctaa ccgctttttt gcacaacatg
     1741 ggggatcatg taactcgcct tgatcgttgg gaaccggagc tgaatgaagc cataccaaac
     1801 gacgagcgtg acaccacgat gcctgtagca atggcaacaa cgttgcgcaa actattaact
     1861 ggcgaactac ttactctagc ttcccggcaa caattaatag actggatgga ggcggataaa
     1921 gttgcaggac cacttctgcg ctcggccctt ccggctggct ggtttattgc tgataaatct
     1981 ggagccggtg agcgtgggag ccgcggtatc attgcagcac tggggccaga tggtaagccc
     2041 tcccgtatcg tagttatcta cacgacgggg agtcaggcaa ctatggatga acgaaataga
     2101 cagatcgctg agataggtgc ctcactgatt aagcattggt aactgtcaga ccaagtttac
     2161 tcatatatac tttagattga tttaaaactt catttttaat ttaaaaggat ctaggtgaag
     2221 atcctttttg ataatctcat gaccaaaatc ccttaacgtg agttttcgtt ccactgagcg
     2281 tcagaccccg tagaaaagat caaaggatct tcttgagatc ctttttttct gcgcgtaatc
     2341 tgctgcttgc aaacaaaaaa accaccgcta ccagcggtgg tttgtttgcc ggatcaagag
     2401 ctaccaactc tttttccgaa ggtaactggc ttcagcagag cgcagatacc aaatactgtc
     2461 cttctagtgt agccgtagtt aggccaccac ttcaagaact ctgtagcacc gcctacatac
     2521 ctcgctctgc taatcctgtt accagtggct gctgccagtg gcgataagtc gtgtcttacc
     2581 gggttggact caagacgata gttaccggat aaggcgcagc ggtcgggctg aacggggggt
     2641 tcgtgcacac agcccagctt ggagcgaacg acctacaccg aactgagata cctacagcgt
     2701 gagctatgag aaagcgccac gcttcccgaa gggagaaagg cggacaggta tccggtaagc
     2761 ggcagggtcg gaacaggaga gcgcacgagg gagcttccag ggggaaacgc ctggtatctt
     2821 tatagtcctg tcgggtttcg ccacctctga cttgagcgtc gatttttgtg atgctcgtca
     2881 ggggggcgga gcctatggaa aaacgccagc aacgcggcct ttttacggtt cctggccttt
     2941 tgctggcctt ttgctcacat gttctttcct gcgttatccc ctgattctgt ggataaccgt
     3001 attaccgcct ttgagtgagc tgataccgct cgccgcagcc gaacgaccga gcgcagcgag
     3061 tcagtgagcg aggaagcgga agagcgccca atacgcaaac cgcctctccc cgcgcgttgg
     3121 ccgattcatt aatgcagctg gcacgacagg tttcccgact agtcttaaat gcggccgccg
     3181 aactccagag acaatgaatg aacaacatct attatgggaa catcccgctg tactatgcgg
     3241 tctcgtcctc tacgaatatg gctatttgcc ttcgtatata cctttctata ccaagtaatg
     3301 aatgtcttga gggcccgtat ggccgcgcga aggcttagtt aagatgtttc agcaaacggc
     3361 agcatgtgaa aaaacccgta gaaggtccgc atcagccttc catgcccgtg cacccacggc
     3421 tcctcggagg ccgggttata gcagcgtctg ctccgcatca cgatacacga ggtgcaggca
     3481 cggttcacta ctcccctggc ctccaacaaa cgacggccaa aaacttcaca tgccgcccag
     3541 ccaagcataa ttacgcaaca gcgatctttc cgtcgcacaa gttaaaagaa attgttgaaa
     3601 aatacaaata atcgcgaaca atacgttgtt gctatttaac gcttttggtc tgacagtaag
     3661 tgtgcctttc ccaatcaccg aaaagtgttg aacgattcac tgcgacaata atcagagatt
     3721 acagtcgaat aaatagcaat taataactga tattactatt tatgttatat aatcatcgtt
     3781 ttctacggat atgcagttct atttttagta aaagaaacgt taaaattttt ctttcagttt
     3841 ttcgccctga aaaagagaaa aatgtcacga agaaaacaag aggatatttg tttattttga
     3901 ttttaactgc ctccttataa agaaactttt cctcattcac aatttggact tcttcttgtt
     3961 tttttcaata taagtttatt gagatagaca actaaccaaa aagaaaaacg gtcaaagatg
     4021 gacgcttact ccacaagacc attaacccta tctcacggtt ctttagagca cgtgcttctg
     4081 gtaccaaccg cttcattttt cattgcttcg caattacaag aacaatttaa taaaattttg
     4141 cccgaaccca ctgaagggtt tgctgcagat gacgagccta ccacacctgc tgaactagtg
     4201 gggaaattcc ttggctacgt atcttctcta gtcgaacctt ccaaggtcgg tcaattcgat
     4261 caggtcttga acctttgctt aacagaattt gaaaactgtt atttagaagg caatgacatt
     4321 cacgccttgg ctgctaaact attacaggaa aacgacacaa ctttagtgaa gactaaagaa
     4381 ctaattaaaa attatattac cgccagaata atggctaaga gaccatttga caaaaaatcc
     4441 aactctgctc tttttagggc cgtcggcgag ggtaacgcac aattggtagc cattttcggt
     4501 ggtcaaggta acaccgacga ctactttgaa gaattgcgtg atcagcgcgg ccgcaaattt
     4561 aaacgaagca tctgtgcttc attttgtaga acaaaaatgc aacgcgagag cgctaatttt
     4621 tcaaacaaag aatctgagct gcatttttac agaacagaaa tgcaacgcga aagcgctatt
     4681 ttaccaacga agaatctgtg cttcattttt gtaaaacaaa aatgcaacgc gagagcgcta
     4741 atttttcaaa caaagaatct gagctgcatt tttacagaac agaaatgcaa cgcgagagcg
     4801 ctattttacc aacaaagaat ctatacttct tttttgttct acaaaaatgc atcccgagag
     4861 cgctattttt ctaacaaagc atcttagatt actttttttc tcctttgtgc gctctataat
     4921 gcagtctctt gataactttt tgcactgtag gtccgttaag gttagaagaa ggctactttg
     4981 gtgtctattt tctcttccat aaaaaaagcc tgactccact tcccgcgttt actgattact
     5041 agcgaagctg cgggtgcatt ttttcaagat aaaggcatcc ccgattatat tctataccga
     5101 tgtggattgc gcatactttg tgaacagaaa gtgatagcgt tgatgattct tcattggtca
     5161 gaaaattatg aacggtttct tctattttgt ctctatatac tacgtatagg aaatgtttac
     5221 attttcgtat tgttttcgat tcactctatg aatagttctt actacaattt ttttgtctaa
     5281 agagtaatac tagagataaa cataaaaaat gtagaggtcg agtttagatg caagttcaag
     5341 gagcgaaagg tggatgggta ggttatatag ggatatagca cagagatata tagcaaagag
     5401 atacttttga gcaatgtttg tggaagcggt attcgcaata ttttagtagc tcgttacagt
     5461 ccggtgcgtt tttggttttt tgaaagtgcg tcttcagagc gcttttggtt ttcaaaagcg
     5521 ctctgaagtt cctatacttt ctagctagag aataggaact tcggaatagg aacttcaaag
     5581 cgtttccgaa aacgagcgct tccgaaaatg caacgcgagc tgcgcacata cagctcactg
     5641 ttcacgtcgc acctatatct gcgtgttgcc tgtatatata tatacatgag aagaacggca
     5701 tagtgcgtgt ttatgcttaa atgcgtactt atatgcgtct atttatgtag gatgaaaggt
     5761 agtctagtac ctcctgtgat attatcccat tccatgcggg gtatcgtatg cttccttcag
     5821 cactaccctt tagctgttct atatgctgcc actcctcaat tggattagtc tcatccttca
     5881 atgctatcat ttcctttgat attggatcga tccgatgata agctgtcaaa catgagaatt
     5941 gggtaataac tgatataatt aaattgaagc tctaatttgt gagtttagta tacatgcatt
     6001 tacttataat acagtttt
//
