# Supplementary material for: Toward sustainable food preservatives: high-level production of sorbic acid in engineered Saccharomyces cerevisiae
Source: Nat Commun. 2026 Apr 21;17:5492. doi: 10.1038/s41467-026-72163-8 (PMC13284220; doi:10.1038/s41467-026-72163-8)
Supplement: Supplementary file 7 — Source data [file 41467_2026_72163_MOESM7_ESM.zip › Plasmid_Sequences/gb files/pzml-cox9-PGI1(D402A).gb]

LOCUS       Exported                6113 bp DNA     circular SYN 14-AUG-2025
DEFINITION  synthetic circular DNA
ACCESSION   .
VERSION     .
KEYWORDS    .
SOURCE      synthetic DNA construct
  ORGANISM  synthetic DNA construct
REFERENCE   1  (bases 1 to 6113)
  AUTHORS   .
  TITLE     Direct Submission
  JOURNAL   Exported Mar 19, 2026 from SnapGene 6.0.2
            https://www.snapgene.com
COMMENT     http://www.informaxinc.com/
FEATURES             Location/Qualifiers
     source          1..6113
                     /mol_type="other DNA"
                     /organism="synthetic DNA construct"
     source          3179..3184
                     /chromosome="II"
                     /strain="S288C"
                     /mol_type="genomic DNA"
                     /db_xref="taxon:559292"
                     /organism="Saccharomyces cerevisiae S288C"
     source          3185..3689
                     /chromosome="II"
                     /strain="S288C"
                     /mol_type="genomic DNA"
                     /db_xref="taxon:559292"
                     /organism="Saccharomyces cerevisiae S288C"
     source          4128..4638
                     /chromosome="II"
                     /strain="S288C"
                     /mol_type="genomic DNA"
                     /db_xref="taxon:559292"
                     /organism="Saccharomyces cerevisiae S288C"
     misc_feature    1..804
                     /label=URA3
     CDS             complement(1..804)
                     /codon_start=1
                     /label=Feature 9
                     /translation="MSKATYKERAATHPSPVAAKLFNIMHEKQTNLCASLDVRTTKELL
                     ELVEALGPKICLLKTHVDILTDFSMEGTVKPLKALSAKYNFLLFEDRKFADIGNTVKLQ
                     YSAGVYRIAEWADITNAHGVVGPGIVSGLKQAAEEVTKEPRGLLMLAELSCKGSLSTGE
                     YTKGTVDIAKSDKDFVIGFIAQRDMGGRDEGYDWLIMTPGVGLDDKGDALGQQYRTVDD
                     VVSTGSDIIIVGRGLFAKGRDAKVEGERYRKAGWEAYLRRCGQQN"
     primer_bind     complement(113..136)
                     /label=p-URA3-BSaI-F
     primer_bind     132..157
                     /label=p-URA3-BSaI-R
     misc_feature    1281..2142
                     /label=APr
     primer_bind     complement(1979..2002)
                     /label=p3041-BsaI-F2
     primer_bind     1999..2020
                     /label=p3041-BsaI-R2
     misc_feature    2143..3083
                     /label=ori
     primer_bind     3122..3141
                     /label=pt-BC5(55)
     primer_bind     complement(3141..3180)
                     /label=PXW55-BSAI-F
     primer_bind     3142..3200
                     /label=p-COX9-PGI1-1F
     primer_bind     3175..3200
                     /label=P-PGI1-BSaI-F
     primer_bind     3179..3200
                     /label=P-PGI1-DW-F
     gene            3365..3469
                     /locus_tag="YBR196C-B"
                     /label=YBR196C-B
                     /db_xref="GeneID:1466448"
     mRNA            3365..3469
                     /locus_tag="YBR196C-B"
                     /product="uncharacterized protein"
                     /label=YBR196C-B mRNA
                     /note="/transcript_id=NM_001184643.3"
                     /db_xref="GeneID:1466448"
     CDS             3365..3469
                     /codon_start=1
                     /locus_tag="YBR196C-B"
                     /product="uncharacterized protein"
                     /label=YBR196C-B
                     /note="hypothetical protein; identified by 
                     expressionprofiling and mass spectrometry"
                     /db_xref="GI:398365423"
                     /db_xref="GeneID:1466448"
                     /db_xref="SGD:S000028816"
                     /protein_id="NP_878052.3"
                     /translation="MWVVLSKEKILLKKAYYAKTILFSALVLRGVRGE"
     primer_bind     3652..3710
                     /label=p-COX9-PGI1-2F
     primer_bind     3665..3709
                     /label=P-COX9p-F
     primer_bind     complement(3670..3728)
                     /label=p-COX9-PGI1-1R
     primer_bind     complement(3670..3689)
                     /label=P-PGI1-DW-R
     promoter        3690..4127
                     /label=COX9p
     primer_bind     complement(3827..3845)
                     /label=1-V-R1
     primer_bind     complement(3827..3845)
                     /label=1-V-R1
     primer_bind     3827..3845
                     /label=1-V-R2
     primer_bind     4089..4147
                     /label=p-COX9-PGI1-3F
     primer_bind     complement(4107..4165)
                     /label=p-COX9-PGI1-2R
     CDS             4128..4638
                     /codon_start=1
                     /gene="PGI1"
                     /gene_synonym="CDC30"
                     /locus_tag="YBR196C"
                     /product="glucose-6-phosphate isomerase"
                     /EC_number="5.3.1.9"
                     /label=PGI1
                     /note="Glycolytic enzyme phosphoglucose isomerase;catalyzes
                     the interconversion of glucose-6-phosphate and 
                     fructose-6-phosphate; required for cell cycle progression 
                     and completion of the gluconeogenic events of sporulation"
                     /db_xref="GI:6319673"
                     /db_xref="GeneID:852495"
                     /db_xref="SGD:S000000400"
                     /experiment="EXISTENCE:direct assay:GO:0005739mitochondrion
                     [PMID:16962558|PMID:24769239]"
                     /experiment="EXISTENCE:direct assay:GO:0005886 
                     plasmamembrane [PMID:16622836]"
                     /experiment="EXISTENCE:mutant 
                     phenotype:GO:0004347glucose-6-phosphate isomerase activity 
                     [PMID:3007940]"
                     /experiment="EXISTENCE:mutant 
                     phenotype:GO:0006094gluconeogenesis [PMID:3020369]"
                     /experiment="EXISTENCE:mutant 
                     phenotype:GO:0006096glycolytic process [PMID:3007940]"
                     /protein_id="NP_009755.1"
                     /translation="MSNNSFTNFKLATELPAWSKLQKIYESQGKTLSVKQEFQKDAKRF
                     EKLNKTFTNYDGSKILFDYSKNLVNDEIIAALIELAKEANVTGLRDAMFKGEHINSTED
                     RAVYHVALRNRANKPMYVDGVNVAPEVDSVLKHMKEFSEQVRSGEWKGYTGKKITDVVN
                     IGIGGSD"
     mRNA            4128..4638
                     /gene="PGI1"
                     /gene_synonym="CDC30"
                     /locus_tag="YBR196C"
                     /product="glucose-6-phosphate isomerase"
                     /label=PGI1 mRNA
                     /note="/transcript_id=NM_001178544.1"
                     /db_xref="GeneID:852495"
     gene            4128..4638
                     /gene="PGI1"
                     /gene_synonym="CDC30"
                     /locus_tag="YBR196C"
                     /label=PGI1
                     /db_xref="GeneID:852495"
     primer_bind     4128..4147
                     /label=P-PGI1-UP-F
     primer_bind     complement(4619..4677)
                     /label=p-COX9-PGI1-3R
     primer_bind     complement(4619..4642)
                     /label=P-PGI1-BSaI-R
     primer_bind     4639..4676
                     /label=PXW55-BSAI-R
     primer_bind     complement(4645..4664)
                     /label=pt-BC55-2
     misc_feature    4657..5607
                     /label=2u
     primer_bind     4781..4800
                     /label=PXW55-BSAI-R
ORIGIN
        1 ttagttttgc tggccgcatc ttctcaaata tgcttcccag cctgcttttc tgtaacgttc
       61 accctctacc ttagcatccc ttccctttgc aaatagtcct cttccaacaa taataatgtc
      121 agatcctgta gaaacgacat catccacggt tctatactgt tgacccaatg cgtctccctt
      181 gtcatctaaa cccacaccgg gtgtcataat caaccaatcg taaccttcat ctcttccacc
      241 catgtctctt tgagcaataa agccgataac aaaatctttg tcgctcttcg caatgtcaac
      301 agtaccctta gtatattctc cagtagatag ggagcccttg catgacaatt ctgctaacat
      361 caaaaggcct ctaggttcct ttgttacttc ttctgccgcc tgcttcaaac cgctaacaat
      421 acctgggccc accacaccgt gtgcattcgt aatgtctgcc cattctgcta ttctgtatac
      481 acccgcagag tactgcaatt tgactgtatt accaatgtca gcaaattttc tgtcttcgaa
      541 gagtaaaaaa ttgtacttgg cggataatgc ctttagcggc ttaactgtgc cctccatgga
      601 aaaatcagtc aagatatcca catgtgtttt tagtaaacaa attttgggac ctaatgcttc
      661 aactaactcc agtaattcct tggtggtacg aacatccaat gaagcacaca agtttgtttg
      721 cttttcgtgc atgatattaa atagcttggc agcaacagga ctaggatgag tagcagcacg
      781 ttccttatat gtagctttcg acatgattta tcttcgtttc ctgcatgttt ttgttctgtg
      841 cagttgggtt aagaatactg ggcaatttca tgtttcttca acactacaaa tgcgtatata
      901 taccaatctc atgtttcttc aacactacaa atgcgtatat ataccaatct aagtctgtgc
      961 tccttccttc gttcttcctt ctgttcggag attaccgaat caaaaaaatt tcaaagaaac
     1021 cgaaatcaaa aaaaagaata aaaaaaaaat gatgaattga attgaaaagc taattcttga
     1081 agacgaaagg gcctcgtgat acgcctattt ttataggtta atgtcatgat aataatggtt
     1141 tcttagacgt caggtggcac ttttcgggga aatgtgcgcg gaacccctat ttgtttattt
     1201 ttctaaatac attcaaatat gtatccgctc atgagacaat aaccctgata aatgcttcaa
     1261 taatattgaa aaaggaagag tatgagtatt caacatttcc gtgtcgccct tattcccttt
     1321 tttgcggcat tttgccttcc tgtttttgct cacccagaaa cgctggtgaa agtaaaagat
     1381 gctgaagatc agttgggtgc acgagtgggt tacatcgaac tggatctcaa cagcggtaag
     1441 atccttgaga gttttcgccc cgaagaacgt tttccaatga tgagcacttt taaagttctg
     1501 ctatgtggcg cggtattatc ccgtattgac gccgggcaag agcaactcgg tcgccgcata
     1561 cactattctc agaatgactt ggttgagtac tcaccagtca cagaaaagca tcttacggat
     1621 ggcatgacag taagagaatt atgcagtgct gccataacca tgagtgataa cactgcggcc
     1681 aacttacttc tgacaacgat cggaggaccg aaggagctaa ccgctttttt gcacaacatg
     1741 ggggatcatg taactcgcct tgatcgttgg gaaccggagc tgaatgaagc cataccaaac
     1801 gacgagcgtg acaccacgat gcctgtagca atggcaacaa cgttgcgcaa actattaact
     1861 ggcgaactac ttactctagc ttcccggcaa caattaatag actggatgga ggcggataaa
     1921 gttgcaggac cacttctgcg ctcggccctt ccggctggct ggtttattgc tgataaatct
     1981 ggagccggtg agcgtgggag ccgcggtatc attgcagcac tggggccaga tggtaagccc
     2041 tcccgtatcg tagttatcta cacgacgggg agtcaggcaa ctatggatga acgaaataga
     2101 cagatcgctg agataggtgc ctcactgatt aagcattggt aactgtcaga ccaagtttac
     2161 tcatatatac tttagattga tttaaaactt catttttaat ttaaaaggat ctaggtgaag
     2221 atcctttttg ataatctcat gaccaaaatc ccttaacgtg agttttcgtt ccactgagcg
     2281 tcagaccccg tagaaaagat caaaggatct tcttgagatc ctttttttct gcgcgtaatc
     2341 tgctgcttgc aaacaaaaaa accaccgcta ccagcggtgg tttgtttgcc ggatcaagag
     2401 ctaccaactc tttttccgaa ggtaactggc ttcagcagag cgcagatacc aaatactgtc
     2461 cttctagtgt agccgtagtt aggccaccac ttcaagaact ctgtagcacc gcctacatac
     2521 ctcgctctgc taatcctgtt accagtggct gctgccagtg gcgataagtc gtgtcttacc
     2581 gggttggact caagacgata gttaccggat aaggcgcagc ggtcgggctg aacggggggt
     2641 tcgtgcacac agcccagctt ggagcgaacg acctacaccg aactgagata cctacagcgt
     2701 gagctatgag aaagcgccac gcttcccgaa gggagaaagg cggacaggta tccggtaagc
     2761 ggcagggtcg gaacaggaga gcgcacgagg gagcttccag ggggaaacgc ctggtatctt
     2821 tatagtcctg tcgggtttcg ccacctctga cttgagcgtc gatttttgtg atgctcgtca
     2881 ggggggcgga gcctatggaa aaacgccagc aacgcggcct ttttacggtt cctggccttt
     2941 tgctggcctt ttgctcacat gttctttcct gcgttatccc ctgattctgt ggataaccgt
     3001 attaccgcct ttgagtgagc tgataccgct cgccgcagcc gaacgaccga gcgcagcgag
     3061 tcagtgagcg aggaagcgga agagcgccca atacgcaaac cgcctctccc cgcgcgttgg
     3121 ccgattcatt aatgcagctg gcacgacagg tttcccgact agtcttaaat gcggccgctg
     3181 ctaaataata caccgctatg tatttcaggg cactacttct acacatcaac ggtactaaac
     3241 atttcgctca agatcggtcc gctttcacgt atttggatgc tatgcaatgt tgactattct
     3301 tagtggataa catgcggcat ttcctggcgg ctatttgcat cgctatgtaa gtggcaatgt
     3361 tcggatgtgg gtagtacttt caaaagaaaa aatattactg aagaaggcat actacgccaa
     3421 gactatttta ttctcagcac ttgtcctacg tggggttaga ggcgagtaag actttggccc
     3481 cgctgcggaa gcaaagagaa ttttgccatc ggacatgcta ccttacgctt atatctctca
     3541 ttggaatatc gttttctgat taaaacacgg aagtaagaac ttaattcgtt tttcgttgaa
     3601 ctatgttgtg ccagcgtaac attaaaaaag agtgtacaag gccacgttct gtcaccgtca
     3661 gaaaaatatg tcaatgaggc aagaaccggg ctgggcgatc ttccttgtgc gtctgttgtc
     3721 tcacaattgc ttgaaggaag atttcataag atcatatgag tccctcttta tatgggcaag
     3781 tggaattatg tgagtcaaaa tccgcgcgtg acccgtaaag cgttatcaga aggtgcaaac
     3841 ggtgctattt agctcataaa aggaatgatt caagctcttt tggattgtaa gacaccttta
     3901 tttagtccaa gatcattgca gacccttgtt atggtcttta gcagagtcct cctctatatc
     3961 tcttcattta ctgcaacctg attggcccgc taccacgatg cccgctttgt tcctgtggta
     4021 ttaaaagaat cgatgaaaga gactcttatc ttcagggaaa attaggaccg agaattagag
     4081 caagcaagat atttgcaaac tactaactac aagcgactta cacagacatg tccaataact
     4141 cattcactaa cttcaaactg gccactgaat tgccagcctg gtctaagttg caaaaaattt
     4201 atgaatctca aggtaagact ttgtctgtca agcaagaatt ccaaaaagat gccaagcgtt
     4261 ttgaaaaatt gaacaagact ttcaccaact atgatggttc caaaatcttg ttcgactact
     4321 caaagaactt ggtcaacgat gaaatcattg ctgcattgat tgaactggcc aaggaggcta
     4381 acgtcaccgg tttgagagat gctatgttca aaggtgaaca catcaactcc actgaagatc
     4441 gtgctgtcta ccacgtcgca ttgagaaaca gagctaacaa gccaatgtac gttgatggtg
     4501 tcaacgttgc tccagaagtc gactctgtct tgaagcacat gaaggagttc tctgaacaag
     4561 ttcgttctgg tgaatggaag ggttataccg gtaagaagat caccgatgtt gttaacatcg
     4621 gtattggtgg ttccgattag cgcggccgca aatttaaacg aagcatctgt gcttcatttt
     4681 gtagaacaaa aatgcaacgc gagagcgcta atttttcaaa caaagaatct gagctgcatt
     4741 tttacagaac agaaatgcaa cgcgaaagcg ctattttacc aacgaagaat ctgtgcttca
     4801 tttttgtaaa acaaaaatgc aacgcgagag cgctaatttt tcaaacaaag aatctgagct
     4861 gcatttttac agaacagaaa tgcaacgcga gagcgctatt ttaccaacaa agaatctata
     4921 cttctttttt gttctacaaa aatgcatccc gagagcgcta tttttctaac aaagcatctt
     4981 agattacttt ttttctcctt tgtgcgctct ataatgcagt ctcttgataa ctttttgcac
     5041 tgtaggtccg ttaaggttag aagaaggcta ctttggtgtc tattttctct tccataaaaa
     5101 aagcctgact ccacttcccg cgtttactga ttactagcga agctgcgggt gcattttttc
     5161 aagataaagg catccccgat tatattctat accgatgtgg attgcgcata ctttgtgaac
     5221 agaaagtgat agcgttgatg attcttcatt ggtcagaaaa ttatgaacgg tttcttctat
     5281 tttgtctcta tatactacgt ataggaaatg tttacatttt cgtattgttt tcgattcact
     5341 ctatgaatag ttcttactac aatttttttg tctaaagagt aatactagag ataaacataa
     5401 aaaatgtaga ggtcgagttt agatgcaagt tcaaggagcg aaaggtggat gggtaggtta
     5461 tatagggata tagcacagag atatatagca aagagatact tttgagcaat gtttgtggaa
     5521 gcggtattcg caatatttta gtagctcgtt acagtccggt gcgtttttgg ttttttgaaa
     5581 gtgcgtcttc agagcgcttt tggttttcaa aagcgctctg aagttcctat actttctagc
     5641 tagagaatag gaacttcgga ataggaactt caaagcgttt ccgaaaacga gcgcttccga
     5701 aaatgcaacg cgagctgcgc acatacagct cactgttcac gtcgcaccta tatctgcgtg
     5761 ttgcctgtat atatatatac atgagaagaa cggcatagtg cgtgtttatg cttaaatgcg
     5821 tacttatatg cgtctattta tgtaggatga aaggtagtct agtacctcct gtgatattat
     5881 cccattccat gcggggtatc gtatgcttcc ttcagcacta ccctttagct gttctatatg
     5941 ctgccactcc tcaattggat tagtctcatc cttcaatgct atcatttcct ttgatattgg
     6001 atcgatccga tgataagctg tcaaacatga gaattgggta ataactgata taattaaatt
     6061 gaagctctaa tttgtgagtt tagtatacat gcatttactt ataatacagt ttt
//
