# Supplementary material for: Toward sustainable food preservatives: high-level production of sorbic acid in engineered Saccharomyces cerevisiae
Source: Nat Commun. 2026 Apr 21;17:5492. doi: 10.1038/s41467-026-72163-8 (PMC13284220; doi:10.1038/s41467-026-72163-8)
Supplement: Supplementary file 7 — Source data [file 41467_2026_72163_MOESM7_ESM.zip › Plasmid_Sequences/gb files/PZML-PYC1.gb]

LOCUS       Exported                6423 bp DNA     circular SYN 14-AUG-2025
DEFINITION  synthetic circular DNA
ACCESSION   .
VERSION     .
KEYWORDS    .
SOURCE      synthetic DNA construct
  ORGANISM  synthetic DNA construct
REFERENCE   1  (bases 1 to 6423)
  AUTHORS   .
  TITLE     Direct Submission
  JOURNAL   Exported Mar 19, 2026 from SnapGene 6.0.2
            https://www.snapgene.com
FEATURES             Location/Qualifiers
     source          1..6423
                     /mol_type="other DNA"
                     /organism="synthetic DNA construct"
     source          2262..3847
                     /chromosome="XV"
                     /strain="S288C"
                     /mol_type="genomic DNA"
                     /db_xref="taxon:559292"
                     /organism="Saccharomyces cerevisiae S288C"
     source          2291..3821
                     /chromosome="VII"
                     /strain="S288C"
                     /mol_type="genomic DNA"
                     /db_xref="taxon:559292"
                     /organism="Saccharomyces cerevisiae S288C"
     source          2856..3263
                     /chromosome="XV"
                     /strain="S288C"
                     /mol_type="genomic DNA"
                     /db_xref="taxon:559292"
                     /organism="Saccharomyces cerevisiae S288C"
     source          3822
                     /chromosome="IV"
                     /strain="S288C"
                     /mol_type="genomic DNA"
                     /db_xref="taxon:559292"
                     /organism="Saccharomyces cerevisiae S288C"
     misc_feature    complement(1..804)
                     /label=URA3
     primer_bind     complement(10..29)
                     /label=P-URA-R
     misc_feature    complement(1311..2261)
                     /label=2u
     primer_bind     1853..1872
                     /label=pt-2u-F
     primer_bind     2119..2138
                     /label=pt-2u-F2
     primer_bind     complement(2242..2279)
                     /label=PXW55-BSAI-R
     primer_bind     2252..2310
                     /label=p-TEF1-PYC1-1F
     primer_bind     2260..2276
                     /label=pDELTA2-R2
     CDS             2291..2626
                     /codon_start=1
                     /gene="PUS2"
                     /locus_tag="YGL063W"
                     /product="pseudouridine synthase PUS2"
                     /EC_number="5.4.99.44"
                     /label=PUS2
                     /note="Mitochondrial tRNA:pseudouridine synthase; acts at 
                     positions 27 and 28, but not at position 72; efficiently 
                     and rapidly targeted to mitochondria, specifically 
                     dedicated to mitochondrial tRNA modification; mutation also
                     affects pseudouridylation of some nuclear-encoded mRNAs; 
                     PUS2 has a paralog, PUS1, that arose from the whole genome 
                     duplication"
                     /db_xref="GI:398364673"
                     /db_xref="GeneID:852817"
                     /db_xref="SGD:S000003031"
                     /experiment="EXISTENCE:direct assay:GO:0005739mitochondrion
                     [PMID:17684231]"
                     /experiment="EXISTENCE:genetic 
                     interaction:GO:0009982pseudouridine synthase activity 
                     [PMID:17684231]"
                     /experiment="EXISTENCE:genetic interaction:GO:0031119 tRNA 
                     pseudouridine synthesis [PMID:17684231]"
                     /experiment="EXISTENCE:mutant 
                     phenotype:GO:0009982pseudouridine synthase activity 
                     [PMID:17684231]"
                     /experiment="EXISTENCE:mutant phenotype:GO:0031119 
                     tRNApseudouridine synthesis [PMID:17684231]"
                     /experiment="EXISTENCE:mutant phenotype:GO:1990481 
                     mRNApseudouridine synthesis [PMID:25192136]"
                     /protein_id="NP_011452.4"
                     /translation="QIRRMVALAVLAARCQLPPNIVRNYFNAGPRKYIPRAPAQGLLLE
                     GPVFDGYNTKLRNLLYCEIRPDDITLERMCRFRERQICTAIAHEETQRHVFCHFVRQMN
                     RLATPLI"
     mRNA            2291..2626
                     /gene="PUS2"
                     /locus_tag="YGL063W"
                     /product="pseudouridine synthase PUS2"
                     /label=PUS2 mRNA
                     /note="/transcript_id=NM_001180928.4"
                     /db_xref="GeneID:852817"
     gene            2291..2626
                     /gene="PUS2"
                     /locus_tag="YGL063W"
                     /label=PUS2
                     /db_xref="GeneID:852817"
     primer_bind     2291..2310
                     /label=Primer 1
     primer_bind     2820..2878
                     /label=p-TEF1-PYC1-2F
     primer_bind     complement(2835..2893)
                     /label=p-TEF1-PYC1-1R
     primer_bind     complement(2835..2855)
                     /label=Primer 2
     promoter        2856..3263
                     /gene="S. cerevisiae TEF1"
                     /label=TEF1 promoter
                     /note="promoter for EF-1-alpha"
     primer_bind     3126..3145
                     /label=pt-BC4(TEF1)
     primer_bind     3226..3284
                     /label=p-TEF1-PYC1-3F
     primer_bind     complement(3240..3298)
                     /label=p-TEF1-PYC1-2R
     CDS             3264..3821
                     /codon_start=1
                     /gene="PYC1"
                     /locus_tag="YGL062W"
                     /product="pyruvate carboxylase 1"
                     /EC_number="6.4.1.1"
                     /label=PYC1
                     /note="Pyruvate carboxylase isoform; cytoplasmic enzymethat
                     converts pyruvate to oxaloacetate; differentially regulated
                     than isoform Pyc2p; mutations in the human homolog are 
                     associated with lactic acidosis; PYC1 has a paralog, PYC2, 
                     that arose from the whole genome duplication"
                     /db_xref="GI:6321376"
                     /db_xref="GeneID:852818"
                     /db_xref="SGD:S000003030"
                     /experiment="EXISTENCE:direct assay:GO:0005829 cytosol 
                     [PMID:196563|PMID:2665820]"
                     /experiment="EXISTENCE:mutant phenotype:GO:0004736pyruvate 
                     carboxylase activity [PMID:2039506]"
                     /experiment="EXISTENCE:mutant 
                     phenotype:GO:0006094gluconeogenesis [PMID:8185321]"
                     /protein_id="NP_011453.1"
                     /translation="MSQRKFAGLRDNFNLLGEKNKILVANRGEIPIRIFRTAHELSMQT
                     VAIYSHEDRLSTHKQKADEAYVIGEVGQYTPVGAYLAIDEIISIAQKHQVDFIHPGYGF
                     LSENSEFADKVVKAGITWIGPPAEVIDSVGDKVSARNLAAKANVPTVPGTPGPIETVEE
                     ALDFVNEYGYPVIIKAAFGGGGR"
     mRNA            3264..3821
                     /gene="PYC1"
                     /locus_tag="YGL062W"
                     /product="pyruvate carboxylase 1"
                     /label=PYC1 mRNA
                     /note="/transcript_id=NM_001180927.1"
                     /db_xref="GeneID:852818"
     gene            3264..3821
                     /gene="PYC1"
                     /locus_tag="YGL062W"
                     /label=PYC1
                     /db_xref="GeneID:852818"
     primer_bind     complement(3802..3860)
                     /label=p-TEF1-PYC1-3R
     CDS             3822
                     /codon_start=1
                     /gene="GAL3"
                     /locus_tag="YDR009W"
                     /product="transcriptional regulator GAL3"
                     /label=GAL3
                     /note="Transcriptional regulator; involved in activationof 
                     the GAL genes in response to galactose; forms a complex 
                     with Gal80p to relieve Gal80p inhibition of Gal4p; binds 
                     galactose and ATP but does not have galactokinase activity;
                     GAL3 has a paralog, GAL1, that arose from the whole genome 
                     duplication"
                     /db_xref="GI:6320212"
                     /db_xref="GeneID:851572"
                     /db_xref="SGD:S000002416"
                     /experiment="EXISTENCE:direct assay:GO:0005634 nucleus 
                     [PMID:18952899]"
                     /experiment="EXISTENCE:direct assay:GO:0005737 cytoplasm 
                     [PMID:10866670|PMID:18952899]"
                     /experiment="EXISTENCE:mutant phenotype:GO:0000435positive 
                     regulation of transcription from RNA polymerase II promoter
                     by galactose [PMID:3013721]"
                     /experiment="EXISTENCE:mutant phenotype:GO:0006012galactose
                     metabolic process [PMID:4577139]"
                     /experiment="EXISTENCE:mutant 
                     phenotype:GO:0045185maintenance of protein location 
                     [PMID:19651897]"
                     /experiment="EXISTENCE:physical 
                     interaction:GO:0005515protein binding [PMID:8628318]"
                     /protein_id="NP_010292.1"
                     /translation=""
     mRNA            3822
                     /gene="GAL3"
                     /locus_tag="YDR009W"
                     /product="transcriptional regulator GAL3"
                     /label=GAL3 mRNA
                     /note="/transcript_id=NM_001180317.1"
                     /db_xref="GeneID:851572"
     gene            3822
                     /gene="GAL3"
                     /locus_tag="YDR009W"
                     /label=GAL3
                     /db_xref="GeneID:851572"
     misc_feature    3822
                     /label=416dD
     primer_bind     3834..3871
                     /label=PXW55-BSAI-F
     primer_bind     4068..4087
                     /label=PXW55-BSAI-F
     primer_bind     complement(4087..4106)
                     /label=pt-BC5(55)
     misc_feature    complement(4145..5085)
                     /label=ori
     misc_feature    complement(5086..5947)
                     /label=APr
     primer_bind     5921..5942
                     /label=P-APr-F
ORIGIN
        1 atgtcgaaag ctacatataa ggaacgtgct gctactcatc ctagtcctgt tgctgccaag
       61 ctatttaata tcatgcacga aaagcaaaca aacttgtgtg cttcattgga tgttcgtacc
      121 accaaggaat tactggagtt agttgaagca ttaggtccca aaatttgttt actaaaaaca
      181 catgtggata tcttgactga tttttccatg gagggcacag ttaagccgct aaaggcatta
      241 tccgccaagt acaatttttt actcttcgaa gacagaaaat ttgctgacat tggtaataca
      301 gtcaaattgc agtactctgc gggtgtatac agaatagcag aatgggcaga cattacgaat
      361 gcacacggtg tggtgggccc aggtattgtt agcggtttga agcaggcggc agaagaagta
      421 acaaaggaac ctagaggcct tttgatgtta gcagaattgt catgcaaggg ctccctatct
      481 actggagaat atactaaggg tactgttgac attgcgaaga gcgacaaaga ttttgttatc
      541 ggctttattg ctcaaagaga catgggtgga agagatgaag gttacgattg gttgattatg
      601 acacccggtg tgggtttaga tgacaaggga gacgcattgg gtcaacagta tagaaccgtg
      661 gatgatgtgg tctctacagg atctgacatt attattgttg gaagaggact atttgcaaag
      721 ggaagggatg ctaaggtaga gggtgaacgt tacagaaaag caggctggga agcatatttg
      781 agaagatgcg gccagcaaaa ctaaaaaact gtattataag taaatgcatg tatactaaac
      841 tcacaaatta gagcttcaat ttaattatat cagttattac ccaattctca tgtttgacag
      901 cttatcatcg gatcgatcca atatcaaagg aaatgatagc attgaaggat gagactaatc
      961 caattgagga gtggcagcat atagaacagc taaagggtag tgctgaagga agcatacgat
     1021 accccgcatg gaatgggata atatcacagg aggtactaga ctacctttca tcctacataa
     1081 atagacgcat ataagtacgc atttaagcat aaacacgcac tatgccgttc ttctcatgta
     1141 tatatatata caggcaacac gcagatatag gtgcgacgtg aacagtgagc tgtatgtgcg
     1201 cagctcgcgt tgcattttcg gaagcgctcg ttttcggaaa cgctttgaag ttcctattcc
     1261 gaagttccta ttctctagct agaaagtata ggaacttcag agcgcttttg aaaaccaaaa
     1321 gcgctctgaa gacgcacttt caaaaaacca aaaacgcacc ggactgtaac gagctactaa
     1381 aatattgcga ataccgcttc cacaaacatt gctcaaaagt atctctttgc tatatatctc
     1441 tgtgctatat ccctatataa cctacccatc cacctttcgc tccttgaact tgcatctaaa
     1501 ctcgacctct acatttttta tgtttatctc tagtattact ctttagacaa aaaaattgta
     1561 gtaagaacta ttcatagagt gaatcgaaaa caatacgaaa atgtaaacat ttcctatacg
     1621 tagtatatag agacaaaata gaagaaaccg ttcataattt tctgaccaat gaagaatcat
     1681 caacgctatc actttctgtt cacaaagtat gcgcaatcca catcggtata gaatataatc
     1741 ggggatgcct ttatcttgaa aaaatgcacc cgcagcttcg ctagtaatca gtaaacgcgg
     1801 gaagtggagt caggcttttt ttatggaaga gaaaatagac accaaagtag ccttcttcta
     1861 accttaacgg acctacagtg caaaaagtta tcaagagact gcattataga gcgcacaaag
     1921 gagaaaaaaa gtaatctaag atgctttgtt agaaaaatag cgctctcggg atgcattttt
     1981 gtagaacaaa aaagaagtat agattctttg ttggtaaaat agcgctctcg cgttgcattt
     2041 ctgttctgta aaaatgcagc tcagattctt tgtttgaaaa attagcgctc tcgcgttgca
     2101 tttttgtttt acaaaaatga agcacagatt cttcgttggt aaaatagcgc tttcgcgttg
     2161 catttctgtt ctgtaaaaat gcagctcaga ttctttgttt gaaaaattag cgctctcgcg
     2221 ttgcattttt gttctacaaa atgaagcaca gatgcttcgt ttaaatttgc ggccgcgctg
     2281 aggtcttaat cagattcgac gaatggtagc gcttgccgta cttgcagccc gttgccaatt
     2341 gccgcctaat attgtacgta actattttaa cgccgggcct aggaaataca ttccgagggc
     2401 gcccgcacaa ggcctattat tagagggacc tgtgtttgac gggtataaca ctaagttgcg
     2461 caatttgctg tattgcgaaa tccgcccgga cgatatcact cttgagcgca tgtgccgttt
     2521 ccgagaacgc cagatctgta ctgcgatcgc acacgaggag acacagcgtc acgtgttttg
     2581 ccattttgta cgacaaatga accgcctggc cacgcctcta atctagccgc ccaatgtcgc
     2641 gggttgaccc gcgacattgg gcgggcaata ctctcatctt attggctatt caacttagac
     2701 aagcgccagt tgcgcgcaca aatttggtca tgaccgctcc accggcatgc gtgtcgtcat
     2761 cccgcatcat tcgggacatt ttggcctttt ccgcagtgcg tagttgacgt ggggagaaag
     2821 ctagtgggct gtcgcatatg gttggtttta ggtgggcaca caccatagct tcaaaatgtt
     2881 tctactcctt ttttactctt ccagattttc tcggactccg cgcatcgccg taccacttca
     2941 aaacacccaa gcacagcata ctaaatttcc cctctttctt cctctagggt gtcgttaatt
     3001 acccgtacta aaggtttgga aaagaaaaaa gagaccgcct cgtttctttt tcttcgtcga
     3061 aaaaggcaat aaaaattttt atcacgtttc tttttcttga aaattttttt ttttgatttt
     3121 tttctctttc gatgacctcc cattgatatt taagttaata aacggtcttc aatttctcaa
     3181 gtttcagttt catttttctt gttctattac aacttttttt acttcttgct cattagaaag
     3241 aaagcatagc aatctaatct aagatgtcgc aaagaaaatt cgccggcttg agagataact
     3301 tcaatctctt gggtgaaaag aacaaaatat tggtggctaa tagaggagaa attccaatca
     3361 gaatttttcg taccgctcat gaactgtcta tgcagacggt agctatatat tctcatgaag
     3421 atcgtctttc aacgcacaaa caaaaggctg acgaagcata cgtcataggt gaagtaggcc
     3481 aatatacccc cgtcggcgct tatttggcca ttgacgaaat catttccatt gcccaaaaac
     3541 accaggtaga tttcatccat ccaggttatg ggttcttgtc tgaaaattcg gaatttgccg
     3601 acaaagtagt gaaggccggt atcacttgga ttggccctcc agctgaagtt attgactccg
     3661 tgggtgataa ggtctcagct agaaacctgg cagcaaaagc taatgtgccc accgttcctg
     3721 gtacaccagg tcctatagaa actgtagagg aagcacttga cttcgtcaat gaatacggct
     3781 acccggtgat cattaaggcc gcctttggtg gtggtggtag ataaaccctc agcgcggccg
     3841 catttaagac tagtcgggaa acctgtcgtg ccagggggat cctctagagt cgacctgcag
     3901 gcatgcaagc ttggcgtaat catggtcata gctgtttcct gtgtgaaatt gttatccgct
     3961 cacaattcca cacaacatac gagccggaag cataaagtgt aaagcctggg gtgcctaatg
     4021 agtgagctaa ctcacattaa ttgcgttgcg ctcactgccc gctttccagt cgggaaacct
     4081 gtcgtgccag ctgcattaat gaatcggcca acgcgcgggg agaggcggtt tgcgtattgg
     4141 gcgctcttcc gcttcctcgc tcactgactc gctgcgctcg gtcgttcggc tgcggcgagc
     4201 ggtatcagct cactcaaagg cggtaatacg gttatccaca gaatcagggg ataacgcagg
     4261 aaagaacatg tgagcaaaag gccagcaaaa ggccaggaac cgtaaaaagg ccgcgttgct
     4321 ggcgtttttc cataggctcc gcccccctga cgagcatcac aaaaatcgac gctcaagtca
     4381 gaggtggcga aacccgacag gactataaag ataccaggcg tttccccctg gaagctccct
     4441 cgtgcgctct cctgttccga ccctgccgct taccggatac ctgtccgcct ttctcccttc
     4501 gggaagcgtg gcgctttctc atagctcacg ctgtaggtat ctcagttcgg tgtaggtcgt
     4561 tcgctccaag ctgggctgtg tgcacgaacc ccccgttcag cccgaccgct gcgccttatc
     4621 cggtaactat cgtcttgagt ccaacccggt aagacacgac ttatcgccac tggcagcagc
     4681 cactggtaac aggattagca gagcgaggta tgtaggcggt gctacagagt tcttgaagtg
     4741 gtggcctaac tacggctaca ctagaaggac agtatttggt atctgcgctc tgctgaagcc
     4801 agttaccttc ggaaaaagag ttggtagctc ttgatccggc aaacaaacca ccgctggtag
     4861 cggtggtttt tttgtttgca agcagcagat tacgcgcaga aaaaaaggat ctcaagaaga
     4921 tcctttgatc ttttctacgg ggtctgacgc tcagtggaac gaaaactcac gttaagggat
     4981 tttggtcatg agattatcaa aaaggatctt cacctagatc cttttaaatt aaaaatgaag
     5041 ttttaaatca atctaaagta tatatgagta aacttggtct gacagttacc aatgcttaat
     5101 cagtgaggca cctatctcag cgatctgtct atttcgttca tccatagttg cctgactccc
     5161 cgtcgtgtag ataactacga tacgggaggg cttaccatct ggccccagtg ctgcaatgat
     5221 accgcgagac ccacgctcac cggctccaga tttatcagca ataaaccagc cagccggaag
     5281 ggccgagcgc agaagtggtc ctgcaacttt atccgcctcc atccagtcta ttaattgttg
     5341 ccgggaagct agagtaagta gttcgccagt taatagtttg cgcaacgttg ttgccattgc
     5401 tacaggcatc gtggtgtcac gctcgtcgtt tggtatggct tcattcagct ccggttccca
     5461 acgatcaagg cgagttacat gatcccccat gttgtgcaaa aaagcggtta gctccttcgg
     5521 tcctccgatc gttgtcagaa gtaagttggc cgcagtgtta tcactcatgg ttatggcagc
     5581 actgcataat tctcttactg tcatgccatc cgtaagatgc ttttctgtga ctggtgagta
     5641 ctcaaccaag tcattctgag aatagtgtat gcggcgaccg agttgctctt gcccggcgtc
     5701 aatacgggat aataccgcgc cacatagcag aactttaaaa gtgctcatca ttggaaaacg
     5761 ttcttcgggg cgaaaactct caaggatctt accgctgttg agatccagtt cgatgtaacc
     5821 cactcgtgca cccaactgat cttcagcatc ttttactttc accagcgttt ctgggtgagc
     5881 aaaaacagga aggcaaaatg ccgcaaaaaa gggaataagg gcgacacgga aatgttgaat
     5941 actcatactc ttcctttttc aatattattg aagcatttat cagggttatt gtctcatgag
     6001 cggatacata tttgaatgta tttagaaaaa taaacaaata ggggttccgc gcacatttcc
     6061 ccgaaaagtg ccacctgacg tctaagaaac cattattatc atgacattaa cctataaaaa
     6121 taggcgtatc acgaggccct ttcgtcttca agaattagct tttcaattca attcatcatt
     6181 ttttttttat tctttttttt gatttcggtt tctttgaaat ttttttgatt cggtaatctc
     6241 cgaacagaag gaagaacgaa ggaaggagca cagacttaga ttggtatata tacgcatttg
     6301 tagtgttgaa gaaacatgag attggtatat atacgcattt gtagtgttga agaaacatga
     6361 aattgcccag tattcttaac ccaactgcac agaacaaaaa catgcaggaa acgaagataa
     6421 atc
//
