# Supplementary material for: Toward sustainable food preservatives: high-level production of sorbic acid in engineered Saccharomyces cerevisiae
Source: Nat Commun. 2026 Apr 21;17:5492. doi: 10.1038/s41467-026-72163-8 (PMC13284220; doi:10.1038/s41467-026-72163-8)
Supplement: Supplementary file 7 — Source data [file 41467_2026_72163_MOESM7_ESM.zip › Plasmid_Sequences/gb files/pZML308a-YlACL.gb]

LOCUS       Exported               11764 bp DNA     circular SYN 14-AUG-2025
DEFINITION  EasyClone system-based yeast integrative vector carrying 
            loxP-flanked KlURA3 marker, integration into S. cerevisiae XII-1 
            chromosomal location, USER site for cloning, amp resistance.
ACCESSION   .
VERSION     .
KEYWORDS    308a
SOURCE      synthetic DNA construct
  ORGANISM  synthetic DNA construct
REFERENCE   1  (bases 1 to 11764)
  AUTHORS   Stovicek V, Borja GM, Forster J, Borodina I
  TITLE     EasyClone 2.0: expanded toolkit of integrative vectors for stable 
            gene expression in industrial Saccharomyces cerevisiae strains.
  JOURNAL   J Ind Microbiol Biotechnol. 2015 Sep 16.
  PUBMED    26376869
REFERENCE   2  (bases 1 to 11764)
  AUTHORS   .
  TITLE     Direct Submission
  JOURNAL   Exported Mar 19, 2026 from SnapGene 6.0.2
            https://www.snapgene.com
COMMENT     SGRef: number: 1; type: "Journal Article"; journalName: "J Ind 
            Microbiol Biotechnol. 2015 Sep 16."
FEATURES             Location/Qualifiers
     source          1..11764
                     /mol_type="other DNA"
                     /organism="synthetic DNA construct"
     source          2285..9190
                     /chromosome="VII"
                     /strain="S288C"
                     /mol_type="genomic DNA"
                     /db_xref="taxon:559292"
                     /organism="Saccharomyces cerevisiae S288C"
     source          2285..2292
                     /chromosome="III"
                     /strain="S288C"
                     /mol_type="genomic DNA"
                     /db_xref="taxon:559292"
                     /organism="Saccharomyces cerevisiae S288C"
     source          2293..9190
                     /chromosome="III"
                     /strain="S288C"
                     /mol_type="genomic DNA"
                     /db_xref="taxon:559292"
                     /organism="Saccharomyces cerevisiae S288C"
     source          3279..8197
                     /chromosome="III"
                     /strain="S288C"
                     /mol_type="genomic DNA"
                     /db_xref="taxon:559292"
                     /organism="Saccharomyces cerevisiae S288C"
     source          3279..5629
                     /chromosome="III"
                     /strain="S288C"
                     /mol_type="genomic DNA"
                     /db_xref="taxon:559292"
                     /organism="Saccharomyces cerevisiae S288C"
     source          3279..3468
                     /chromosome="X"
                     /strain="S288C"
                     /mol_type="genomic DNA"
                     /db_xref="taxon:559292"
                     /organism="Saccharomyces cerevisiae S288C"
     source          4963..5629
                     /chromosome="XV"
                     /strain="S288C"
                     /mol_type="genomic DNA"
                     /db_xref="taxon:559292"
                     /organism="Saccharomyces cerevisiae S288C"
     source          6079..8197
                     /chromosome="III"
                     /strain="S288C"
                     /mol_type="genomic DNA"
                     /db_xref="taxon:559292"
                     /organism="Saccharomyces cerevisiae S288C"
     source          6079..8197
                     /chromosome="III"
                     /strain="S288C"
                     /mol_type="genomic DNA"
                     /db_xref="taxon:559292"
                     /organism="Saccharomyces cerevisiae S288C"
     source          8032..8197
                     /chromosome="XV"
                     /strain="S288C"
                     /mol_type="genomic DNA"
                     /db_xref="taxon:559292"
                     /organism="Saccharomyces cerevisiae S288C"
     source          join(9193..11764,1..2284)
                     /chromosome="II"
                     /strain="S288C"
                     /mol_type="genomic DNA"
                     /db_xref="taxon:559292"
                     /organism="Saccharomyces cerevisiae S288C"
     source          9193..9209
                     /chromosome="III"
                     /strain="S288C"
                     /mol_type="genomic DNA"
                     /db_xref="taxon:559292"
                     /organism="Saccharomyces cerevisiae S288C"
     misc_feature    complement(1..804)
                     /label=URA3
     primer_bind     complement(10..29)
                     /label=P-URA-R
     misc_feature    complement(1311..2261)
                     /label=2u
     primer_bind     1853..1872
                     /label=pt-2u-F
     primer_bind     complement(2118..2137)
                     /label=PXW55-BSAI-R
     primer_bind     2119..2138
                     /label=pt-2u-F2
     primer_bind     complement(2242..2269)
                     /label=PXW55-BSAI-R
     primer_bind     2243..2262
                     /label=pt-2u-F2
     primer_bind     complement(2249..2281)
                     /label=PXW55-F4
     primer_bind     2256..2314
                     /label=p-ACL1/2-1F
     primer_bind     2259..2301
                     /label=p-308UP-F
     primer_bind     2260..2269
                     /label=pDELTA2-R2
     primer_bind     complement(2262..2284)
                     /label=PXW55-F5
     primer_bind     2285..2312
                     /label=308a-D-F
     CDS             2285..2292
                     /codon_start=1
                     /locus_tag="YCL001W-A"
                     /product="uncharacterized protein"
                     /label=YCL001W-A
                     /note="hypothetical protein; YCL001W-A gene has 
                     similarityto DOM34 and is present in a region duplicated 
                     between chromosomes XIV and III"
                     /db_xref="GI:6319845"
                     /db_xref="GeneID:850355"
                     /db_xref="SGD:S000007221"
                     /protein_id="NP_009926.1"
                     /translation="RQ"
     mRNA            2285..2292
                     /locus_tag="YCL001W-A"
                     /product="uncharacterized protein"
                     /label=YCL001W-A mRNA
                     /note="/transcript_id=NM_001184314.1"
                     /db_xref="GeneID:850355"
     gene            2285..2292
                     /locus_tag="YCL001W-A"
                     /label=YCL001W-A
                     /db_xref="GeneID:850355"
     CDS             2293..2716
                     /codon_start=1
                     /locus_tag="YCL001W-A"
                     /product="uncharacterized protein"
                     /label=YCL001W-A
                     /note="hypothetical protein; YCL001W-A gene has 
                     similarityto DOM34 and is present in a region duplicated 
                     between chromosomes XIV and III"
                     /db_xref="GI:6319845"
                     /db_xref="GeneID:850355"
                     /db_xref="SGD:S000007221"
                     /protein_id="NP_009926.1"
                     /translation="GQGYISEKLFKTKKNEMIRKTVTNLVAVRLKNLSHEFDVIENYLR
                     YIASTSEHLFTAIKRHFNKCARKLLKEAIDSKSNSETATVVLQEGFSGICLLKASSIIL
                     KLKLKFPKKKDRTDISKLCDKKERMTQWLEISILMN"
     mRNA            2293..2716
                     /locus_tag="YCL001W-A"
                     /product="uncharacterized protein"
                     /label=YCL001W-A mRNA
                     /note="/transcript_id=NM_001184314.1"
                     /db_xref="GeneID:850355"
     gene            2293..2716
                     /locus_tag="YCL001W-A"
                     /label=YCL001W-A
                     /db_xref="GeneID:850355"
     CDS             2945..3199
                     /codon_start=1
                     /locus_tag="YCL001W-B"
                     /product="uncharacterized protein"
                     /label=YCL001W-B
                     /note="hypothetical protein; present in a regionduplicated 
                     between chromosomes XIV and III; YCL001W-B has a paralog, 
                     DOM34, that arose from the whole genome duplication"
                     /db_xref="GI:13129156"
                     /db_xref="GeneID:850356"
                     /db_xref="SGD:S000007596"
                     /protein_id="NP_076878.1"
                     /translation="MDDFLEHLSKDDNKAWYGAEETERAAKLDAIETLLITDSVLKRND
                     VKKREKYLDLIENSGNNNGKIFVLSTSKITVSNLTNQQI"
     mRNA            2945..3199
                     /locus_tag="YCL001W-B"
                     /product="uncharacterized protein"
                     /label=YCL001W-B mRNA
                     /note="/transcript_id=NM_001184462.1"
                     /db_xref="GeneID:850356"
     gene            2945..3199
                     /locus_tag="YCL001W-B"
                     /label=YCL001W-B
                     /db_xref="GeneID:850356"
     primer_bind     3241..3299
                     /label=p-ACL1/2-2F
     primer_bind     complement(3252..3310)
                     /label=p-ACL1/2-1R
     primer_bind     complement(3263..3292)
                     /label=p-308UP-R
     primer_bind     3269..3300
                     /label=P-CYC1t-YlACL1-F
     terminator      3279..3468
                     /gene="S. cerevisiae CYC1"
                     /label=CYC1 terminator
                     /note="transcription terminator for CYC1"
     primer_bind     3324..3343
                     /label=pt-A1
     primer_bind     3430..3488
                     /label=p-ACL1/2-3F
     primer_bind     complement(3449..3507)
                     /label=p-ACL1/2-2R
     primer_bind     complement(3449..3479)
                     /label=P-CYC1t-YlACL1-R
     primer_bind     3454..3488
                     /label=P-YlACL1-R
     CDS             complement(3469..4962)
                     /codon_start=1
                     /label=ACL1
                     /translation="MSAKSIHEADGKALLAHFLSKAPVWAEQQPINTFEMGTPKLASLT
                     FEDGVAPEQIFAAAEKTYPWLLESGAKFVAKPDQLIKRRGKAGLLVLNKSWEECKPWIA
                     ERAAKPINVEGIDGVLRTFLVEPFVPHDQKHEYYINIHSVREGDWILFYHEGGVDVGDV
                     DAKAAKILIPVDIENEYPSNATLTKELLAHVPEDQHQTLLDFINRLYAVYVDLQFTYLE
                     INPLVVIPTAQGVEVHYLDLAGKLDQTAEFECGPKWAAARSPAALGQVVTIDAGSTKVS
                     IDAGPAMVFPAPFGRELSKEEAYIAELDSKTGASLKLTVLNAKGRIWTLVAGGGASVVY
                     ADAIASAGFADELANYGEYSGAPNETQTYEYAKTVLDLMTRGDAHPEGKVLFIGGGIAN
                     FTQVGSTFKGIIRAFRDYQSSLHNHKVKIYVRRGGPNWQEGLRLIKSAGDELNLPMEIY
                     GPDMHVSGIVPLALLGKRPKNVKPFGTGPSTEASTPLGV"
     primer_bind     complement(3483..3502)
                     /label=pt-YlACL1-R
     primer_bind     4929..4987
                     /label=p-ACL1/2-4F
     primer_bind     complement(4938..4971)
                     /label=P-YlACL1-F
     primer_bind     complement(4943..5001)
                     /label=p-ACL1/2-3R
     primer_bind     4946..4980
                     /label=P-TEF1-TDH3-R
     promoter        complement(4963..5629)
                     /gene="S. cerevisiae TDH3"
                     /label=GAP promoter(TDH3)
                     /note="promoter for glyceraldehyde-3-phosphate 
                     dehydrogenase"
     primer_bind     5445..5464
                     /label=pt-TDH3-F
     primer_bind     complement(5609..5667)
                     /label=p-ACL1/2-4R
     primer_bind     5633..5691
                     /label=p-ACL1/2-5F
     promoter        5672..6078
                     /gene="S. cerevisiae TEF1"
                     /label=TEF1 promoter
                     /note="promoter for EF-1-alpha"
     primer_bind     5941..5960
                     /label=pt-BC4(TEF1)
     primer_bind     6041..6099
                     /label=p-ACL1/2-6F
     primer_bind     complement(6059..6117)
                     /label=p-ACL1/2-5R
     primer_bind     complement(6059..6091)
                     /label=P-TEF1-TDH3-F
     primer_bind     6067..6099
                     /label=P-YlACL2-F
     CDS             6079..8031
                     /codon_start=1
                     /label=ACL2
                     /translation="MSANENISRFDAPVGKEHPAYELFHNHTRSFVYGLQPRACQGMLD
                     FDFICKRENPSVAGVIYPFGGQFVTKMYWGTKETLLPVYQQVEKAAAKHPEVDVVVNFA
                     SSRSVYSSTMELLEYPQFRTIAIIAEGVPERRAREILHKAQKKGVTIIGPATVGGIKPG
                     CFKVGNTGGMMDNIVASKLYRPGSVAYVSKSGGMSNELNNIISHTTDGVYEGIAIGGDR
                     YPGTTFIDHILRYEADPKCKIIVLLGEVGGVEEYRVIEAVKNGQIKKPIVAWAIGTCAS
                     MFKTEVQFGHAGSMANSDLETAKAKNAAMKSAGFYVPDTFEDMPEVLAELYEKMVAKGE
                     LSRISEPEVPKIPIDYSWAQELGLIRKPAAFISTISDDRGQELLYAGMPISEVFKEDIG
                     IGGVMSLLWFRRRLPDYASKFLEMVLMLTADHGPAVSGAMNTIITTRAGKDLISSLVAG
                     LLTIGTRFGGALDGAATEFTTAYDKGLSPRQFVDTMRKQNKLIPGIGHRVKSRNNPDFR
                     VELVKDFVKKNFPSTQLLDYALAVEEVTTSKKDNLILNVDGAIAVSFVDLMRSCGAFTV
                     EETEDYLKNGVLNGLFVLGRSIGLIAHHLDQKRLKTGLYRHPWDDITYLVGQEAIQKKR
                     VEISAGDVSKAKTRS"
     primer_bind     7967..7986
                     /label=pt-YlACL2-F
     primer_bind     8001..8059
                     /label=p-ACL1/2-7F
     primer_bind     complement(8010..8046)
                     /label=P-YlACL2-R
     primer_bind     complement(8011..8069)
                     /label=p-ACL1/2-6R
     primer_bind     8016..8052
                     /label=P-ADH1t-YlACL2-F
     terminator      8032..8197
                     /label=ADH1 terminator
                     /note="transcription terminator for the S. cerevisiae 
                     alcohol dehydrogenase 1 (ADH1) gene"
     primer_bind     8163..8221
                     /label=p-ACL1/2-8F
     primer_bind     complement(8175..8233)
                     /label=p-ACL1/2-7R
     primer_bind     complement(8178..8210)
                     /label=P-ADH1t-YlACL2-R
     primer_bind     8185..8218
                     /label=p-308DW-R
     rep_origin      8369..8987
                     /note="ARS308; Autonomously Replicating Sequence 
                     onChromosome III"
                     /db_xref="SGD:S000028485"
     centromere      8433..8549
                     /note="CEN3; Chromosome III centromere"
                     /db_xref="SGD:S000006465"
     centromere      8433..8442
                     /note="CEN3_CDEI of CEN3"
     centromere      8443..8524
                     /note="CEN3_CDEII of CEN3"
     centromere      8525..8549
                     /note="CEN3_CDEIII of CEN3"
     primer_bind     complement(9192..9250)
                     /label=p-ACL1/2-8R
     primer_bind     complement(9192..9233)
                     /label=308a-D-R
     primer_bind     9210..9249
                     /label=PXW55-R5
     primer_bind     9229..9250
                     /label=PXW55-R6
     primer_bind     9230..9265
                     /label=PXW55-R4
     primer_bind     9250..9268
                     /label=P-Ori-Amp-F4
     primer_bind     9409..9428
                     /label=PXW55-BSAI-F
     primer_bind     complement(9428..9447)
                     /label=pt-BC5(55)
     misc_feature    complement(9486..10426)
                     /label=ori
     primer_bind     complement(9748..9767)
                     /label=pBR322ori-F
                     /note="pBR322 origin, forward primer"
     misc_feature    complement(10427..11288)
                     /label=APr
     primer_bind     11050..11069
                     /label=Amp-R
                     /note="Ampicillin resistance gene, reverse primer"
     primer_bind     11262..11283
                     /label=P-APr-F
ORIGIN
        1 atgtcgaaag ctacatataa ggaacgtgct gctactcatc ctagtcctgt tgctgccaag
       61 ctatttaata tcatgcacga aaagcaaaca aacttgtgtg cttcattgga tgttcgtacc
      121 accaaggaat tactggagtt agttgaagca ttaggtccca aaatttgttt actaaaaaca
      181 catgtggata tcttgactga tttttccatg gagggcacag ttaagccgct aaaggcatta
      241 tccgccaagt acaatttttt actcttcgaa gacagaaaat ttgctgacat tggtaataca
      301 gtcaaattgc agtactctgc gggtgtatac agaatagcag aatgggcaga cattacgaat
      361 gcacacggtg tggtgggccc aggtattgtt agcggtttga agcaggcggc agaagaagta
      421 acaaaggaac ctagaggcct tttgatgtta gcagaattgt catgcaaggg ctccctatct
      481 actggagaat atactaaggg tactgttgac attgcgaaga gcgacaaaga ttttgttatc
      541 ggctttattg ctcaaagaga catgggtgga agagatgaag gttacgattg gttgattatg
      601 acacccggtg tgggtttaga tgacaaggga gacgcattgg gtcaacagta tagaaccgtg
      661 gatgatgtgg tctctacagg atctgacatt attattgttg gaagaggact atttgcaaag
      721 ggaagggatg ctaaggtaga gggtgaacgt tacagaaaag caggctggga agcatatttg
      781 agaagatgcg gccagcaaaa ctaaaaaact gtattataag taaatgcatg tatactaaac
      841 tcacaaatta gagcttcaat ttaattatat cagttattac ccaattctca tgtttgacag
      901 cttatcatcg gatcgatcca atatcaaagg aaatgatagc attgaaggat gagactaatc
      961 caattgagga gtggcagcat atagaacagc taaagggtag tgctgaagga agcatacgat
     1021 accccgcatg gaatgggata atatcacagg aggtactaga ctacctttca tcctacataa
     1081 atagacgcat ataagtacgc atttaagcat aaacacgcac tatgccgttc ttctcatgta
     1141 tatatatata caggcaacac gcagatatag gtgcgacgtg aacagtgagc tgtatgtgcg
     1201 cagctcgcgt tgcattttcg gaagcgctcg ttttcggaaa cgctttgaag ttcctattcc
     1261 gaagttccta ttctctagct agaaagtata ggaacttcag agcgcttttg aaaaccaaaa
     1321 gcgctctgaa gacgcacttt caaaaaacca aaaacgcacc ggactgtaac gagctactaa
     1381 aatattgcga ataccgcttc cacaaacatt gctcaaaagt atctctttgc tatatatctc
     1441 tgtgctatat ccctatataa cctacccatc cacctttcgc tccttgaact tgcatctaaa
     1501 ctcgacctct acatttttta tgtttatctc tagtattact ctttagacaa aaaaattgta
     1561 gtaagaacta ttcatagagt gaatcgaaaa caatacgaaa atgtaaacat ttcctatacg
     1621 tagtatatag agacaaaata gaagaaaccg ttcataattt tctgaccaat gaagaatcat
     1681 caacgctatc actttctgtt cacaaagtat gcgcaatcca catcggtata gaatataatc
     1741 ggggatgcct ttatcttgaa aaaatgcacc cgcagcttcg ctagtaatca gtaaacgcgg
     1801 gaagtggagt caggcttttt ttatggaaga gaaaatagac accaaagtag ccttcttcta
     1861 accttaacgg acctacagtg caaaaagtta tcaagagact gcattataga gcgcacaaag
     1921 gagaaaaaaa gtaatctaag atgctttgtt agaaaaatag cgctctcggg atgcattttt
     1981 gtagaacaaa aaagaagtat agattctttg ttggtaaaat agcgctctcg cgttgcattt
     2041 ctgttctgta aaaatgcagc tcagattctt tgtttgaaaa attagcgctc tcgcgttgca
     2101 tttttgtttt acaaaaatga agcacagatt cttcgttggt aaaatagcgc tttcgcgttg
     2161 catttctgtt ctgtaaaaat gcagctcaga ttctttgttt gaaaaattag cgctctcgcg
     2221 ttgcattttt gttctacaaa atgaagcaca gatgcttcgt tgcggccgct gaggtcttaa
     2281 taatagacaa gaaggacaag gttatatttc agaaaaatta ttcaaaacta agaagaatga
     2341 gatgataaga aaaacagtta ccaatttagt agctgtaaga ttaaaaaact tatcccacga
     2401 atttgatgta atagagaatt atctgcgcta tatagctagc accagtgaac atctatttac
     2461 tgctattaag cgccacttta acaaatgtgc cagaaaactt ttgaaagaag caatcgactc
     2521 caaatcaaac tcagaaactg ctacggtggt tctgcaagaa ggattttctg gcatttgctt
     2581 attgaaagcg tcttcaatta tattaaaact aaaattgaag tttccaaaaa agaaagatag
     2641 aactgatatt agcaaattgt gtgacaagaa agaacggatg acacagtggt tagaaatttc
     2701 aattttgatg aactgagaat aataatatta tgctcccctg gattttatgc gaagacactg
     2761 ctgaaaaaat ttctgatata tgcagagaag gagcaaataa gccagtttta aggaaccgag
     2821 ataagctgtt ttcgcccatt gttctagttc tacaaaatat ctacagggaa tcgatgaggt
     2881 tgtaagaaat cctgaatact ctatgatagt gcataacact aaaaagttga aagaatcccg
     2941 tatcatggac gatttccttg aacatttgag caaagacgat aacaaagcat ggtatggcgc
     3001 ggaagaaacc gagagagctg caaaattaga tgcaatagaa acactactta ttacagatag
     3061 tgtactaaaa aggaacgacg tgaaaaaacg tgaaaaatac ctagacctaa tagagaatag
     3121 tggaaacaac aatggcaaaa tattcgtact cagtacttca aaaatcacag tgagcaactt
     3181 gacaaaccaa cagatatagg ctgtgtctta aaatatacca tccaatacct tgatgaactt
     3241 ttcaaagatg actaaaataa gtgaaatttc aacattaact tcgagcgtcc caaaaccttc
     3301 tcaagcaagg ttttcagtat aatgttacat gcgtacacgc gtctgtacag aaaaaaaaga
     3361 aaaatttgaa atataaataa cgttcttaat actaacataa ctataaaaaa ataaataggg
     3421 acctagactt caggttgtct aactccttcc ttttcggtta gagcggattt aaactccgag
     3481 aggagtggaa gcctcagtag aaggtccggt gccaaaaggc ttgacattct tgggccgctt
     3541 tccaagcaga gccaaaggaa caatacccga cacgtgcatg tcggggccgt aaatctccat
     3601 gggcagattc agctcgtcgc cagccgactt gatcaaccgc agaccctcct gccagttggg
     3661 accgcctcgt cgcacgtaaa tcttcacctt gtggttgtgc agagaagact ggtagtcccg
     3721 gaaggcccgg atgatgccct tgaaggtgga tccaacctgg gtgaagttgg cgattcctcc
     3781 gccaatgaac agtaccttgc cctcggggtg agcgtcgccc cgggtcatga gatccagtac
     3841 ggttttggcg tactcgtagg tctgggtctc gttgggagcg ccagagtact cgccgtagtt
     3901 ggcgagctcg tcagcaaagc cggcagacgc aatggcgtcg gcgtagacga cggaggctcc
     3961 tccaccagcc acaagggtcc agattcggcc cttggcattg agaacagtca gcttcagaga
     4021 agctccggtc ttggaatcga gctccgcaat gtacgcctcc tccttggaca gctctcgacc
     4081 gaaaggagcg gggaagacca tggcggggcc ggcgtcgatg gacaccttgg tggagccggc
     4141 gtcaatggtg acgacctggc ccagagcggc gggggaccgc gcagcagccc acttggggcc
     4201 gcactcaaac tctgcggtct ggtcgagctt gccggcaaga tccaggtagt ggacctcgac
     4261 gccctgggcg gtggggatca cgaccagggg gttgatctcc agatacgtaa actgcagatc
     4321 gacgtagacg gcgtagagcc ggttgatgaa gtcgagcagg gtctggtgct ggtcctcggg
     4381 cacgtgtgcc agcagctcct tggtgagcgt ggcgttggag gggtactcgt tctcaatgtc
     4441 aacggggatg aggatcttgg cggccttggc gtccacgtcg ccgacgtcga ctcctccctc
     4501 gtggtagaag aggatccagt cgccctctcg cacggagtgg atgttgatgt agtactcgtg
     4561 cttctggtcg tggggcacaa agggctcgac caggaacgtt cgcagcactc cgtcaatgcc
     4621 ctccacgttg atgggcttgg cggcccgctc ggcgatccag ggcttgcact cctcccacga
     4681 cttgttgagt accagcaggc cggccttgcc tcgtcgcttg atgagctggt cgggcttggc
     4741 cacaaacttg gcgccggact ccagcagcca ggggtaggtc ttttcagcgg cggcgaagat
     4801 ctgctcgggg gccacgccgt cctcgaacgt cagagacgcc agcttgggtg tgcccatttc
     4861 aaacgtgttg atgggctgct gctcggccca cacgggcgcc ttggacagaa agtgtgcgag
     4921 cagggccttg ccgtcggcct cgtgaatgga tttcgctgac attttgtttg tttatgtgtg
     4981 tttattcgaa actaagttct tggtgtttta aaactaaaaa aaagactaac tataaaagta
     5041 gaatttaaga agtttaagaa atagatttac agaattacaa tcaataccta ccgtctttat
     5101 atacttatta gtcaagtagg ggaataattt cagggaactg gtttcaacct tttttttcag
     5161 ctttttccaa atcagagaga gcagaaggta atagaaggtg taagaaaatg agatagatac
     5221 atgcgtgggt caattgcctt gtgtcatcat ttactccagg caggttgcat cactccattg
     5281 aggttgtgcc cgttttttgc ctgtttgtgc ccctgttctc tgtagttgcg ctaagagaat
     5341 ggacctatga actgatggtt ggtgaagaaa acaatatttt ggtgctggga ttcttttttt
     5401 ttctggatgc cagcttaaaa agcgggctcc attatattta gtggatgcca ggaataaact
     5461 gttcacccag acacctacga tgttatatat tctgtgtaac ccgcccccta ttttgggcat
     5521 gtacgggtta cagcagaatt aaaaggctaa ttttttgact aaataaagtt aggaaaatca
     5581 ctactattaa ttatttacgt attctttgaa atggcagtat tgataatgat aaactcgaac
     5641 tgaaaaagcg tgttttttat agctactgat gcacacacca tagcttcaaa atgtttctac
     5701 tcctttttta ctcttccaga ttttctcgga ctccgcgcat cgccgtacca cttcaaaaca
     5761 cccaagcaca gcatactaaa tttcccctct ttcttcctct agggtgtcgt taattacccg
     5821 tactaaaggt ttggaaaaga aaaaagagac cgcctcgttt ctttttcttc gtcgaaaaag
     5881 gcaataaaaa tttttatcac gtttcttttt cttgaaaatt tttttttttg atttttttct
     5941 ctttcgatga cctcccattg atatttaagt taataaacgg tcttcaattt ctcaagtttc
     6001 agtttcattt ttcttgttct attacaactt tttttacttc ttgctcatta gaaagaaagc
     6061 atagcaatct aatctaagat gtctgccaac gagaacatct cccgattcga cgcccctgtg
     6121 ggcaaggagc accccgccta cgagctcttc cataaccaca cacgatcttt cgtctatggt
     6181 ctccagcctc gagcctgcca gggtatgctg gacttcgact tcatctgtaa gcgagagaac
     6241 ccctccgtgg ccggtgtcat ctatcccttc ggcggccagt tcgtcaccaa gatgtactgg
     6301 ggcaccaagg agactcttct ccctgtctac cagcaggtcg agaaggccgc tgccaagcac
     6361 cccgaggtcg atgtcgtggt caactttgcc tcctctcgat ccgtctactc ctctaccatg
     6421 gagctgctcg agtaccccca gttccgaacc atcgccatta ttgccgaggg tgtccccgag
     6481 cgacgagccc gagagatcct ccacaaggcc cagaagaagg gtgtgaccat cattggtccc
     6541 gctaccgtcg gaggtatcaa gcccggttgc ttcaaggttg gaaacaccgg aggtatgatg
     6601 gacaacattg tcgcctccaa gctctaccga cccggctccg ttgcctacgt ctccaagtcc
     6661 ggaggaatgt ccaacgagct gaacaacatt atctctcaca ccaccgacgg tgtctacgag
     6721 ggtattgcta ttggtggtga ccgataccct ggtactacct tcattgacca tatcctgcga
     6781 tacgaggccg accccaagtg taagatcatc gtcctccttg gtgaggttgg tggtgttgag
     6841 gagtaccgag tcatcgaggc tgttaagaac ggccagatca agaagcccat cgtcgcttgg
     6901 gccattggta cttgtgcctc catgttcaag actgaggttc agttcggcca cgccggctcc
     6961 atggccaact ccgacctgga gactgccaag gctaagaacg ccgccatgaa gtctgctggc
     7021 ttctacgtcc ccgatacctt cgaggacatg cccgaggtcc ttgccgagct ctacgagaag
     7081 atggtcgcca agggcgagct gtctcgaatc tctgagcctg aggtccccaa gatccccatt
     7141 gactactctt gggcccagga gcttggtctt atccgaaagc ccgctgcttt catctccact
     7201 atttccgatg accgaggcca ggagcttctg tacgctggca tgcccatttc cgaggttttc
     7261 aaggaggaca ttggtatcgg cggtgtcatg tctctgctgt ggttccgacg acgactcccc
     7321 gactacgcct ccaagtttct tgagatggtt ctcatgctta ctgctgacca cggtcccgcc
     7381 gtatccggtg ccatgaacac cattatcacc acccgagctg gtaaggatct catttcttcc
     7441 ctggttgctg gtctcctgac cattggtacc cgattcggag gtgctcttga cggtgctgcc
     7501 accgagttca ccactgccta cgacaagggt ctgtcccccc gacagttcgt tgataccatg
     7561 cgaaagcaga acaagctgat tcctggtatt ggccatcgag tcaagtctcg aaacaacccc
     7621 gatttccgag tcgagcttgt caaggacttt gttaagaaga acttcccctc cacccagctg
     7681 ctcgactacg cccttgctgt cgaggaggtc accacctcca agaaggacaa cctgattctg
     7741 aacgttgacg gtgctattgc tgtttctttt gtcgatctca tgcgatcttg cggtgccttt
     7801 actgtggagg agactgagga ctacctcaag aacggtgttc tcaacggtct gttcgttctc
     7861 ggtcgatcca ttggtctcat tgcccaccat ctcgatcaga agcgactcaa gaccggtctg
     7921 taccgacatc cttgggacga tatcacctac ctggttggcc aggaggctat ccagaagaag
     7981 cgagtcgaga tcagcgccgg cgacgtttcc aaggccaaga ctcgatcata ggcgaatttc
     8041 ttatgattta tgatttttat tattaaataa gttataaaaa aaataagtgt atacaaattt
     8101 taaagtgact cttaggtttt aaaacgaaaa ttcttattct tgagtaactc tttcctgtag
     8161 gtcaggttgc tttctcaggt atagcatgag gtcgctcagg attacttgtc ttctttgcta
     8221 catattgcta ccacttctat tacacaatag tttcaatagc ttgcagcgta gctaaactct
     8281 aaaatttatc taaatcactc atataaaccg aacccttccc cttccgctta tagtacagta
     8341 cctatacatt tcataaacat ggcatggcga tcagcgccaa acaatatgga aaatccacag
     8401 aaagctattc attgaaaaaa tagtacaaat aagtcacatg atgatatttg attttattat
     8461 atttttaaaa aaagtaaaaa ataaaaagta gtttattttt aaaaaataaa atttaaaata
     8521 ttagtgtatt tgatttccga aagttaaaaa agaaatagta agaaatatat atttcattga
     8581 atggatatat gaaacgttta ctggtggaag ttttgctcat atattattat tcaatagaag
     8641 taataaagaa aaagttggta aagcaactta acagtaaaaa ggtaatgatt gaaaaagttt
     8701 ttgaacatct aagctatatg ttgatgggtt tacaatttta ccattagtac tcatgcctat
     8761 acttttctgt tcgtccttaa tgtccgcgat ttagagcaat cattgaaagt actagataca
     8821 ttttagccag agaggactcg ttgacgtaga attaaaattc aaatgaattt ccgccccatt
     8881 catatacccc aaataacaaa catattaaaa cttcataatt attcaaaatg tggagtagta
     8941 tagaagagca gtaccttcaa aattgatttc ttcagtttcc cacccgggat ccacttgtca
     9001 tgcggtgaga atcgtatatt gcgtataatc cgtgtttcat cacccacatt atagtacaaa
     9061 cctactggtg taaccattat catattcatg acttgtagtt aaaaatcttt cacgataaat
     9121 tgaggaaaaa atcacgttaa atagtttcat atcattcttt agttaaagtc tgtgcataaa
     9181 aagaggatcg ggtgttgtac tcgttctatc aggaaccgga ttatcgctat ttaaaccctc
     9241 agcgcggccg cttggcgtaa tcatggtcat agctgtttcc tgtgtgaaat tgttatccgc
     9301 tcacaattcc acacaacata cgagccggaa gcataaagtg taaagcctgg ggtgcctaat
     9361 gagtgagcta actcacatta attgcgttgc gctcactgcc cgctttccag tcgggaaacc
     9421 tgtcgtgcca gctgcattaa tgaatcggcc aacgcgcggg gagaggcggt ttgcgtattg
     9481 ggcgctcttc cgcttcctcg ctcactgact cgctgcgctc ggtcgttcgg ctgcggcgag
     9541 cggtatcagc tcactcaaag gcggtaatac ggttatccac agaatcaggg gataacgcag
     9601 gaaagaacat gtgagcaaaa ggccagcaaa aggccaggaa ccgtaaaaag gccgcgttgc
     9661 tggcgttttt ccataggctc cgcccccctg acgagcatca caaaaatcga cgctcaagtc
     9721 agaggtggcg aaacccgaca ggactataaa gataccaggc gtttccccct ggaagctccc
     9781 tcgtgcgctc tcctgttccg accctgccgc ttaccggata cctgtccgcc tttctccctt
     9841 cgggaagcgt ggcgctttct catagctcac gctgtaggta tctcagttcg gtgtaggtcg
     9901 ttcgctccaa gctgggctgt gtgcacgaac cccccgttca gcccgaccgc tgcgccttat
     9961 ccggtaacta tcgtcttgag tccaacccgg taagacacga cttatcgcca ctggcagcag
    10021 ccactggtaa caggattagc agagcgaggt atgtaggcgg tgctacagag ttcttgaagt
    10081 ggtggcctaa ctacggctac actagaagga cagtatttgg tatctgcgct ctgctgaagc
    10141 cagttacctt cggaaaaaga gttggtagct cttgatccgg caaacaaacc accgctggta
    10201 gcggtggttt ttttgtttgc aagcagcaga ttacgcgcag aaaaaaagga tctcaagaag
    10261 atcctttgat cttttctacg gggtctgacg ctcagtggaa cgaaaactca cgttaaggga
    10321 ttttggtcat gagattatca aaaaggatct tcacctagat ccttttaaat taaaaatgaa
    10381 gttttaaatc aatctaaagt atatatgagt aaacttggtc tgacagttac caatgcttaa
    10441 tcagtgaggc acctatctca gcgatctgtc tatttcgttc atccatagtt gcctgactcc
    10501 ccgtcgtgta gataactacg atacgggagg gcttaccatc tggccccagt gctgcaatga
    10561 taccgcgaga cccacgctca ccggctccag atttatcagc aataaaccag ccagccggaa
    10621 gggccgagcg cagaagtggt cctgcaactt tatccgcctc catccagtct attaattgtt
    10681 gccgggaagc tagagtaagt agttcgccag ttaatagttt gcgcaacgtt gttgccattg
    10741 ctacaggcat cgtggtgtca cgctcgtcgt ttggtatggc ttcattcagc tccggttccc
    10801 aacgatcaag gcgagttaca tgatccccca tgttgtgcaa aaaagcggtt agctccttcg
    10861 gtcctccgat cgttgtcaga agtaagttgg ccgcagtgtt atcactcatg gttatggcag
    10921 cactgcataa ttctcttact gtcatgccat ccgtaagatg cttttctgtg actggtgagt
    10981 actcaaccaa gtcattctga gaatagtgta tgcggcgacc gagttgctct tgcccggcgt
    11041 caatacggga taataccgcg ccacatagca gaactttaaa agtgctcatc attggaaaac
    11101 gttcttcggg gcgaaaactc tcaaggatct taccgctgtt gagatccagt tcgatgtaac
    11161 ccactcgtgc acccaactga tcttcagcat cttttacttt caccagcgtt tctgggtgag
    11221 caaaaacagg aaggcaaaat gccgcaaaaa agggaataag ggcgacacgg aaatgttgaa
    11281 tactcatact cttccttttt caatattatt gaagcattta tcagggttat tgtctcatga
    11341 gcggatacat atttgaatgt atttagaaaa ataaacaaat aggggttccg cgcacatttc
    11401 cccgaaaagt gccacctgac gtctaagaaa ccattattat catgacatta acctataaaa
    11461 ataggcgtat cacgaggccc tttcgtcttc aagaattagc ttttcaattc aattcatcat
    11521 ttttttttta ttcttttttt tgatttcggt ttctttgaaa tttttttgat tcggtaatct
    11581 ccgaacagaa ggaagaacga aggaaggagc acagacttag attggtatat atacgcattt
    11641 gtagtgttga agaaacatga gattggtata tatacgcatt tgtagtgttg aagaaacatg
    11701 aaattgccca gtattcttaa cccaactgca cagaacaaaa acatgcagga aacgaagata
    11761 aatc
//
