# Supplementary material for: Toward sustainable food preservatives: high-level production of sorbic acid in engineered Saccharomyces cerevisiae
Source: Nat Commun. 2026 Apr 21;17:5492. doi: 10.1038/s41467-026-72163-8 (PMC13284220; doi:10.1038/s41467-026-72163-8)
Supplement: Supplementary file 7 — Source data [file 41467_2026_72163_MOESM7_ESM.zip › Plasmid_Sequences/gb files/pZML720a-Sp512-ACC1.gb]

LOCUS       Exported               14504 bp DNA     circular SYN 14-AUG-2025
DEFINITION  EasyClone system-based yeast integrative vector carrying 
            loxP-flanked KlURA3 marker, integration into S. cerevisiae XII-1 
            chromosomal location, USER site for cloning, amp resistance.
ACCESSION   .
VERSION     .
KEYWORDS    720a
SOURCE      synthetic DNA construct
  ORGANISM  synthetic DNA construct
REFERENCE   1  (bases 1 to 14504)
  AUTHORS   Stovicek V, Borja GM, Forster J, Borodina I
  TITLE     EasyClone 2.0: expanded toolkit of integrative vectors for stable 
            gene expression in industrial Saccharomyces cerevisiae strains.
  JOURNAL   J Ind Microbiol Biotechnol. 2015 Sep 16.
  PUBMED    26376869
REFERENCE   2  (bases 1 to 14504)
  AUTHORS   .
  TITLE     Direct Submission
  JOURNAL   Exported Mar 19, 2026 from SnapGene 6.0.2
            https://www.snapgene.com
COMMENT     SGRef: number: 1; type: "Journal Article"; journalName: "J Ind 
            Microbiol Biotechnol. 2015 Sep 16."
FEATURES             Location/Qualifiers
     source          1..14504
                     /mol_type="other DNA"
                     /organism="synthetic DNA construct"
     source          4548..14261
                     /chromosome="VII"
                     /strain="S288C"
                     /mol_type="genomic DNA"
                     /db_xref="taxon:559292"
                     /organism="Saccharomyces cerevisiae S288C"
     source          5550..5957
                     /chromosome="XV"
                     /strain="S288C"
                     /mol_type="genomic DNA"
                     /db_xref="taxon:559292"
                     /organism="Saccharomyces cerevisiae S288C"
     source          5550..5957
                     /chromosome="XV"
                     /strain="S288C"
                     /mol_type="genomic DNA"
                     /db_xref="taxon:559292"
                     /organism="Saccharomyces cerevisiae S288C"
     source          13089..13254
                     /chromosome="XV"
                     /strain="S288C"
                     /mol_type="genomic DNA"
                     /db_xref="taxon:559292"
                     /organism="Saccharomyces cerevisiae S288C"
     source          14262..14267
                     /chromosome="II"
                     /strain="S288C"
                     /mol_type="genomic DNA"
                     /db_xref="taxon:559292"
                     /organism="Saccharomyces cerevisiae S288C"
     misc_feature    complement(1..941)
                     /label=ori
     primer_bind     complement(263..282)
                     /label=pBR322ori-F
                     /note="pBR322 origin, forward primer"
     misc_feature    complement(942..1803)
                     /label=APr
     primer_bind     1565..1584
                     /label=Amp-R
                     /note="Ampicillin resistance gene, reverse primer"
     primer_bind     1777..1798
                     /label=P-APr-F
     misc_feature    complement(2280..3083)
                     /label=URA3
     primer_bind     complement(2289..2308)
                     /label=P-URA-R
     misc_feature    complement(3590..4540)
                     /label=2u
     primer_bind     4132..4151
                     /label=pt-2u-F
     primer_bind     complement(4397..4416)
                     /label=PXW55-BSAI-R
     primer_bind     4398..4417
                     /label=pt-2u-F2
     primer_bind     4510..4568
                     /label=p-TEF1-ACC1-1F
     primer_bind     complement(4521..4540)
                     /label=PXW55-BSAI-R
     primer_bind     4522..4568
                     /label=p-720up-F
     primer_bind     4522..4541
                     /label=pt-2u-F2
     primer_bind     complement(4528..4541)
                     /label=PXW55-F4
     CDS             4548..5043
                     /codon_start=1
                     /gene="ECT1"
                     /gene_synonym="MUQ1"
                     /locus_tag="YGR007W"
                     /product="ethanolamine-phosphate cytidylyltransferase"
                     /EC_number="2.7.7.14"
                     /label=ECT1
                     /note="Ethanolamine-phosphate 
                     cytidylyltransferase;catalyzes the second step of 
                     phosphatidylethanolamine biosynthesis; involved in the 
                     maintenance of plasma membrane; similar to mammalian CTP: 
                     phosphocholine cytidylyl-transferases; inability of the 
                     null mutant to synthesize phosphatidylethanolamine and 
                     phosphatidylcholine from ethanolamine is functionally 
                     complemented by human PCYT2"
                     /db_xref="GI:6321444"
                     /db_xref="GeneID:852890"
                     /db_xref="SGD:S000003239"
                     /experiment="EXISTENCE:direct 
                     assay:GO:0004306ethanolamine-phosphate cytidylyltransferase
                     activity [PMID:8982874]"
                     /experiment="EXISTENCE:direct assay:GO:0005634 nucleus 
                     [PMID:14562095]"
                     /experiment="EXISTENCE:direct assay:GO:0005737 cytoplasm 
                     [PMID:14562095]"
                     /experiment="EXISTENCE:mutant phenotype:GO:0004306 
                     ethanolamine-phosphate cytidylyltransferase activity 
                     [PMID:8982874]"
                     /experiment="EXISTENCE:mutant phenotype:GO:0006646 
                     phosphatidylethanolamine biosynthetic process 
                     [PMID:8982874]"
                     /protein_id="NP_011521.1"
                     /translation="QELSFYSVAQDAVSKHCYVFQRDLDNVLVNGGYKFDAEDCVYVDG
                     DFDLFHMGDIDQLRKLKMDLHPDKKLIVGITTSDYSSTIMTMKERVLSVLSCKYVDAVI
                     IDADATSMSQYNCEKYHIGTAVLTAAGKFSEYLTKELIVKRVESQREVYIARNQKKGMS
                     I"
     mRNA            4548..5043
                     /gene="ECT1"
                     /gene_synonym="MUQ1"
                     /locus_tag="YGR007W"
                     /product="ethanolamine-phosphate cytidylyltransferase"
                     /label=ECT1 mRNA
                     /note="/transcript_id=NM_001181136.1"
                     /db_xref="GeneID:852890"
     gene            4548..5043
                     /gene="ECT1"
                     /gene_synonym="MUQ1"
                     /locus_tag="YGR007W"
                     /label=ECT1
                     /db_xref="GeneID:852890"
     primer_bind     4548..4568
                     /label=Primer 1
     CDS             complement(5213..5467)
                     /codon_start=1
                     /gene="STF2"
                     /locus_tag="YGR008C"
                     /product="ATPase-stabilizing factor family protein"
                     /label=STF2
                     /note="Protein involved in resistance to desiccationstress;
                     Stf2p exhibits antioxidant properties, and its 
                     overexpression prevents ROS accumulation and apoptosis; 
                     binds to F0 sector of mitochondrial F1F0 ATPase in vitro 
                     and may modulate the inhibitory action of Inh1p and Stf1p; 
                     protein abundance increases in response to DNA replication 
                     stress; STF2 has a paralog, TMA10, that arose from the 
                     whole genome duplication"
                     /db_xref="GI:6321445"
                     /db_xref="GeneID:852891"
                     /db_xref="SGD:S000003240"
                     /experiment="EXISTENCE:direct assay:GO:0005737 cytoplasm 
                     [PMID:22442684]"
                     /experiment="EXISTENCE:mutant phenotype:GO:0071465cellular 
                     response to desiccation [PMID:22442684]"
                     /protein_id="NP_011522.1"
                     /translation="MTRTNKWTEREGKADPKYFSHTGNYGESPNHIKKQGSGKGNWGKP
                     GDEIDDLIDNGEIPPVFKKDRRGSNLQSHEQKFENVQKE"
     mRNA            complement(5213..5467)
                     /gene="STF2"
                     /locus_tag="YGR008C"
                     /product="ATPase-stabilizing factor family protein"
                     /label=STF2 mRNA
                     /note="/transcript_id=NM_001181137.1"
                     /db_xref="GeneID:852891"
     gene            complement(5213..5467)
                     /gene="STF2"
                     /locus_tag="YGR008C"
                     /label=STF2
                     /db_xref="GeneID:852891"
     primer_bind     5514..5572
                     /label=p-TEF1-ACC1-2F
     primer_bind     complement(5523..5581)
                     /label=p-TEF1-ACC1-1R
     primer_bind     complement(5525..5572)
                     /label=p-720up-R
     promoter        5550..5957
                     /gene="S. cerevisiae TEF1"
                     /label=TEF1 promoter
                     /note="promoter for EF-1-alpha"
     primer_bind     5552..5576
                     /label=P-TEF1-BSaI-R
     primer_bind     5820..5839
                     /label=pt-BC4(TEF1)
     primer_bind     5921..5979
                     /label=p-TEF1-ACC1-3F
     primer_bind     5930..5978
                     /label=P-Sp512ACC1-F1
     primer_bind     complement(5938..5996)
                     /label=p-TEF1-ACC1-2R
     primer_bind     complement(5938..5961)
                     /label=p-TEF1-PGK1-F
     CDS             5958..13088
                     /codon_start=1
                     /label=ACC
                     /translation="MEGNNNKQPRSFPNMEDYVQKQGGKRVIKKLLLATNGMAGAKAIR
                     SLRNWCYSTFQNEKEITIVAMATPEDLSANAEYIRAADQVCHVPGGSNVNNYANVSLIV
                     EVAQQYKVDAVWAGWGHASENPLLPSTLAELGIIFVGPPAGPMNALGDKIMSSIIAQSC
                     DCPMIAWNGSDIRVNYKNDGGVSDEIFDEANVQTVEEALKQIEKIGVPVMIKASEGGGG
                     KGIRLVDDYSKVEACFRQVQSEVPGSPIFIMRLAERARHLEVQLIADEYGNAIALSGRD
                     CSVQRRHQKILEEGPPVAAKPDVWKQMEHAAIRLAKEVGYVNAGTVEYLYDDNDKFFFL
                     ELNPRLQVEHPVTEMITGTNVPACQIQIAMGIPLYRIPDIRRFYGCEDLYADEVIDFED
                     EYRENGTVKSITRGHTIAARITAENPFNGFQPTIGQITEINFRSSRNVWGYFSVDSSGR
                     VHEFADSQIGHVFAWGETREESRRNLAMALHDLSIRGEIRTTIEYLKDLIESEDYVANK
                     FNTAWLDARIKRNVAVSKMDPLTIAIVGGVCTAHREIAARASDYASMLERGQLPPTQLL
                     DQTHKFELIYEGVKYKLVGKHTGETTYRLFCNDTFVDAELRCLADGGFLVLIGGHSHVA
                     YVKEDVGAQRYMIDGQTCLFEDEYDPTQMRAQMGGKLLRYLVEDGAKLQKGDAFAEIEV
                     MKMNMTLSALESGTITLHKTAGAVMEPGDMICTMELADPSKVQKATLFEGKFPTLGEPW
                     PQTLRNMPHHTLERAQTKLACVMAGYAVDENVLEGALNDLRSALQSPLLPVLEIENILS
                     RTKHALPKKLLSKLESLCREFRNRDPAATIEDTAKFAQDVYAATQEFATESVSEILKAS
                     EAYSEGLGLLHARILAKLVDSYVEVESKFAELELSDAADKDDVLQELRLQNVSDLPKVQ
                     RFALAHHSRKPRDSLVMSILSELDSLMRSAKPGASKLRTECAKVMQELAALQGIKTTDV
                     ALEARQSLIEMERTYDEQLKVVTDKLTRVMKGDGEAHDELVHSTEPVLAYLMDIVSRYN
                     EQPSDLRQAALRMYVERVYAAYKVVDTKTQESSKHNLNCDFTFFSEATDSVQMGGSSGT
                     MLTNVSSFEDLTSVLSNQGGLSLADLNRSVNDDSNRSDAETSSVGLDLDNVTFGESRGV
                     TTASTVSTNTPTGKSLLASRDFKARSASVEGPSNSVPPYVNRKGKLLYFEDMDELKAGL
                     ATGVKDFPTRESEEITTPLNVMHVVVGTTFDRETDVSAELYDVVQKHKEILDNHLVRRI
                     TFAVVRSKYEEADRHVAIVAGHGGHFFTFRNSSGFEEDRLVRNIETPLAFQLDLQRLSN
                     FNIRMVPIGRSMSRSQAVHVYEATPKNSGSTNSAGMRRFFVRALVREAERVKLDVGTYD
                     AYPGPERVFVQALRALESVQDDSKAKARKNHIFMNVLSDAATVNAEYVEGIIRTLHRRY
                     AKRLIAQNVEEFEIRVNAVLAEGAPSMPIRVIASNPTGFALNIDTYVEASDPTNPQDSM
                     YYSISEGDGGLGGALAAMGLGTNEADIDGTASTGNLHGKPLYTPYPVADEFDDRRARAR
                     AASTTFAYDFPDLFRKSIEFAWRQYLSSTGVKEIMPPRKLLVETEELVLDDDFEAGDLI
                     DPVAAPHLCRVDRKAGRNSIGMVAWRFIMRTPQYPKGREVVVIANDITVKAGSFGTRED
                     ALFDQASKYARVNGLPRLYIAANSGARIGMADEVKRAFQVKWVNDEDPTKGYEYIYVDE
                     DTYNQLGPDGRKSLLAERVEGTDHFRLNAIVGESPDLGVENLRGSGTIAGETARAYDES
                     FTLSYVSGRSVGIGAYLIRLGQRVVQKGKNAPILLTGYQALNSLMGRDVYTSNLQLGGT
                     KVMYANGVSHLSVRHDLEGVASMVKWLSYIPERRGAALPLSALSIGDRVDRDVEVHPRD
                     LGNEYDPRTLLTGYAKDEETFLGGFFDKDSFTETLSGWARTVITGRARLGKIPMGVIIS
                     EIRTVEARAPADPAAPDSQERIWNQAGQVWFPDSSYKTAQAIGDFNREGLPLMLFANWR
                     GFSGGTRDMFDQIVKFGAYIVDALVEYKQPVFVYIPPFGELRGGAWVVVDETINASMME
                     MYADTDARGGVLEPAGVVSIKYRTKDVVATARRVDSKLRELVEKLKLAGADSAEAPKLK
                     EEIAQREKLLTPIFHQIAVHFGDLHDRPGRMQAKGVIRKTIEWSSSRRFFHSRLRRRLA
                     ELESVKEIKKVLALNTELESQVSGAASVTGSTASDSTAETPKVDDSAPLEILESVFNAT
                     YTSSVPDWSNDSLVCDWLESEEGKQAIERHLATIRANAISNQVVALGQQDPKAILKGLM
                     GLISKLQETGREEERDSVVQILRRGVYLLQ"
     primer_bind     complement(5999..6018)
                     /label=pt-Sp512ACC1-R
     primer_bind     complement(5999..6014)
                     /label=pt-SpACC1-R
     primer_bind     9570..9594
                     /label=P-Sp512ACC1-F2
     primer_bind     complement(9608..9632)
                     /label=P-Sp512ACC1-R1
     primer_bind     complement(10791..10810)
                     /label=Primer 9
     primer_bind     12345..12364
                     /label=Primer 4
     primer_bind     complement(12562..12581)
                     /label=Primer 5
     CDS             12705..12767
                     /codon_start=1
                     /label=intron?/extracellular solute-binding protein
                     /translation="VSGAASVTGSTASDSTAETPK"
     primer_bind     12998..13019
                     /label=pt-Sp512ACC1-F
     primer_bind     13062..13120
                     /label=p-TEF1-ACC1-4F
     primer_bind     complement(13065..13111)
                     /label=P-Sp512ACC1-R2
     primer_bind     complement(13069..13127)
                     /label=p-TEF1-ACC1-3R
     primer_bind     13076..13109
                     /label=P-SPAAC-ADH1t-F
     terminator      13089..13254
                     /label=ADH1 terminator
                     /note="transcription terminator for the S. cerevisiae 
                     alcohol dehydrogenase 1 (ADH1) gene"
     primer_bind     complement(13199..13218)
                     /label=pt-ADH1tr
     primer_bind     13216..13274
                     /label=p-TEF1-ACC1-5F
     primer_bind     complement(13236..13294)
                     /label=p-TEF1-ACC1-4R
     primer_bind     complement(13236..13272)
                     /label=P-SPAAC-ADH1t-R
     primer_bind     13248..13274
                     /label=p-720-DW-F
     rep_origin      13519..13767
                     /note="ARS720; Autonomously Replicating Sequence"
                     /db_xref="SGD:S000118460"
     CDS             complement(13837..14261)
                     /codon_start=1
                     /gene="SEC9"
                     /gene_synonym="HSS7"
                     /locus_tag="YGR009C"
                     /product="Sec9p"
                     /label=SEC9
                     /note="t-SNARE protein required for secretoryvesicle-plasma
                     membrane fusion; similar to but not functionally redundant 
                     with Spo20p; interacts non-exocyst bound Sec6p; SNAP-25 
                     homolog"
                     /db_xref="GI:398365079"
                     /db_xref="GeneID:852892"
                     /db_xref="SGD:S000003241"
                     /experiment="EXISTENCE:direct assay:GO:0005484 SNAPreceptor
                     activity [PMID:16339720]"
                     /experiment="EXISTENCE:direct assay:GO:0005829 cytosol 
                     [PMID:26928762]"
                     /experiment="EXISTENCE:direct assay:GO:0005935 cellularbud 
                     neck [PMID:26928762]"
                     /experiment="EXISTENCE:direct assay:GO:0006906 
                     vesiclefusion [PMID:11001046]"
                     /experiment="EXISTENCE:direct assay:GO:0019897 
                     extrinsiccomponent of plasma membrane [PMID:7954793]"
                     /experiment="EXISTENCE:direct assay:GO:0031201 SNAREcomplex
                     [PMID:9195974]"
                     /experiment="EXISTENCE:genetic 
                     interaction:GO:0006887exocytosis [PMID:12913108]"
                     /protein_id="NP_011523.3"
                     /translation="FNSKRRRREREEQLKNRKIEEKLMREQTSQQLSQSTQRIEGAMNA
                     NNNISEVRERYQRKNVLEKAKRYQFENDEEDDEMELEIDRNLDQIQQVSNRLKKMALTT
                     GKELDSQQKRLNNIEESTDDLDINLHMNTNRLAGIR"
     mRNA            complement(13837..14261)
                     /gene="SEC9"
                     /gene_synonym="HSS7"
                     /locus_tag="YGR009C"
                     /product="Sec9p"
                     /label=SEC9 mRNA
                     /note="/transcript_id=NM_001181138.3"
                     /db_xref="GeneID:852892"
     gene            complement(13837..14261)
                     /gene="SEC9"
                     /gene_synonym="HSS7"
                     /locus_tag="YGR009C"
                     /label=SEC9
                     /db_xref="GeneID:852892"
     primer_bind     complement(14240..14298)
                     /label=p-TEF1-ACC1-5R
     primer_bind     complement(14242..14294)
                     /label=p-720-DW-R
     primer_bind     14267..14284
                     /label=PXW55-R4
     primer_bind     14269..14287
                     /label=P-Ori-Amp-F4
     primer_bind     complement(14447..14466)
                     /label=pt-BC5(55)
ORIGIN
        1 tcttccgctt cctcgctcac tgactcgctg cgctcggtcg ttcggctgcg gcgagcggta
       61 tcagctcact caaaggcggt aatacggtta tccacagaat caggggataa cgcaggaaag
      121 aacatgtgag caaaaggcca gcaaaaggcc aggaaccgta aaaaggccgc gttgctggcg
      181 tttttccata ggctccgccc ccctgacgag catcacaaaa atcgacgctc aagtcagagg
      241 tggcgaaacc cgacaggact ataaagatac caggcgtttc cccctggaag ctccctcgtg
      301 cgctctcctg ttccgaccct gccgcttacc ggatacctgt ccgcctttct cccttcggga
      361 agcgtggcgc tttctcatag ctcacgctgt aggtatctca gttcggtgta ggtcgttcgc
      421 tccaagctgg gctgtgtgca cgaacccccc gttcagcccg accgctgcgc cttatccggt
      481 aactatcgtc ttgagtccaa cccggtaaga cacgacttat cgccactggc agcagccact
      541 ggtaacagga ttagcagagc gaggtatgta ggcggtgcta cagagttctt gaagtggtgg
      601 cctaactacg gctacactag aaggacagta tttggtatct gcgctctgct gaagccagtt
      661 accttcggaa aaagagttgg tagctcttga tccggcaaac aaaccaccgc tggtagcggt
      721 ggtttttttg tttgcaagca gcagattacg cgcagaaaaa aaggatctca agaagatcct
      781 ttgatctttt ctacggggtc tgacgctcag tggaacgaaa actcacgtta agggattttg
      841 gtcatgagat tatcaaaaag gatcttcacc tagatccttt taaattaaaa atgaagtttt
      901 aaatcaatct aaagtatata tgagtaaact tggtctgaca gttaccaatg cttaatcagt
      961 gaggcaccta tctcagcgat ctgtctattt cgttcatcca tagttgcctg actccccgtc
     1021 gtgtagataa ctacgatacg ggagggctta ccatctggcc ccagtgctgc aatgataccg
     1081 cgagacccac gctcaccggc tccagattta tcagcaataa accagccagc cggaagggcc
     1141 gagcgcagaa gtggtcctgc aactttatcc gcctccatcc agtctattaa ttgttgccgg
     1201 gaagctagag taagtagttc gccagttaat agtttgcgca acgttgttgc cattgctaca
     1261 ggcatcgtgg tgtcacgctc gtcgtttggt atggcttcat tcagctccgg ttcccaacga
     1321 tcaaggcgag ttacatgatc ccccatgttg tgcaaaaaag cggttagctc cttcggtcct
     1381 ccgatcgttg tcagaagtaa gttggccgca gtgttatcac tcatggttat ggcagcactg
     1441 cataattctc ttactgtcat gccatccgta agatgctttt ctgtgactgg tgagtactca
     1501 accaagtcat tctgagaata gtgtatgcgg cgaccgagtt gctcttgccc ggcgtcaata
     1561 cgggataata ccgcgccaca tagcagaact ttaaaagtgc tcatcattgg aaaacgttct
     1621 tcggggcgaa aactctcaag gatcttaccg ctgttgagat ccagttcgat gtaacccact
     1681 cgtgcaccca actgatcttc agcatctttt actttcacca gcgtttctgg gtgagcaaaa
     1741 acaggaaggc aaaatgccgc aaaaaaggga ataagggcga cacggaaatg ttgaatactc
     1801 atactcttcc tttttcaata ttattgaagc atttatcagg gttattgtct catgagcgga
     1861 tacatatttg aatgtattta gaaaaataaa caaatagggg ttccgcgcac atttccccga
     1921 aaagtgccac ctgacgtcta agaaaccatt attatcatga cattaaccta taaaaatagg
     1981 cgtatcacga ggccctttcg tcttcaagaa ttagcttttc aattcaattc atcatttttt
     2041 ttttattctt ttttttgatt tcggtttctt tgaaattttt ttgattcggt aatctccgaa
     2101 cagaaggaag aacgaaggaa ggagcacaga cttagattgg tatatatacg catttgtagt
     2161 gttgaagaaa catgagattg gtatatatac gcatttgtag tgttgaagaa acatgaaatt
     2221 gcccagtatt cttaacccaa ctgcacagaa caaaaacatg caggaaacga agataaatca
     2281 tgtcgaaagc tacatataag gaacgtgctg ctactcatcc tagtcctgtt gctgccaagc
     2341 tatttaatat catgcacgaa aagcaaacaa acttgtgtgc ttcattggat gttcgtacca
     2401 ccaaggaatt actggagtta gttgaagcat taggtcccaa aatttgttta ctaaaaacac
     2461 atgtggatat cttgactgat ttttccatgg agggcacagt taagccgcta aaggcattat
     2521 ccgccaagta caatttttta ctcttcgaag acagaaaatt tgctgacatt ggtaatacag
     2581 tcaaattgca gtactctgcg ggtgtataca gaatagcaga atgggcagac attacgaatg
     2641 cacacggtgt ggtgggccca ggtattgtta gcggtttgaa gcaggcggca gaagaagtaa
     2701 caaaggaacc tagaggcctt ttgatgttag cagaattgtc atgcaagggc tccctatcta
     2761 ctggagaata tactaagggt actgttgaca ttgcgaagag cgacaaagat tttgttatcg
     2821 gctttattgc tcaaagagac atgggtggaa gagatgaagg ttacgattgg ttgattatga
     2881 cacccggtgt gggtttagat gacaagggag acgcattggg tcaacagtat agaaccgtgg
     2941 atgatgtggt ctctacagga tctgacatta ttattgttgg aagaggacta tttgcaaagg
     3001 gaagggatgc taaggtagag ggtgaacgtt acagaaaagc aggctgggaa gcatatttga
     3061 gaagatgcgg ccagcaaaac taaaaaactg tattataagt aaatgcatgt atactaaact
     3121 cacaaattag agcttcaatt taattatatc agttattacc caattctcat gtttgacagc
     3181 ttatcatcgg atcgatccaa tatcaaagga aatgatagca ttgaaggatg agactaatcc
     3241 aattgaggag tggcagcata tagaacagct aaagggtagt gctgaaggaa gcatacgata
     3301 ccccgcatgg aatgggataa tatcacagga ggtactagac tacctttcat cctacataaa
     3361 tagacgcata taagtacgca tttaagcata aacacgcact atgccgttct tctcatgtat
     3421 atatatatac aggcaacacg cagatatagg tgcgacgtga acagtgagct gtatgtgcgc
     3481 agctcgcgtt gcattttcgg aagcgctcgt tttcggaaac gctttgaagt tcctattccg
     3541 aagttcctat tctctagcta gaaagtatag gaacttcaga gcgcttttga aaaccaaaag
     3601 cgctctgaag acgcactttc aaaaaaccaa aaacgcaccg gactgtaacg agctactaaa
     3661 atattgcgaa taccgcttcc acaaacattg ctcaaaagta tctctttgct atatatctct
     3721 gtgctatatc cctatataac ctacccatcc acctttcgct ccttgaactt gcatctaaac
     3781 tcgacctcta cattttttat gtttatctct agtattactc tttagacaaa aaaattgtag
     3841 taagaactat tcatagagtg aatcgaaaac aatacgaaaa tgtaaacatt tcctatacgt
     3901 agtatataga gacaaaatag aagaaaccgt tcataatttt ctgaccaatg aagaatcatc
     3961 aacgctatca ctttctgttc acaaagtatg cgcaatccac atcggtatag aatataatcg
     4021 gggatgcctt tatcttgaaa aaatgcaccc gcagcttcgc tagtaatcag taaacgcggg
     4081 aagtggagtc aggctttttt tatggaagag aaaatagaca ccaaagtagc cttcttctaa
     4141 ccttaacgga cctacagtgc aaaaagttat caagagactg cattatagag cgcacaaagg
     4201 agaaaaaaag taatctaaga tgctttgtta gaaaaatagc gctctcggga tgcatttttg
     4261 tagaacaaaa aagaagtata gattctttgt tggtaaaata gcgctctcgc gttgcatttc
     4321 tgttctgtaa aaatgcagct cagattcttt gtttgaaaaa ttagcgctct cgcgttgcat
     4381 ttttgtttta caaaaatgaa gcacagattc ttcgttggta aaatagcgct ttcgcgttgc
     4441 atttctgttc tgtaaaaatg cagctcagat tctttgtttg aaaaattagc gctctcgcgt
     4501 tgcatttttg ttctacaaaa tgaagcacag atgcttcgtt ggaattccca ggaattgagt
     4561 ttctattctg tcgcccaaga tgccgtttca aaacattgtt atgtctttca gagggatttg
     4621 gacaatgtct tggtcaatgg tggatacaaa ttcgatgcag aagattgtgt ttatgttgac
     4681 ggggattttg acttattcca tatgggggat attgatcagt taagaaagct gaaaatggat
     4741 cttcaccccg ataagaaatt gattgttggt attaccacaa gcgattactc gagtaccatt
     4801 atgacgatga aggaacgcgt cttgagcgtt ttaagttgta aatatgttga tgccgttatt
     4861 atcgatgctg acgccacctc aatgtctcag tataactgcg agaagtatca tattggcacg
     4921 gctgtcctca ctgctgccgg aaaattcagt gaatacttga ctaaagagct tattgtgaag
     4981 agggtggaat cgcaaaggga ggtttacatt gcgaggaacc aaaaaaaggg aatgtccata
     5041 taaacaaatg ttgaaaactt cttcgaacgt aaattaaatg gatgtaagaa aactgtatta
     5101 cataagtcat gaagtaggca tgcaagtata tacctataga tgcatataaa tcagtggaga
     5161 aggccactat ccttcagaga tcaaaaaacc tttttttatc ttgaaaacgc cctcattcct
     5221 tttggacgtt ttcaaacttt tgttcatgcg attgcaaatt tgagcctctt ctatctttct
     5281 tgaacactgg gggtatttca ccattatcaa ttaagtcatc aatctcatcg cctggcttac
     5341 cccaattacc cttgccggaa ccttgcttct tgatgtgatt tggagattca ccgtagttac
     5401 cagtgtgcga aaagtacttt ggatcagcct ttccttcacg ttcggtccac ttgtttgttc
     5461 tcgtcatttt ttctgattgg ttgtacactt gagcggtttg ttactgttga ttgttcgttt
     5521 atttgtataa ttgagtttac acaacaattg cacacaccat agcttcaaaa tgtttctact
     5581 ccttttttac tcttccagat tttctcggac tccgcgcatc gccgtaccac ttcaaaacac
     5641 ccaagcacag catactaaat ttcccctctt tcttcctcta gggtgtcgtt aattacccgt
     5701 actaaaggtt tggaaaagaa aaaagaggcc gcctcgtttc tttttcttcg tcgaaaaagg
     5761 caataaaaat ttttatcacg tttctttttc ttgaaaattt ttttttttga tttttttctc
     5821 tttcgatgac ctcccattga tatttaagtt aataaacggt cttcaatttc tcaagtttca
     5881 gtttcatttt tcttgttcta ttacaacttt ttttacttct tgctcattag aaagaaagca
     5941 tagcaatcta atctaagatg gagggcaaca acaacaagca accccgttct ttccccaaca
     6001 tggaggatta cgtccagaag cagggcggta agcgtgtgat caagaagctc cttcttgcca
     6061 ctaacggtat ggccggcgca aaggcaattc gctcccttcg caactggtgc tactctacct
     6121 ttcagaatga gaaggagatc accattgtgg ccatggccac ccctgaggat cttagcgcca
     6181 acgctgagta catccgcgct gccgaccagg tttgccacgt gcccggaggc tccaacgtca
     6241 acaactacgc caacgtcagc ttaatcgtcg aggtcgctca gcagtacaag gtcgatgccg
     6301 tgtgggctgg ctggggtcac gccagtgaga accctttgct cccgagcacc ctcgccgagc
     6361 ttggcatcat ttttgttggc ccccctgctg gccccatgaa cgctcttggt gacaagatta
     6421 tgagcagcat tatcgctcag tcctgtgact gccccatgat tgcctggaac ggttctgaca
     6481 tccgtgtgaa ctacaagaac gatggcggtg tctccgacga gatcttcgat gaggctaacg
     6541 ttcagactgt agaggaagcc ttgaagcaga tcgagaagat tggtgttccc gtcatgatca
     6601 aggccagtga aggtggtggt ggtaagggta tccgtcttgt cgacgactac tccaaggtcg
     6661 aggcatgctt tcgccaggtc caatctgagg tccccggatc ccctatcttc atcatgcgtc
     6721 tcgccgagcg tgctcgccac ttggaggttc agctcattgc tgacgagtac ggtaacgcca
     6781 tcgctctcag cggacgtgac tgctctgtac agcgtcgtca ccagaagatt ctcgaggagg
     6841 gtccccccgt tgccgccaag cccgatgtct ggaagcagat ggagcacgct gccatccgtc
     6901 ttgccaagga ggttggctac gtcaacgccg gtaccgtcga gtacctttac gacgacaacg
     6961 ataagttctt cttcttggag ctcaacccgc gtctccaggt tgagcaccct gtcactgaga
     7021 tgatcaccgg aaccaacgta cctgcctgcc agatccagat tgccatgggt atccccctct
     7081 accgcatccc ggacatccgc cgcttctacg gttgtgagga cctctatgct gacgaagtca
     7141 ttgacttcga ggatgagtac cgtgagaacg gcaccgtcaa gagcatcact cgcggccaca
     7201 ccatcgctgc tcgtattact gctgagaacc ccttcaacgg attccagcct accatcggtc
     7261 agattactga aatcaacttc cgcagctccc gcaacgtttg gggttacttc agtgttgaca
     7321 gttctggtcg tgttcacgag tttgctgact cccagattgg tcatgttttt gcttggggtg
     7381 agactcgtga ggagtcccgc cgtaacctcg ccatggccct ccacgacctt tccattcgtg
     7441 gtgagatccg taccaccatc gagtacctca aggacctcat tgagtccgaa gactacgttg
     7501 ccaacaagtt caacactgct tggctcgacg cccgtatcaa gcgcaacgtt gccgtctcca
     7561 agatggaccc gctcaccatt gccatcgttg gtggtgtgtg cacggcccac cgcgagatcg
     7621 ccgcccgcgc ctctgattac gccagcatgc tcgagcgtgg ccagctcccg cccacccagc
     7681 tcctcgacca aactcacaag ttcgagctca tctacgaggg tgtcaagtac aagctcgttg
     7741 gcaagcacac cggtgagacc acttaccgcc tgttctgcaa cgacaccttt gttgatgccg
     7801 agcttcgctg cctcgccgac ggtggcttcc ttgtgctcat tggcggccac tctcacgtcg
     7861 catacgtcaa ggaggacgtt ggtgctcagc gctacatgat cgatggccag acctgcctct
     7921 ttgaggatga gtacgaccct acccagatgc gtgctcagat gggtggcaag ctcctccgct
     7981 acctcgtaga ggatggcgcc aaactccaga agggcgatgc ctttgctgag attgaggtca
     8041 tgaaaatgaa catgaccctc agtgctcttg agtctggtac catcactctc cacaagaccg
     8101 ctggtgccgt catggagccc ggtgacatga tctgtaccat ggagctcgct gaccccagca
     8161 aggtccagaa ggccaccctc ttcgagggca agttccccac tcttggcgag ccctggcccc
     8221 agaccctccg caacatgccc caccacactc tcgagcgtgc ccagaccaag ctcgcctgtg
     8281 tcatggctgg ttacgctgtt gatgagaacg ttcttgaggg agccctcaac gacctccgca
     8341 gtgccctcca gagcccgctc ctcccggtcc ttgagattga gaacattctt tcccgcacca
     8401 agcatgctct ccccaagaag cttctctcta agctcgagag tctctgccgt gagttccgca
     8461 accgcgaccc ggctgccact atcgaggaca ccgccaagtt tgcccaggat gtgtacgctg
     8521 ctacccagga gttcgccact gagtcagtga gcgagatcct caaggcctct gaggcttact
     8581 ccgagggtct tggtctcctc cacgctcgca tcctcgctaa gcttgttgac tcctacgttg
     8641 aggtcgaatc caagttcgct gagcttgagc tctccgacgc ggctgacaag gacgatgtac
     8701 tccaggagct ccgtctccag aacgtgagcg acctccccaa ggtccagcgc tttgccctcg
     8761 ctcaccactc ccgcaagccc cgtgactccc ttgtcatgag catcctctct gagcttgata
     8821 gcctcatgcg ctccgccaag ccgggcgcct ccaagcttcg cactgagtgc gccaaggtca
     8881 tgcaggagct tgctgccctc cagggcatca agaccaccga tgtcgctctc gaggctcgcc
     8941 aatcgctcat tgagatggag cgcacctacg acgagcagct caaggttgtc accgacaagc
     9001 tcacccgcgt catgaagggc gatggtgagg cccatgatga gctcgtacac tctactgagc
     9061 ctgttcttgc ttacctcatg gacattgtct ctcgttacaa cgagcagccc tctgaccttc
     9121 gccaagctgc tctccgcatg tacgtcgagc gtgtctacgc cgcctacaag gtggttgaca
     9181 ccaagaccca ggagagctct aagcacaacc tcaactgcga cttcaccttc ttctctgagg
     9241 ccaccgactc cgtccagatg ggcggctcct ctggcaccat gctcaccaac gtgtcttcct
     9301 tcgaggatct caccagtgtg ctcagcaacc agggtggtct cagccttgct gacctcaacc
     9361 gttctgtcaa cgatgacagc aaccgctccg atgccgagac cagcagcgtt ggccttgacc
     9421 tcgacaatgt cacttttggc gagtcccgcg gcgtgaccac tgcctccact gtctccacca
     9481 acacccctac tggcaagtct ctcctcgcct cccgcgactt caaggctcgc tccgcttctg
     9541 tggagggacc ctcgaactcc gtccctccct acgtgaaccg caagggcaag cttctctact
     9601 tcgaggacat ggacgagctt aaggctggtc ttgccaccgg cgtcaaggac ttccctactc
     9661 gcgagtctga ggagatcacc accccgctca acgtgatgca cgttgttgtt ggtaccacct
     9721 tcgaccgcga gactgatgtc tccgccgagc tctacgatgt tgtgcagaag cacaaggaga
     9781 tcctcgacaa ccaccttgtt cgtcgtatca ccttcgctgt tgtgcgctcc aagtacgagg
     9841 aggctgaccg tcacgtcgcc attgtcgctg gccacggtgg tcacttcttt accttccgca
     9901 acagctctgg ctttgaggag gaccgcctcg tgcgcaacat cgagaccccg cttgccttcc
     9961 agctcgacct ccagcgcctc tcgaacttca acattcgcat ggtgcccatt ggtcgcagca
    10021 tgagccgctc tcaggccgtg cacgtgtacg aggccacccc gaagaactct ggcagcacca
    10081 actctgctgg catgcgccgc ttcttcgtgc gtgccctcgt ccgcgaggcc gagcgcgtca
    10141 agcttgatgt tggcacttac gatgcttacc ctggtcctga gcgtgtcttc gtgcaggccc
    10201 tccgtgccct cgagtctgtc caggatgact ccaaggctaa ggcccgtaag aaccatatct
    10261 tcatgaacgt tcttagcgat gctgccaccg tcaacgccga gtacgttgag ggcatcatcc
    10321 gcactcttca ccgccgttac gctaagcgct tgatcgctca gaatgttgag gagttcgaga
    10381 tccgtgtcaa cgctgttctt gctgagggcg cccccagcat gcccatccgt gtcatcgcct
    10441 ccaacccgac tggctttgct ctcaacatcg atacttacgt cgaggcctct gacccgacca
    10501 acccccagga ctccatgtac tactccatct ctgagggtga tggtggcctt ggtggcgccc
    10561 ttgccgctat gggccttggt accaacgagg ctgacattga tggcactgcc agcactggca
    10621 acctccacgg caagcctctc tacaccccct accctgttgc cgatgagttt gatgaccgcc
    10681 gtgcccgcgc ccgcgctgcc agcaccacct tcgcttacga cttcccggat ctcttccgca
    10741 agtccatcga gtttgcttgg cgccagtacc tcagctccac cggtgttaag gagatcatgc
    10801 ctccccgtaa gctccttgtg gagaccgagg agctcgtcct tgacgacgac ttcgaggccg
    10861 gtgacctcat tgaccctgtc gcagctcccc acctctgccg tgtggaccgt aaggccggcc
    10921 gcaactccat cggcatggtt gcctggcgct tcatcatgcg cactcctcag taccccaagg
    10981 gtcgcgaggt cgtcgtgatt gccaacgaca ttaccgtcaa ggccggatcc ttcggtaccc
    11041 gtgaggatgc gctctttgac caggcctcca agtacgcccg tgtcaacggt ctccctcgtc
    11101 tttacatcgc tgccaactcc ggtgcccgca tcggcatggc tgacgaggtc aagcgtgcct
    11161 tccaggttaa gtgggtcaac gatgaggacc ccaccaaggg ttacgagtac atctacgtcg
    11221 acgaggatac ctacaaccag cttggtcctg atggtcgcaa gagtctcctc gctgagcgtg
    11281 ttgagggtac tgatcacttc cgcctcaacg ctattgtcgg tgagtccccg gatcttggtg
    11341 ttgagaactt gcgtggcagt ggtaccattg ccggtgagac cgctcgtgct tacgacgaat
    11401 ccttcacctt gtcctacgtg tctggtcgct ctgtcggtat cggtgcttac cttattcgtc
    11461 tcggccagcg tgtcgtgcag aagggtaaga acgcccctat cctcctcact ggttaccagg
    11521 ctctcaactc cctcatgggc cgcgacgtgt acacctccaa cttgcagctc ggtggtacca
    11581 aggtcatgta cgccaacggt gtctcccacc tcagcgtgcg ccacgacctc gagggtgttg
    11641 cctccatggt caagtggctc tcctacatcc cggagcgccg cggagctgct cttcccctct
    11701 ctgccctctc catcggcgac cgcgtcgacc gtgatgtcga ggtgcacccg cgtgaccttg
    11761 gtaacgagta cgacccgcgt acgctcttga ccggttacgc caaggatgag gagaccttcc
    11821 ttggtggatt cttcgataag gattccttca ctgagactct ctccggctgg gctcgcaccg
    11881 ttattactgg ccgtgctcgc ctcggaaaga tccccatggg tgtcatcatc tccgagatcc
    11941 gcactgtcga ggcccgtgcc ccggctgacc ctgctgcccc ggactcgcag gagcgtatct
    12001 ggaaccaggc tggtcaggtt tggttcccgg attcttccta caagaccgcc caggccattg
    12061 gtgacttcaa ccgcgagggt cttcccctca tgctctttgc caactggcgt ggattctccg
    12121 gtggtactcg cgacatgttt gaccagattg tcaagtttgg tgcctacatc gtcgatgccc
    12181 tcgttgagta caagcagcct gtcttcgtgt acatcccgcc cttcggtgag ctccgcggtg
    12241 gtgcctgggt cgtcgttgac gagaccatta acgccagcat gatggagatg tacgccgaca
    12301 ctgacgcccg tggtggtgtt ctcgagccgg ctggtgttgt atctatcaag taccgcacca
    12361 aggacgttgt tgccaccgct cgccgcgttg acagcaagct ccgcgagctt gtcgagaagc
    12421 tcaagctcgc cggtgctgac tctgctgagg cccccaagct caaggaggag attgcccagc
    12481 gtgagaagct ccttaccccg atcttccacc agatcgctgt tcactttggt gacctccacg
    12541 atcgccccgg ccgcatgcag gcgaagggtg ttatccgcaa gaccatcgag tggtcttctt
    12601 cccgtcgctt cttccacagc cgtctccgcc gccgcttggc agagctcgag agcgtcaagg
    12661 agatcaagaa ggtgctcgcg ctcaacaccg agctcgagag ccaggtctct ggtgccgcct
    12721 ctgtgactgg ctccactgcc tcggacagta ctgccgagac tcccaaggtg gacgactccg
    12781 ccccgctcga gattctcgag tctgtgttca acgctactta cacctccagt gttccggact
    12841 ggtccaacga ctctcttgtc tgcgactggc tcgagtctga ggagggtaag caggcaattg
    12901 agcgccacct tgccactatc cgtgccaacg ccatctccaa ccaggttgtg gctcttggtc
    12961 agcaggaccc caaggctatc ctcaagggtc ttatgggact catctccaag ctccaggaga
    13021 ctggccgcga ggaggagcgc gactctgttg tgcagatcct ccgccgtggt gtctacctcc
    13081 tccagtaagc gaatttctta tgatttatga tttttattat taaataagtt ataaaaaaaa
    13141 taagtgtata caaattttaa agtgactctt aggttttaaa acgaaaattc ttattcttga
    13201 gtaactcttt cctgtaggtc aggttgcttt ctcaggtata gcatgaggtc gctcattagg
    13261 gccaagagag tgacaaaaag caaacttata aatagtcctt ttatacaaat gacaagtgtt
    13321 cgcttctgcg ctcgcagccc cctgttttcg aaggagtttc ttagcctaag ctaggcaggc
    13381 gcgcccccat tatctatccc ttcattgctt actgagaggt tttcctcccc ccctccgcgt
    13441 atatttcctc cgctggagaa aattagttgt gggacggata gcatcactta attctgtacc
    13501 tttttgaaac tggcttggta ctttctgttg gatagcaaca tttcccgctg ggatacttca
    13561 acatgggcta tgaattttct tttgtctttt atcttttatc ttttatcttt tatctttaaa
    13621 ttatttgagc tcggttaagt tcataactat tgcgtgcccg aatggtattc tttcaattca
    13681 caaccaaaca ttaaaatgaa gaaagcatac tcttatatta tatcaatgtc tttttcttta
    13741 cttatttgtc tttgctcata aatttctaca taatggtagt aatggtgatg aaatgttgtt
    13801 acttgtgata tattacatag tttttacagg catattctat ctgatacctg ccaacctgtt
    13861 ggtattcata tggagattga tatctagatc atcagtgctt tcctcaatgt tgttgagacg
    13921 tttttgctga gagtctaatt ctttaccagt ggtcaaggcc attttcttca atctgttgct
    13981 aacctgctga atctggtcca aattcctatc aatttccaat tccatttcgt catcttcttc
    14041 atcattctca aactgatatc tctttgcctt ttctagaaca ttcttcctct gatatctttc
    14101 ccgcacctca cttatgttat tatttgcgtt catagcaccc tctattcttt gagtggactg
    14161 agacaattgt tgacttgttt gctctctcat taatttttct tcaattttcc tattcttcag
    14221 ctgctcttcc ctctcccttc tccttctctt ggaattaaac gggatcccgc ttggcgtaat
    14281 catggtcata gctgtttcct gtgtgaaatt gttatccgct cacaattcca cacaacatac
    14341 gagccggaag cataaagtgt aaagcctggg gtgcctaatg agtgagctaa ctcacattaa
    14401 ttgcgttgcg ctcactgccc gctttccagt cgggaaacct gtcgtgccag ctgcattaat
    14461 gaatcggcca acgcgcgggg agaggcggtt tgcgtattgg gcgc
//
