# Supplementary material for: Toward sustainable food preservatives: high-level production of sorbic acid in engineered Saccharomyces cerevisiae
Source: Nat Commun. 2026 Apr 21;17:5492. doi: 10.1038/s41467-026-72163-8 (PMC13284220; doi:10.1038/s41467-026-72163-8)
Supplement: Supplementary file 7 — Source data [file 41467_2026_72163_MOESM7_ESM.zip › Plasmid_Sequences/gb files/pZMLYRCd15-SpTAL1-SpTKL1-SpGND1.gb]

LOCUS       Exported               13942 bp DNA     circular SYN 05-SEP-2025
DEFINITION  EasyClone system-based yeast integrative vector carrying 
            loxP-flanked KlURA3 marker, integration into S. cerevisiae XII-1 
            chromosomal location, USER site for cloning, amp resistance.
ACCESSION   .
VERSION     .
KEYWORDS    308a
SOURCE      synthetic DNA construct
  ORGANISM  synthetic DNA construct
REFERENCE   1  (bases 1 to 13942)
  AUTHORS   Stovicek V, Borja GM, Forster J, Borodina I
  TITLE     EasyClone 2.0: expanded toolkit of integrative vectors for stable 
            gene expression in industrial Saccharomyces cerevisiae strains.
  JOURNAL   J Ind Microbiol Biotechnol. 2015 Sep 16.
  PUBMED    26376869
REFERENCE   2  (bases 1 to 13942)
  AUTHORS   .
  TITLE     Direct Submission
  JOURNAL   Exported Mar 19, 2026 from SnapGene 6.0.2
            https://www.snapgene.com
COMMENT     SGRef: number: 1; type: "Journal Article"; journalName: "J Ind 
            Microbiol Biotechnol. 2015 Sep 16."
FEATURES             Location/Qualifiers
     source          1..13942
                     /mol_type="other DNA"
                     /organism="synthetic DNA construct"
     source          2301..3296
                     /chromosome="X"
                     /strain="S288C"
                     /mol_type="genomic DNA"
                     /db_xref="taxon:559292"
                     /organism="Saccharomyces cerevisiae S288C"
     source          3297..10393
                     /chromosome="XVI"
                     /strain="S288C"
                     /mol_type="genomic DNA"
                     /db_xref="taxon:559292"
                     /organism="Saccharomyces cerevisiae S288C"
     source          3297..3963
                     /chromosome="XV"
                     /strain="S288C"
                     /mol_type="genomic DNA"
                     /db_xref="taxon:559292"
                     /organism="Saccharomyces cerevisiae S288C"
     source          4876..5277
                     /chromosome="XV"
                     /strain="S288C"
                     /mol_type="genomic DNA"
                     /db_xref="taxon:559292"
                     /organism="Saccharomyces cerevisiae S288C"
     source          7354..8754
                     /chromosome="II"
                     /strain="S288C"
                     /mol_type="genomic DNA"
                     /db_xref="taxon:559292"
                     /organism="Saccharomyces cerevisiae S288C"
     source          10394..11421
                     /chromosome="X"
                     /strain="S288C"
                     /mol_type="genomic DNA"
                     /db_xref="taxon:559292"
                     /organism="Saccharomyces cerevisiae S288C"
     source          join(11422..13942,1..2261)
                     /chromosome="II"
                     /strain="S288C"
                     /mol_type="genomic DNA"
                     /db_xref="taxon:559292"
                     /organism="Saccharomyces cerevisiae S288C"
     misc_feature    complement(1..804)
                     /label=URA3
     primer_bind     complement(10..29)
                     /label=P-URA-R
     misc_feature    complement(1311..2261)
                     /label=2u
     primer_bind     1853..1872
                     /label=pt-2u-F
     primer_bind     complement(2118..2137)
                     /label=PXW55-BSAI-R
     primer_bind     2119..2138
                     /label=pt-2u-F2
     primer_bind     2235..2293
                     /label=p-TAL1-TKL1-GND1-1F
     primer_bind     complement(2242..2269)
                     /label=PXW55-BSAI-R
     primer_bind     2243..2262
                     /label=pt-2u-F2
     primer_bind     complement(2249..2281)
                     /label=PXW55-F4
     primer_bind     2260..2285
                     /label=P-YRCd15-UP-F
     primer_bind     2260..2269
                     /label=pDELTA2-R2
     primer_bind     complement(2262..2300)
                     /label=PXW55-F5
     gene            complement(2301..3043)
                     /gene="MET5"
                     /gene_synonym="ECM17"
                     /locus_tag="YJR137C"
                     /label=MET5
                     /db_xref="GeneID:853602"
     mRNA            complement(2301..3043)
                     /gene="MET5"
                     /gene_synonym="ECM17"
                     /locus_tag="YJR137C"
                     /product="sulfite reductase (NADPH) subunit beta"
                     /label=MET5 mRNA
                     /note="/transcript_id=NM_001181795.1"
                     /db_xref="GeneID:853602"
     CDS             complement(2301..3043)
                     /codon_start=1
                     /gene="MET5"
                     /gene_synonym="ECM17"
                     /locus_tag="YJR137C"
                     /product="sulfite reductase (NADPH) subunit beta"
                     /EC_number="1.8.1.2"
                     /label=MET5
                     /note="Sulfite reductase beta subunit; involved in 
                     aminoacid biosynthesis, transcription repressed by 
                     methionine"
                     /db_xref="GI:14318438"
                     /db_xref="GeneID:853602"
                     /db_xref="SGD:S000003898"
                     /experiment="EXISTENCE:direct assay:GO:0000324 
                     fungal-typevacuole [PMID:26928762]"
                     /experiment="EXISTENCE:direct assay:GO:0004783 
                     sulfitereductase (NADPH) activity [PMID:6751400]"
                     /experiment="EXISTENCE:direct assay:GO:0005737 cytoplasm 
                     [PMID:14562095]"
                     /experiment="EXISTENCE:direct assay:GO:0009337 
                     sulfitereductase complex (NADPH) 
                     [PMID:6751400|PMID:9003798]"
                     /experiment="EXISTENCE:direct assay:GO:0010494 
                     cytoplasmicstress granule [PMID:26777405]"
                     /experiment="EXISTENCE:direct assay:GO:0071944 
                     cellperiphery [PMID:26928762]"
                     /experiment="EXISTENCE:mutant phenotype:GO:0000097 
                     sulfuramino acid biosynthetic process [PMID:1479340]"
                     /experiment="EXISTENCE:mutant phenotype:GO:0000103 sulfate 
                     assimilation [PMID:19236486]"
                     /protein_id="NP_116579.1"
                     /translation="MTASDLLTLPQLLAQYSSSAPQNKVFYTTSTKNSHSSFKGLESVA
                     TDATHLLNNQDPLNTIKDQLSKDILTTVFTDETTLVKSIHHLYSLPNKLPLVITVDLNL
                     QDYSAIPALKDLSFPILISSDLQTAISNADSSYKIATSSLTPVFHFLNLEKIGTSTAIE
                     QDIDFPTLEIANEETKVALSEATDSLTNFELVKGKESITTVIVNLSPYDAEFSSVLPSN
                     VGLIKIRVYRPWNFSKFLEILPSSV"
     primer_bind     3264..3322
                     /label=p-TAL1-TKL1-GND1-2F
     primer_bind     complement(3276..3334)
                     /label=p-TAL1-TKL1-GND1-1R
     promoter        3297..3963
                     /gene="S. cerevisiae TDH3"
                     /label=GAP promoter(TDH3)
                     /note="promoter for glyceraldehyde-3-phosphate 
                     dehydrogenase"
     primer_bind     3297..3327
                     /label=pTDH3p-F
     primer_bind     complement(3297..3320)
                     /label=P-YRCd15-UP-R
     primer_bind     3297..3318
                     /label=P-TDH3-TAL1-BF
     primer_bind     3297..3312
                     /label=P-TDH3-TAL1-F
     primer_bind     complement(3390..3409)
                     /label=3-V-R1
     primer_bind     complement(3390..3409)
                     /label=3-V-R1
     primer_bind     3925..3983
                     /label=p-TAL1-TKL1-GND1-3F
     primer_bind     3938..3982
                     /label=P-SpTAL1-F
     primer_bind     complement(3943..4001)
                     /label=p-TAL1-TKL1-GND1-2R
     CDS             3964..4875
                     /codon_start=1
                     /label=SpTAL1
                     /translation="MEQNTLLYNVTKQATTNPSLILKASTMPEYKAKVTDAIAYAKENY
                     KGDDEVERMEIILDRVCVEFGLEILKVVEGLVSTEVDARLSFDAEASVKRAKRIIDMYE
                     AAGIKRDRVLIKLASTWEGIQAAKTLAQEGINCNLTLLFSFCQAVACAEADVALISPFV
                     GRIRDWYQKANNKEYPAPEDPGVLSVQKIYNYYKKYGYNTVVMGASFRSKEEIIELAGC
                     DKLTIGPNWLEELENTKEPIEVKLSPEAAKEADVGPKLELNEKTFRWMLNEDAMATEKL
                     AEGIRAFAADIIKLEDLVKSLM"
     primer_bind     complement(4017..4036)
                     /label=Pt-SpTAL1
     primer_bind     4289..4298
                     /label=PXW55-R6
     primer_bind     complement(4855..4897)
                     /label=P-SpTAL1-R
     primer_bind     complement(4857..4915)
                     /label=p-TAL1-TKL1-GND1-3R
     primer_bind     4858..4916
                     /label=p-TAL1-TKL1-GND1-4F
     primer_bind     4874..4895
                     /label=P-CAter-BsaI-R
     misc_feature    4898..5014
                     /label=ADH2t
     primer_bind     5038..5058
                     /label=P-CvFAP-BSaI-R
     terminator      5051..5240
                     /gene="S. cerevisiae CYC1"
                     /label=CYC1 terminator
                     /note="transcription terminator for CYC1"
     primer_bind     5096..5115
                     /label=pt-A1
     primer_bind     complement(5218..5240)
                     /label=P-pCfB-CYC1t-F
     primer_bind     complement(5234..5292)
                     /label=p-TAL1-TKL1-GND1-4R
     primer_bind     5240..5298
                     /label=p-TAL1-TKL1-GND1-5F
     primer_bind     5257..5298
                     /label=P-SpTKL1-R
     primer_bind     complement(5258..5280)
                     /label=P-CAter-BsaI-F
     misc_feature    5260..5277
                     /label=ENZYME
     CDS             complement(5278..7353)
                     /codon_start=1
                     /label=SpTKL1
                     /translation="MSEPAAKRAKTVDPKLEAACIETIGFLSVDQVQAANSGHPGAPLG
                     MASMAYALWARAMRYNPNNAKWINRDRFVLSNGHSCALQYAMLFLTGYARPTLDDLKNF
                     RQLDSVTAGHPENELLDAVEVSTGPLGSGISNAVGLAMASAHLAAEFNEEGYELINNHT
                     FVFCGDGCMQEGVASEACSLAGHLKLGKLVVLYDDNKITIDGDTEVSFTEDVGKRFEAY
                     GWQVLDVEHGNSRDTTDLLRAINEAKACTDKPSFIRVKTVIGYGSKKQGTGGVHGAPLG
                     DDEIKRMKQELGLDPEKKFEVPEDVLSHMREAQERGAADEEEWNKLFAEYKEKFPEKAA
                     DFTRRVEKKLPENWTEKLPKWTPEDKAVATRASSGTVLNAVADAIPELVGGSADLTGSN
                     STALKNATDFQAASPEGRYIRFGVREHAMSAICNGIAAYGTFIPFGATFLVFCGYMLGS
                     MRLSALSGFQVLYILTHDSCGVGEDGPTHIPIESLATLRAIPNMTVFRPADANEVAGSY
                     KAAMLNQHGPSCFALTRQNVPNLAGSDAEKVALGAYTVEAAKDGEKPKIVIVGTGSEVQ
                     LAVKAAQDLNAEGIPAAAVSMPSWELFDNQSIDYQLEVFPKGVPVLGVEAGCTQGWSKY
                     AHYQHGIDTFGKSGPGDKIMEFFGFTAENVLGLAKKLLQRYKDVEAPSLIEARTLE"
     primer_bind     6280..6300
                     /label=P-SpTKL1-R2
     primer_bind     complement(6324..6344)
                     /label=P-SpTKL1-F2
     primer_bind     7315..7373
                     /label=p-TAL1-TKL1-GND1-6F
     primer_bind     complement(7333..7377)
                     /label=P-SpTKL1-F
     primer_bind     complement(7334..7392)
                     /label=p-TAL1-TKL1-GND1-5R
     primer_bind     7351..7373
                     /label=p-TEF1-PGK1-F
     promoter        complement(7354..7761)
                     /gene="S. cerevisiae TEF1"
                     /label=TEF1 promoter
                     /note="promoter for EF-1-alpha"
     primer_bind     complement(7472..7491)
                     /label=pt-BC4(TEF1)
     primer_bind     7724..7782
                     /label=p-TAL1-TKL1-GND1-7F
     primer_bind     complement(7739..7762)
                     /label=P-TEF-TKL1-BF
     primer_bind     complement(7742..7800)
                     /label=p-TAL1-TKL1-GND1-6R
     primer_bind     7759..7782
                     /label=P-PGK1-GND1-BF
     promoter        7762..8754
                     /label=PGK1
     primer_bind     8573..8593
                     /label=Pt-PGK1-F
     primer_bind     8717..8775
                     /label=p-TAL1-TKL1-GND1-8F
     primer_bind     complement(8731..8789)
                     /label=p-TAL1-TKL1-GND1-7R
     primer_bind     complement(8731..8760)
                     /label=p-TEF1-PGK1-R
     primer_bind     8735..8775
                     /label=p-SpGND1-F
     CDS             8755..10227
                     /codon_start=1
                     /label=SpGND1
                     /translation="MAEFGLYGLAVMGQNFALNVAEKGFSISVCNRSPSKVDECVSRAE
                     KELGANASNLKGYKDPKEFIDSLAKPRKVMFLVKAGAPVDSCIDLFLQYLEEGDVLIDG
                     GNEWFENSVRRGETCKEKGIMYLAMGVSGGEEGARNGPSLMPGGPREAYDLIEPIIQKV
                     AAQTEAGPCTTYIGGPGSGNYVKMVHNGIEYSDMEGIGEAYTILKTVGGLDNDELAKVF
                     GDWNKAELDSFLIEITSKILAKRDTDVYHDNGEKLESNESRYVLDMVLDRTGSKGTGRM
                     TVQSAAEHGVAAGGMSAALDARYIASDKDARSVMAPLLDGPTQMPEIDKEQLIQDVRNA
                     LYCTKICSYAQGLNLIREASRERDWNVDLGECARIWLGGCIIRAKFLHRIKEAYDRDPD
                     LANLLIDSEFKEEIAAKQKSWRRIVSLCAATGLPAPSMMACLSYYDQYRRETLPGAALV
                     QAQRDFFGSHTFERKDKPRGEMYHCRWTNKHF"
     primer_bind     10161..10180
                     /label=Pt-SpGND1
     primer_bind     10193..10251
                     /label=p-TAL1-TKL1-GND1-9F
     primer_bind     complement(10206..10264)
                     /label=p-TAL1-TKL1-GND1-8R
     primer_bind     complement(10206..10249)
                     /label=p-SpGND1-R
     primer_bind     10227..10248
                     /label=p-EMI-ADH1t-BSaI-R
     terminator      10228..10393
                     /gene="S. cerevisiae ADH1"
                     /label=ADH1 terminator
                     /note="transcription terminator for the S. cerevisiae 
                     alcohol dehydrogenase 1 (ADH1) gene"
     primer_bind     10228..10248
                     /label=P-ADH1t-YlACL2-F
     primer_bind     complement(10283..10307)
                     /label=pHybLex-R
                     /note="ADH terminator, reverse primer"
     primer_bind     10355..10413
                     /label=p-TAL1-TKL1-GND1-10F
     primer_bind     10356..10375
                     /label=3-V-R2
     primer_bind     10356..10375
                     /label=3-V-R2
     primer_bind     10370..10393
                     /label=P-YRCd15-DW-F
     primer_bind     complement(10374..10394)
                     /label=P-ADH1t-YlACL2-R
     primer_bind     complement(10375..10433)
                     /label=p-TAL1-TKL1-GND1-9R
     primer_bind     complement(10605..10631)
                     /label=290-JP-1R
     rep_origin      10849..10938
                     /note="ARS1021; Autonomously Replicating Sequence"
                     /db_xref="SGD:S000007553"
     primer_bind     complement(11402..11460)
                     /label=p-TAL1-TKL1-GND1-10R
     gene            11407..11421
                     /gene="IML1"
                     /gene_synonym="SEA1"
                     /locus_tag="YJR138W"
                     /label=IML1
                     /db_xref="GeneID:853603"
     mRNA            11407..11421
                     /gene="IML1"
                     /gene_synonym="SEA1"
                     /locus_tag="YJR138W"
                     /product="GTPase-activating protein IML1"
                     /label=IML1 mRNA
                     /note="/transcript_id=NM_001181796.2"
                     /db_xref="GeneID:853603"
     CDS             11407..11421
                     /codon_start=1
                     /gene="IML1"
                     /gene_synonym="SEA1"
                     /locus_tag="YJR138W"
                     /product="GTPase-activating protein IML1"
                     /label=IML1
                     /note="GTPase-activating protein (GAP) subunit of the 
                     Iml1p/SEACIT complex; SEACIT (Iml1p-Npr2p-Npr3p) is a 
                     subcomplex of the SEA complex, a coatomer-related complex 
                     that associates dynamically with the vacuole; Iml1p 
                     functions in the SEACIT complex as a GAP for the Rag family
                     GTPase Gtr1p (EGOC subunit), resulting in the inhibition of
                     TORC1 signaling in response to amino acid deprivation; the 
                     Iml1p/SEACIT complex is required for 
                     non-nitrogen-starvation (NNS)-induced autophagy"
                     /db_xref="GI:6322598"
                     /db_xref="GeneID:853603"
                     /db_xref="SGD:S000003899"
                     /experiment="EXISTENCE:direct assay:GO:0000329 
                     fungal-typevacuole membrane [PMID:14562095]"
                     /experiment="EXISTENCE:direct assay:GO:0005096 
                     GTPaseactivator activity [PMID:23716719]"
                     /experiment="EXISTENCE:direct 
                     assay:GO:0035859Seh1-associated complex [PMID:21454883]"
                     /experiment="EXISTENCE:direct assay:GO:0043547 
                     positiveregulation of GTPase activity [PMID:23716719]"
                     /experiment="EXISTENCE:direct assay:GO:0097042 
                     extrinsiccomponent of fungal-type vacuolar membrane 
                     [PMID:21454883]"
                     /experiment="EXISTENCE:direct assay:GO:1990130 
                     GATOR1complex [PMID:21900499]"
                     /experiment="EXISTENCE:genetic 
                     interaction:GO:0032007negative regulation of TOR signaling 
                     [PMID:23716719]"
                     /experiment="EXISTENCE:genetic 
                     interaction:GO:0051058negative regulation of small GTPase 
                     mediated signal transduction [PMID:23716719]"
                     /experiment="EXISTENCE:mutant phenotype:GO:0005096 
                     GTPaseactivator activity [PMID:23716719]"
                     /experiment="EXISTENCE:mutant phenotype:GO:0010508positive 
                     regulation of autophagy [PMID:25046117]"
                     /experiment="EXISTENCE:mutant phenotype:GO:0032007negative 
                     regulation of TOR signaling [PMID:23974112]"
                     /experiment="EXISTENCE:mutant phenotype:GO:1904262negative 
                     regulation of TORC1 signaling [PMID:23716719]"
                     /experiment="EXISTENCE:mutant 
                     phenotype:GO:2000785regulation of autophagosome assembly 
                     [PMID:21900499]"
                     /protein_id="NP_012672.1"
                     /translation="MFAKL"
     primer_bind     11415..11429
                     /label=pDELTA2-R2
     primer_bind     11422..11443
                     /label=PXW55-R4
     misc_feature    11422..11429
                     /label=Feature 24
     primer_bind     complement(11428..11447)
                     /label=pt-BC5-3
     primer_bind     11428..11446
                     /label=P-Ori-Amp-F4
     primer_bind     11587..11606
                     /label=PXW55-BSAI-F
     primer_bind     complement(11606..11625)
                     /label=pt-BC5(55)
     misc_feature    complement(11664..12604)
                     /label=ori
     primer_bind     complement(11926..11945)
                     /label=pBR322ori-F
                     /note="pBR322 origin, forward primer"
     misc_feature    complement(12605..13466)
                     /label=APr
     primer_bind     13228..13247
                     /label=Amp-R
                     /note="Ampicillin resistance gene, reverse primer"
     primer_bind     13440..13461
                     /label=P-APr-F
ORIGIN
        1 atgtcgaaag ctacatataa ggaacgtgct gctactcatc ctagtcctgt tgctgccaag
       61 ctatttaata tcatgcacga aaagcaaaca aacttgtgtg cttcattgga tgttcgtacc
      121 accaaggaat tactggagtt agttgaagca ttaggtccca aaatttgttt actaaaaaca
      181 catgtggata tcttgactga tttttccatg gagggcacag ttaagccgct aaaggcatta
      241 tccgccaagt acaatttttt actcttcgaa gacagaaaat ttgctgacat tggtaataca
      301 gtcaaattgc agtactctgc gggtgtatac agaatagcag aatgggcaga cattacgaat
      361 gcacacggtg tggtgggccc aggtattgtt agcggtttga agcaggcggc agaagaagta
      421 acaaaggaac ctagaggcct tttgatgtta gcagaattgt catgcaaggg ctccctatct
      481 actggagaat atactaaggg tactgttgac attgcgaaga gcgacaaaga ttttgttatc
      541 ggctttattg ctcaaagaga catgggtgga agagatgaag gttacgattg gttgattatg
      601 acacccggtg tgggtttaga tgacaaggga gacgcattgg gtcaacagta tagaaccgtg
      661 gatgatgtgg tctctacagg atctgacatt attattgttg gaagaggact atttgcaaag
      721 ggaagggatg ctaaggtaga gggtgaacgt tacagaaaag caggctggga agcatatttg
      781 agaagatgcg gccagcaaaa ctaaaaaact gtattataag taaatgcatg tatactaaac
      841 tcacaaatta gagcttcaat ttaattatat cagttattac ccaattctca tgtttgacag
      901 cttatcatcg gatcgatcca atatcaaagg aaatgatagc attgaaggat gagactaatc
      961 caattgagga gtggcagcat atagaacagc taaagggtag tgctgaagga agcatacgat
     1021 accccgcatg gaatgggata atatcacagg aggtactaga ctacctttca tcctacataa
     1081 atagacgcat ataagtacgc atttaagcat aaacacgcac tatgccgttc ttctcatgta
     1141 tatatatata caggcaacac gcagatatag gtgcgacgtg aacagtgagc tgtatgtgcg
     1201 cagctcgcgt tgcattttcg gaagcgctcg ttttcggaaa cgctttgaag ttcctattcc
     1261 gaagttccta ttctctagct agaaagtata ggaacttcag agcgcttttg aaaaccaaaa
     1321 gcgctctgaa gacgcacttt caaaaaacca aaaacgcacc ggactgtaac gagctactaa
     1381 aatattgcga ataccgcttc cacaaacatt gctcaaaagt atctctttgc tatatatctc
     1441 tgtgctatat ccctatataa cctacccatc cacctttcgc tccttgaact tgcatctaaa
     1501 ctcgacctct acatttttta tgtttatctc tagtattact ctttagacaa aaaaattgta
     1561 gtaagaacta ttcatagagt gaatcgaaaa caatacgaaa atgtaaacat ttcctatacg
     1621 tagtatatag agacaaaata gaagaaaccg ttcataattt tctgaccaat gaagaatcat
     1681 caacgctatc actttctgtt cacaaagtat gcgcaatcca catcggtata gaatataatc
     1741 ggggatgcct ttatcttgaa aaaatgcacc cgcagcttcg ctagtaatca gtaaacgcgg
     1801 gaagtggagt caggcttttt ttatggaaga gaaaatagac accaaagtag ccttcttcta
     1861 accttaacgg acctacagtg caaaaagtta tcaagagact gcattataga gcgcacaaag
     1921 gagaaaaaaa gtaatctaag atgctttgtt agaaaaatag cgctctcggg atgcattttt
     1981 gtagaacaaa aaagaagtat agattctttg ttggtaaaat agcgctctcg cgttgcattt
     2041 ctgttctgta aaaatgcagc tcagattctt tgtttgaaaa attagcgctc tcgcgttgca
     2101 tttttgtttt acaaaaatga agcacagatt cttcgttggt aaaatagcgc tttcgcgttg
     2161 catttctgtt ctgtaaaaat gcagctcaga ttctttgttt gaaaaattag cgctctcgcg
     2221 ttgcattttt gttctacaaa atgaagcaca gatgcttcgt tgcggccgct gaggtcttaa
     2281 taatgtgttc gacgtcgttg gtaacagaag atggcagtat ttccaagaac ttggaaaaat
     2341 tccatggtct gtatactcta atcttgatca atcctacgtt tgaaggcaat acgctactga
     2401 attccgcgtc atatggtgac aggttaacaa tgacagtggt aattgactct ttacctttaa
     2461 ccagttcaaa atttgtcaat gaatcagtag cttctgataa tgctacttta gtctcttcgt
     2521 tagcaatctc caaggtagga aagtcgatgt cttgttcaat agctgtactc gtgccaattt
     2581 tctccaagtt aagaaaatgg aaaactgggg tcagagaact tgtagcaatc ttataagaag
     2641 agtccgcgtt tgaaattgca gtttgcaaat cagaagatat taagatgggg aaagaaagat
     2701 cctttaacgc aggaattgcg gaataatctt gcaaattcaa atccactgta atcaccaatg
     2761 gaagtttatt aggaagagaa tatagatggt ggatggattt gaccaaagta gtttcatctg
     2821 taaaaacggt agttaaaatg tccttagaga gttgatcttt gatggtattc aatggatctt
     2881 gattgttcaa tagatgagta gcatctgtgg caacagattc tagccctttg aaggatgaat
     2941 gactattttt tgtgctagta gtgtagaaca ctttattttg gggagcacta gaggaatatt
     3001 gcgccaacaa ttgtgggagc gtcaagaggt cagaagcagt cattcgccaa tcttttgttt
     3061 ttctctggtt cccgttccct actgttactt tattagtata taagggatct gaataaatat
     3121 caagacgatg gaaaaaaaat aacaagcaaa ggaacctttc tatatcccaa ttttatttca
     3181 cattaaaaac tatcgtcttc caacacttta tataactgct tgcagcggcc agtaattcgt
     3241 cgcatctcca tgactcaaat tttccagtgt ctcttagcag ttaaaccatt cctgcctcat
     3301 tatcaatact gccatttcaa agaatacgta aataattaat agtagtgatt ttcctaactt
     3361 tatttagtca aaaaattagc cttttaattc tgctgtaacc cgtacatgcc caaaataggg
     3421 ggcgggttac acagaatata taacatcgta ggtgtctggg tgaacagttt attcctggca
     3481 tccactaaat ataatggagc ccgcttttta agctggcatc cagaaaaaaa aagaatccca
     3541 gcaccaaaat attgttttct tcaccaacca tcagttcata ggtccattct cttagcgcaa
     3601 ctacagagaa caggggcaca aacaggcaaa aaacgggcac aacctcaatg gagtgatgca
     3661 acctgcctgg agtaaatgat gacacaaggc aattgaccca cgcatgtatc tatctcattt
     3721 tcttacacct tctattacct tctgctctct ctgatttgga aaaagctgaa aaaaaaggtt
     3781 gaaaccagtt ccctgaaatt attcccctac ttgactaata agtatataaa gacggtaggt
     3841 attgattgta attctgtaaa tctatttctt aaacttctta aattctactt ttatagttag
     3901 tctttttttt agttttaaaa caccaagaac ttagtttcga ataaacacac ataaacaaac
     3961 aaaatggaac aaaatacatt gctatataat gtgacaaaac aggccaccac caacccgtcc
     4021 ctcattctta aggcctctac tatgcctgag tacaaggcaa aggtgactga cgccatcgcc
     4081 tacgcaaagg agaactacaa gggcgatgat gaggtcgagc gcatggagat catcctcgac
     4141 cgcgtctgcg ttgagtttgg cctcgagatc ctcaaggttg ttgagggtct cgtctccacc
     4201 gaggttgatg cccgcctcag ttttgatgcc gaggcttctg tcaagcgtgc caagcgcatc
     4261 attgacatgt acgaagctgc cggtatcaag cgcgaccgcg tgcttatcaa gcttgcctcc
     4321 acctgggagg gtatccaggc tgccaagact cttgcccagg aaggcattaa ctgcaacctt
     4381 acactcctct tctccttctg ccaggccgtt gcatgcgctg aggcagacgt tgctctcatc
     4441 agccccttcg ttggccgcat ccgtgactgg taccaaaagg ccaacaacaa ggagtaccct
     4501 gcccctgagg atccgggtgt cctctctgtc cagaagatct acaactacta caagaagtac
     4561 ggctacaaca ccgttgtcat gggtgcttct ttccgtagca aggaggagat tatcgagctt
     4621 gctggctgcg acaagctcac cattggcccc aactggcttg aagagctcga gaacaccaag
     4681 gagcccattg aggtcaagct cagccctgag gccgccaagg aggccgatgt tggccccaag
     4741 ttggagctca atgagaagac cttccgctgg atgctcaacg aggatgccat ggctaccgag
     4801 aagcttgctg agggcattcg cgcttttgct gctgacatca tcaaactcga ggatctcgtt
     4861 aagtccctta tgtaactagt caaatttgtg cggaccgatg ccttcacgat ttatagtttt
     4921 cattatcaag tatgcctata ttagtatata gcatctttag atgacagtgt tcgaagtttc
     4981 acgaataaaa gataatattc tactttttgc tcccctcgag ggtaccgagc tcgaattcag
     5041 ctgacgcgat cttcgagcgt cccaaaacct tctcaagcaa ggttttcagt ataatgttac
     5101 atgcgtacac gcgtctgtac agaaaaaaaa gaaaaatttg aaatataaat aacgttctta
     5161 atactaacat aactataaaa aaataaatag ggacctagac ttcaggttgt ctaactcctt
     5221 ccttttcggt tagagcggat gaatgcacgc gatcgcacgg gttaacttct tggatcctta
     5281 ctccaaggtg cgggcctcga tgagggaggg agcctcaaca tccttgtaac gctggagaag
     5341 cttcttggcg aggccgagga cgttctcagc ggtgaagccg aagaattcca tgatcttgtc
     5401 accagggcca gacttgccga aggtgtcaat gccgtgctgg tagtgagcgt acttgctcca
     5461 tccctgggtg catccagcct caacaccaag aacggggacg cccttgggga agacctcaag
     5521 ctggtagtcg atggactggt tgtcaaagag ctcccagctg ggcatggaga cagcagcggc
     5581 ggggataccc tcagcgttga ggtcctgtgc agccttaacg gcaagctgga cctcagagcc
     5641 ggtaccgaca atgacaatct tgggcttctc gccatccttg gcagcctcaa cagtgtaggc
     5701 accaagggcg accttctcgg catcggagcc agcaaggttg gggacattct ggcgggtgag
     5761 tgcgaagcac gagggtccgt gctggttgag catggcggcc ttgtaagatc cagccacctc
     5821 gttggcatca gcagggcgga acacagtcat gttcgggatg gcgcgcaaag tcgcaaggga
     5881 ctcaatggga atgtgggtag ggccatcctc accgacaccg caggagtcgt gggtgagaat
     5941 gtagagcacc tgaaatccac tgagggcaga gagacgcatg gatccgagca tgtaaccaca
     6001 gaagacaagg aaggtggcgc cgaagggaat gaaggtaccg taggcagcaa taccgttgca
     6061 gatggcagac atggcgtgct cacggactcc gaagcgaatg tagcgaccct cgggggaggc
     6121 agcctggaag tcggtggcat tcttgagggc ggtggagttg gatccagtga gatcagcact
     6181 gccaccaaca agctcgggga tggcatcggc aacggcgttg agcacggttc cggagctggc
     6241 acgggttgcg acagccttgt cctcgggggt ccacttgggg agcttctcag tccagttctc
     6301 ggggagcttc ttctcgacgc ggcgagtgaa gtcagcagcc ttctcgggga acttctcctt
     6361 gtactcagca aagagcttgt tccactcctc ctcatcagca gctccgcgct cctgggcctc
     6421 acgcatgtgg ctgaggacat cctcggggac ctcgaacttc ttttcggggt caaggccgag
     6481 ctcctgcttc atgcgcttga tctcatcgtc tccgagagga gcaccgtgca caccaccggt
     6541 gccctgcttc ttggaaccgt atccgatgac ggtcttaacg cggatgaagc taggcttgtc
     6601 agtgcaggcc ttggcctcgt tgatggccct gagaaggtca gtggtgtcgc gggagtttcc
     6661 gtgctcgacg tcaagcacct gccagccgta ggcctcgaag cgcttgccaa cgtcctcagt
     6721 gaaggagacc tcggtgtcac cgtcgatggt gatcttgttg tcatcgtaga gaaccacaag
     6781 cttgccgagc ttgaggtggc cagcgagaga gcatgcctcg gaggcaacac cctcctgcat
     6841 gcatccgtca ccgcagaaga cgaaggtgtg gttgttgatg agctcgtagc cctcctcgtt
     6901 gaactcagca gcgaggtgag cgctggccat tgcgagaccg acggcgttgc tgatgccaga
     6961 accgaggggt ccggtagaga cctcaacagc gtcgaggagc tcgttttcgg ggtggccagc
     7021 ggtcacggag tcgagctgac ggaagttctt gaggtcgtca agggtggggc gagcgtagcc
     7081 agtgaggaaa agcatggcgt actggagggc gcaggagtgg ccgttggaga gcacgaagcg
     7141 gtcacggttg atccacttgg cgttgttggg gttgtagcgc atggcgcggg cccagagggc
     7201 gtacgccatg gaggccatgc caagaggggc accggggtga cccgagttgg cggcctggac
     7261 ctgatccaca ctcaggaagc caatggtctc gatgcaggca gcctcgagct tggggtccac
     7321 ggtcttggcg cgcttggctg cgggctccga catcttagat tagattgcta tgctttcttt
     7381 ctaatgagca agaagtaaaa aaagttgtaa tagaacaaga aaaatgaaac tgaaacttga
     7441 gaaattgaag accgtttatt aacttaaata tcaatgggag gtcatcgaaa gagaaaaaaa
     7501 tcaaaaaaaa aaattttcaa gaaaaagaaa cgtgataaaa atttttattg cctttttcga
     7561 cgaagaaaaa gaaacgaggc ggtctctttt ttcttttcca aacctttagt acgggtaatt
     7621 aacgacaccc tagaggaaga aagaggggaa atttagtatg ctgtgcttgg gtgttttgaa
     7681 gtggtacggc gatgcgcgga gtccgagaaa atctggaaga gtaaaaaagg agtagaaaca
     7741 ttttgaagct atggtgtgtg cggccggcct ggaagtacct tcaaagaatg gggtcttatc
     7801 ttgttttgca agtaccactg agcaggataa taatagaaat gataatatac tatagtagag
     7861 ataacgtcga tgacttccca tactgtaatt gcttttagtt gtgtattttt agtgtgcaag
     7921 tttctgtaaa tcgattaatt tttttttctt tcctcttttt attaacctta atttttattt
     7981 tagattcctg acttcaactc aagacgcaca gatattataa catctgcata ataggcattt
     8041 gcaagaatta ctcgtgagta aggaaagagt gaggaactat cgcatacctg catttaaaga
     8101 tgccgatttg ggcgcgaatc ctttattttg gcttcaccct catactatta tcagggccag
     8161 aaaaaggaag tgtttccctc cttcttgaat tgatgttacc ctcataaagc acgtggcctc
     8221 ttatcgagaa agaaattacc gtcgctcgtg atttgtttgc aaaaagaaca aaactgaaaa
     8281 aacccagaca cgctcgactt cctgtcttcc tattgattgc agcttccaat ttcgtcacac
     8341 aacaaggtcc tagcgacggc tcacaggttt tgtaacaagc aatcgaaggt tctggaatgg
     8401 cgggaaaggg tttagtacca catgctatga tgcccactgt gatctccaga gcaaagttcg
     8461 ttcgatcgta ctgttactct ctctctttca aacagaattg tccgaatcgt gtgacaacaa
     8521 cagcctgttc tcacacactc ttttcttcta accaaggggg tggtttagtt tagtagaacc
     8581 tcgtgaaact tacatttaca tatatataaa cttgcataaa ttggtcaatg caagaaatac
     8641 atatttggtc ttttctaatt cgtagttttt caagttctta gatgctttct ttttctcttt
     8701 tttacagatc atcaaggaag taattatcta ctttttacaa caaatataaa acaaatggcc
     8761 gagttcggac tctacggcct ggccgtcatg ggccagaact tcgccctcaa cgttgccgag
     8821 aagggcttct ccatctccgt gtgcaaccgc tccccctcta aggttgatga gtgcgtctct
     8881 cgcgctgaga aggagctcgg cgccaacgcc tccaacctca agggctacaa ggaccccaag
     8941 gagttcatcg actccctcgc caagccccgt aaggttatgt tcctcgtgaa ggctggtgcc
     9001 cccgttgatt cctgcatcga cctcttcctt cagtacctcg aggagggtga cgttcttatt
     9061 gacggtggta acgaatggtt cgagaactcc gtccgccgtg gcgagacctg caaggagaag
     9121 ggcattatgt acctcgccat gggtgtctcc ggcggtgagg agggcgcacg taacggcccc
     9181 tctctcatgc ccggtggccc tcgcgaggct tacgacctga tcgagcccat cattcagaag
     9241 gtcgctgccc agaccgaggc tggcccctgc accacctaca tcggaggccc tggctccggc
     9301 aactacgtca agatggtcca caacggtatc gagtactctg acatggaggg catcggtgag
     9361 gcttacacca tcctcaagac tgttggaggc cttgacaacg acgagttggc caaggtcttt
     9421 ggcgactgga acaaggctga gctcgactcc ttcctcattg agatcaccag caagatcctt
     9481 gccaagcgcg ataccgatgt gtaccatgac aacggcgaga agctcgagag caacgagtcc
     9541 cgctacgttc tcgacatggt cctcgaccgc actggatcta agggtactgg acgcatgacc
     9601 gtgcagtctg cagctgagca cggcgttgct gccggtggta tgagcgctgc tcttgacgct
     9661 cgctacattg cctccgacaa ggacgctcgc tctgtcatgg cccctcttct cgatggaccc
     9721 acccagatgc ccgagatcga caaggagcag ctcattcagg atgttcgcaa cgctctctac
     9781 tgcactaaga tctgctcgta cgctcaggga cttaacctca tccgcgaggc ttcccgcgag
     9841 cgcgactgga acgttgacct cggtgaatgc gctcgcattt ggcttggtgg atgcattatc
     9901 cgcgccaagt tccttcaccg catcaaggag gcgtacgacc gtgaccccga tcttgccaac
     9961 cttctcatcg actctgagtt caaggaggag atcgccgcta agcagaagtc ctggcgccgc
    10021 attgtgtccc tctgtgctgc taccggactc ccggcaccat ccatgatggc ttgcctttct
    10081 tactacgacc agtaccgccg cgagactctc cctggcgccg ctcttgtgca ggcccagcgt
    10141 gacttcttcg gcagccacac cttcgagcgc aaggataagc cccgtggtga gatgtaccac
    10201 tgccgctgga ctaacaagca cttttaagcg aatttcttat gatttatgat ttttattatt
    10261 aaataagtta taaaaaaaat aagtgtatac aaattttaaa gtgactctta ggttttaaaa
    10321 cgaaaattct tattcttgag taactctttc ctgtaggtca ggttgctttc tcaggtatag
    10381 catgaggtcg ctcatcgcgt cagctgagtt aagagataat acgcacgtga tgaaattcat
    10441 tctgtgaaat atcacgtgga caaattatat tacccggatt cataaatcca cgtattttac
    10501 ctgcatcttt attgagtgct tagtaaaagt cagttggtga aattccgcag ataaaacagc
    10561 atattagttg cctgaaaata gccttatgtg ttggtttgat acgtctttgt cattatatac
    10621 ccaaaggttt gtagttcatg ttgcgggttg gtatgaataa atttttcgta tttagtgatt
    10681 ataatactta ttacccattt cggcggctaa taaggaatct gctaagatag gtaaatgtac
    10741 aataccatca atggcttcta aaagttttca aagaagtggg ataagggatg aaagttgtgc
    10801 gtgtgttggt tacttaggtt ctaatttggc ttcaatttga agtgagatgt tttgtttaac
    10861 attagtttca aattaacagc ttttgtgaga aaatatattt tggatgaata gcagaaaata
    10921 gaaatctgga aataaacaaa acagagccaa aattctaagc ttaataacat gaatatttgt
    10981 ttatctagca tcttgttcct cccactcttt ttccgaaaat atggctagcc aacttaggtg
    11041 aatggggaag ggtactagat tcattcattt atttctattc aaggacaaga acttttaaca
    11101 tagtaagacc tttatgttag tttggtgcgg ctgacaaatt catagctaat gtgctagagc
    11161 tcttatattg gtaattacta atccttcatt gctattatga ctatcacatt ataaggtaat
    11221 gaaaaattaa atcattgtgt acggattaag tcctttctct aaaagagatc acgtgactat
    11281 ttgaatcact atctatgtta atcattattg tttaaaagat agtaagtgac agaacaacga
    11341 attgtttctg taactacttt ttaagcaggg aaataactca gcactgacaa gggacacttt
    11401 ttaaggatgt tcgctaaatt ggcggccgct tggcgtaatc atggtcatag ctgtttcctg
    11461 tgtgaaattg ttatccgctc acaattccac acaacatacg agccggaagc ataaagtgta
    11521 aagcctgggg tgcctaatga gtgagctaac tcacattaat tgcgttgcgc tcactgcccg
    11581 ctttccagtc gggaaacctg tcgtgccagc tgcattaatg aatcggccaa cgcgcgggga
    11641 gaggcggttt gcgtattggg cgctcttccg cttcctcgct cactgactcg ctgcgctcgg
    11701 tcgttcggct gcggcgagcg gtatcagctc actcaaaggc ggtaatacgg ttatccacag
    11761 aatcagggga taacgcagga aagaacatgt gagcaaaagg ccagcaaaag gccaggaacc
    11821 gtaaaaaggc cgcgttgctg gcgtttttcc ataggctccg cccccctgac gagcatcaca
    11881 aaaatcgacg ctcaagtcag aggtggcgaa acccgacagg actataaaga taccaggcgt
    11941 ttccccctgg aagctccctc gtgcgctctc ctgttccgac cctgccgctt accggatacc
    12001 tgtccgcctt tctcccttcg ggaagcgtgg cgctttctca tagctcacgc tgtaggtatc
    12061 tcagttcggt gtaggtcgtt cgctccaagc tgggctgtgt gcacgaaccc cccgttcagc
    12121 ccgaccgctg cgccttatcc ggtaactatc gtcttgagtc caacccggta agacacgact
    12181 tatcgccact ggcagcagcc actggtaaca ggattagcag agcgaggtat gtaggcggtg
    12241 ctacagagtt cttgaagtgg tggcctaact acggctacac tagaaggaca gtatttggta
    12301 tctgcgctct gctgaagcca gttaccttcg gaaaaagagt tggtagctct tgatccggca
    12361 aacaaaccac cgctggtagc ggtggttttt ttgtttgcaa gcagcagatt acgcgcagaa
    12421 aaaaaggatc tcaagaagat cctttgatct tttctacggg gtctgacgct cagtggaacg
    12481 aaaactcacg ttaagggatt ttggtcatga gattatcaaa aaggatcttc acctagatcc
    12541 ttttaaatta aaaatgaagt tttaaatcaa tctaaagtat atatgagtaa acttggtctg
    12601 acagttacca atgcttaatc agtgaggcac ctatctcagc gatctgtcta tttcgttcat
    12661 ccatagttgc ctgactcccc gtcgtgtaga taactacgat acgggagggc ttaccatctg
    12721 gccccagtgc tgcaatgata ccgcgagacc cacgctcacc ggctccagat ttatcagcaa
    12781 taaaccagcc agccggaagg gccgagcgca gaagtggtcc tgcaacttta tccgcctcca
    12841 tccagtctat taattgttgc cgggaagcta gagtaagtag ttcgccagtt aatagtttgc
    12901 gcaacgttgt tgccattgct acaggcatcg tggtgtcacg ctcgtcgttt ggtatggctt
    12961 cattcagctc cggttcccaa cgatcaaggc gagttacatg atcccccatg ttgtgcaaaa
    13021 aagcggttag ctccttcggt cctccgatcg ttgtcagaag taagttggcc gcagtgttat
    13081 cactcatggt tatggcagca ctgcataatt ctcttactgt catgccatcc gtaagatgct
    13141 tttctgtgac tggtgagtac tcaaccaagt cattctgaga atagtgtatg cggcgaccga
    13201 gttgctcttg cccggcgtca atacgggata ataccgcgcc acatagcaga actttaaaag
    13261 tgctcatcat tggaaaacgt tcttcggggc gaaaactctc aaggatctta ccgctgttga
    13321 gatccagttc gatgtaaccc actcgtgcac ccaactgatc ttcagcatct tttactttca
    13381 ccagcgtttc tgggtgagca aaaacaggaa ggcaaaatgc cgcaaaaaag ggaataaggg
    13441 cgacacggaa atgttgaata ctcatactct tcctttttca atattattga agcatttatc
    13501 agggttattg tctcatgagc ggatacatat ttgaatgtat ttagaaaaat aaacaaatag
    13561 gggttccgcg cacatttccc cgaaaagtgc cacctgacgt ctaagaaacc attattatca
    13621 tgacattaac ctataaaaat aggcgtatca cgaggccctt tcgtcttcaa gaattagctt
    13681 ttcaattcaa ttcatcattt tttttttatt cttttttttg atttcggttt ctttgaaatt
    13741 tttttgattc ggtaatctcc gaacagaagg aagaacgaag gaaggagcac agacttagat
    13801 tggtatatat acgcatttgt agtgttgaag aaacatgaga ttggtatata tacgcatttg
    13861 tagtgttgaa gaaacatgaa attgcccagt attcttaacc caactgcaca gaacaaaaac
    13921 atgcaggaaa cgaagataaa tc
//
