# Supplementary material for: Toward sustainable food preservatives: high-level production of sorbic acid in engineered Saccharomyces cerevisiae
Source: Nat Commun. 2026 Apr 21;17:5492. doi: 10.1038/s41467-026-72163-8 (PMC13284220; doi:10.1038/s41467-026-72163-8)
Supplement: Supplementary file 7 — Source data [file 41467_2026_72163_MOESM7_ESM.zip › Plasmid_Sequences/gb files/soa.gb]

LOCUS       Exported               23532 bp DNA     linear   UNA 19-MAR-2026
DEFINITION  natural linear DNA
ACCESSION   .
VERSION     .
KEYWORDS    .
SOURCE      natural DNA sequence
  ORGANISM  unspecified
REFERENCE   1  (bases 1 to 23532)
  AUTHORS   .
  TITLE     Direct Submission
  JOURNAL   Exported Mar 19, 2026 from SnapGene 6.0.2
            https://www.snapgene.com
FEATURES             Location/Qualifiers
     source          1..23532
                     /mol_type="genomic DNA"
                     /organism="unspecified"
     CDS             complement(join(630..1342,1448..1586))
                     /codon_start=1
                     /gene="input.path1.gene203"
                     /product="alpha/beta hydrolase family protein( domain 
                     architecture ID 229394)alpha/beta hydrolase family protein 
                     may catalyze the hydrolysis of substrates with different 
                     chemical composition or physicochemical properties using a 
                     nucleophile-His-acid catalytic triad"
                     /label=B:serine hydrolase
                     /translation="MRIICLHGVGSSGSICESQFEPFIKAADPSYEFVFVDGPASSIRG
                     PGMGGQFSGPFFSHTEGYSPVQMTDALKHFDDVLEELGPFDGVIGFSQGAALATSYMYD
                     QQTRHGRIPFKFALLFSTVCAFAPDTEFSRAQIEGLGARGVKIATDSNNTAASTMPNEE
                     RALYDTLVNVIKPLRDGHALLPDIDLDVYFDHVANAPRLLVPQLMEGPISIPTLHMHGK
                     RDAEFMRSMSLIARSMYDSKMMKTLEHSGTHHPPQKDSEVKAAVRAMEWAIAESHKISI
                     GR"
     primer_bind     711..730
                     /label=B-F
     primer_bind     760..779
                     /label=CXB
     primer_bind     1030..1051
                     /label=11.6B-F
     primer_bind     complement(1278..1298)
                     /label=11.6B-R
     primer_bind     complement(1540..1559)
                     /label=B-R
     CDS             join(2266..2454,2511..2655,2713..2981,3038..3400,3460..8868,
                     8930..9632,9698..9861)
                     /codon_start=1
                     /product="KS-AT-DH-ER-KR-ACP"
                     /label=A:PKS
                     /translation="MHSKDDQEPIAIIGAACRLPGEVSSLGSLWDMISNARTGHCEVPS
                     DRWDGDLLHHPNPDRKGNMAVKHGYFLKQDISHFDAPFFSTTAKEAAALDPMKRLLLEV
                     SYESIENAGIPMQSLVNSDTGCYVGCMTNDYEMLSTQDIQDMGYSAATGLSEAMISNRV
                     SWFFGLRGPSLTVDTACSSSLYALHLACQALKLGEINQALVGGVNLVLYPNCMEQFSAI
                     HMLSPEGISHSFDDRANGYGRGEGIGCMVVKRLSDALRDGDTIRAVVRHTGVNADGKTP
                     SITQPSSEAQADLIRRTYKAAGLSLSSTEYFESHGTGTPVGDPIELSALAETIGAARRA
                     AGLGPLYFGSIKPSVGHTEGCSGLAGVFKSILCLEKGMLVPTYGVERVNPRLTLDAWHV
                     TLPQETMAWPSKGLRRISVNSFGFGGANAHVILDDAHHYLSDRGLVGNHNTVVDEDDDS
                     SESGIDMANSTTLNGSTEGTHDGDGEESDDWKQLFVFSTQDQAGIKRIAQTYQDSLAKT
                     SDAQYIRNLAYTLAERRSHHDFRTFSVASSLSELATELAKPPPAGKTKRVSRRGNKNLA
                     FVFTGQGAQWPAMGRQLMRYAVFERSVRASQRYLEEHGCPWDAVEELLKSDAEGSKIGL
                     PEYSQTLCTVLQVALVDLLRHWGVKPRAVVGHSSGEIAAAYAASYISHSDAVKIAYVRG
                     VSSASVTRHGAMMAAGLSRAEAEEYLARVPAEVGVAVTACVNSPKSVTLSGDVPAVDAL
                     EAAISADGRFARKLKVKTAYHSPHMRQVSEDYFRRMGRIETMAGNGETVMFSSLTGKMV
                     ERPEQLDAQYWVDNMCNTVEFSAAVATLLSYTTTTSTGTSGRTKASQMAWGGIVEVGPH
                     AALQGPVQQSIDVANNASAKEAPYVSLVVRGQDGVRSALAAAGKLWVSGIDMDLRAVNR
                     LPDAQAPAALQPKPLADLPSYPWNHGRSYWHEASATRSIRFPLAARTDLLGMPEDVQNP
                     MQPRWKNYLRMAENPWIEDHKITGTVLYPGAGMLVMALEGALQLADKSRKVRGFRFRDV
                     AFERGLVVPSGDDEPAVETRLSFVPDRMVKDQHHFTVFSYNGSVWTQHCHGTISVEYVA
                     AEKSEVDCSDEEDAAWAEHRQAYKALCDDGTAEDMDLDDFYEHLESHGMEYGPMFRNVS
                     SLRCSSSHRTAYGSISIPDTASVMPAGFEYPHVIHPATMDAIFHLLLAAVDDGRPTREA
                     AVPFGLEDMFVAADQPQGAGAVFEGYSQLTGRAAGGREVTCSLVVADETWQEPRIVASG
                     FSLRQVTAAADGAAAGGANGDGGPGGLKKSALVTWKPDLDFMSPKADLGEWLDGLTHKM
                     AVENVLLVIDDTSLPGLSDIVHDMSRRVNHKPGFGKLSSLATSTACLESMAKAWSDENT
                     DVKLWDVVAGHEIPAAAAEGYNLVVVLGHQTLGSKPEALQMLEKALGPDGHFVIRPSHD
                     LPREALVKSLEVFENMKSSVDSNFDILYASKEKQAESQLPSDVYILTTSTRSSHVEDLT
                     ANLSATFASLNVTVHTTTPEAGNVQDLADKYVVSLLEVETPFIYAWTEDHFLFFKTLVA
                     SVKHLLWITRGSLMESWAGGVEFAPAQGLLRVMRNEYPLAALPHLDLSSSFDASVPGGA
                     EFVAKVWRASMGENAETEFAELDGTVHIPRAVEQAGFDNDLQIASGVARPVSRAVSGLT
                     KPMKVSSTVDGGDLLWVEDELAESLSPDQVEVKVEYFGLGQLTSTDDDATPATDGWTSD
                     VVGTVQRCGANVKSVVAGQRVVAFQAEGCKSTVCVDEAFTAPIPEGLSLEVAAGSLSIL
                     ITARYALLYVARLRAGQTVLVHNAASALGQAAIHVSRANGADVFALVERGEDKTLLMEK
                     LSVSEDRIFDSSRQQFVNSIMKVTNGRGVDAILCNEHGPAVQPSLEILADFGNFLDLTN
                     STKNSSAILIPASKRNASIVRLDTASLRKSNPVLAQELFQSVMAGSVATMYPTTVYPIN
                     KVAQAMDAVRSRQRGTVVMSFEGDSSILTLPPPIEKLALDLSGTYVLAGGLGAVGLNIA
                     NMMAEYGAKHLVFLSRSGGSKNQEDLERFKSQGILAEAFACDVNNAESVKDVFDGIRGR
                     GHTIKGLVQCAMVLEDTIFDNMTHEKWTRAFKPKSQGSRNLLDNLSAADSPFFILLSSI
                     TGVIGNTAQANYASGNTFEDALAHHARSHLGIPATSIDVGLVDDSSHFTATGGFGDLKS
                     YLHRYQHGWVGLRCTLEELAVALRAIMRGSTADGGKVPAQLVFGLGDGIVRTPGSTGYE
                     RDRKFNLRVRKPDDGDAAGRSGKVNVGELLSKATSLAEAAKAVEDVFRAQIALEFGVEE
                     SEVDTQRPLPELGVDSLKAVEMRNRALKDMQSDISVFELLSASPLTEVAAKIASRSQLV
                     SAEARKGE"
     primer_bind     2273..2297
                     /label=A-3F
     primer_bind     2381..2399
                     /label=A-F
     primer_bind     2575..2594
                     /label=CXA1
     primer_bind     3181..3202
                     /label=11.6A-2F
     primer_bind     complement(3379..3398)
                     /label=11.6A-2R
     primer_bind     complement(3514..3534)
                     /label=A-R
     primer_bind     complement(3778..3799)
                     /label=A-3R
     CDS             3871..3873
                     /codon_start=1
                     /label=Feature 19
                     /translation="E"
     primer_bind     5702..5721
                     /label=11.6A-F
     primer_bind     complement(5909..5928)
                     /label=11.6A-R
     primer_bind     8574..8594
                     /label=A-2F
     primer_bind     8600..8619
                     /label=CXA2
     primer_bind     complement(9550..9569)
                     /label=A-2R
     primer_bind     10445..10465
                     /label=H-F
     primer_bind     10497..10518
                     /label=CXH
     primer_bind     complement(10993..11011)
                     /label=H-R
     primer_bind     11120..11139
                     /label=I-F
     primer_bind     11180..11198
                     /label=CXI
     primer_bind     complement(11863..11882)
                     /label=I-R
     primer_bind     12471..12491
                     /label=F-F
     primer_bind     12512..12531
                     /label=CXF
     primer_bind     complement(13253..13273)
                     /label=F-R
     primer_bind     14817..14835
                     /label=K-F
     primer_bind     14860..14879
                     /label=CXK
     primer_bind     complement(15695..15714)
                     /label=K-R
     CDS             complement(join(16655..17205,17255..17345))
                     /codon_start=1
                     /gene="input.path1.gene208"
                     /product="cytochrome b5-like heme/steroid binding 
                     domain-containing protein similar to Arabidopsis thaliana 
                     steroid-binding proteins"
                     /label=E:cytochrome b5-like heme
                     /translation="MASLTTTTVTLGQLGQHKTRQDLWVAVHGKVYDLTAFAADHPGGI
                     DVLLECAGDDATEPFDYAGHTNDAFAVMAKYKVGSLEGSNENDGAASADSANHAATKTG
                     KPNSAKPITGLSNMNKTLISALFAACGLALVFRHGRTIASGLAATSAHLTSTKDANAGW
                     STSQAFYGGLSVSSLFAILSYALLYQQWHKTLPGERNVFTYPSVIPRRKA"
     primer_bind     16784..16803
                     /label=E-F
     primer_bind     16864..16883
                     /label=CXE
     primer_bind     complement(17290..17309)
                     /label=E-R
     CDS             complement(join(17994..19537,19591..19720))
                     /codon_start=1
                     /gene="input.path1.gene209"
                     /product="cytochrome P450 catalyzes the oxidation of 
                     organic species by molecular oxygen, by the oxidative 
                     addition of atomic oxygen into an unactivated C-H or C-C 
                     bond"
                     /label=D:P450
                     /translation="MHQQFFFGHSPQQRGQQVDTSNFETLQQLKSSLGKSFGIAEPNSV
                     LFHHKDDGTLDSINAIKACPGPVELRVSPNKSILEPPGPRALPLVGNHYELYPDPLGNL
                     DRLFARYGPIVKTVNMGTTIYQTNDPAIARFVLREGAEFTKTTSDPSHPLYYMQHQLSL
                     FTCDSDSPAFQVSHKFVPPALSPRAVAHHTPLIQAAARSIFPVLDRFATRDEAFHVYQF
                     MFKLAGQVIWRVVVNQDLEHFASVDTQPHKTIRVLGEWLHLMKKTSLRPRWYGSLPFGD
                     PAKLRAAQRELWEDVEKAVDECTRSDNGDLPLSDPAASLRASCMADFLARARDEKGEAL
                     PRDIMISNVVILLGAGFTTSASLLSWCIYSLVKYPGNQERLLQEIIDHGGDGERAWAYD
                     EVHALEFLDCFVKEVQRLHNPSFQTARNARQDVVVPGGYLIPKGSIVIPCFPSLHKNPA
                     HWDNPLRFEPDRWAGGELAGKLNRKGLYTPFAAGRRGCVGLNLALMEVKTVLVELVYRY
                     HFEDASREPIVYDPEFLVTRPINFYAAPTRRTEWPSPSKA"
     primer_bind     18680..18699
                     /label=D-F
     primer_bind     18774..18794
                     /label=CXD
     primer_bind     19230..19249
                     /label=11.6D-F
     primer_bind     complement(19454..19473)
                     /label=11.6D-R
     primer_bind     complement(19628..19647)
                     /label=D-R
     CDS             join(20272..21207,21264..21519,21576..22723)
                     /codon_start=1
                     /gene="input.path1.gene210"
                     /product="asparagine synthase"
                     /label=C:aminotransferase
                     /translation="MCGFAASCVCAHARPTGHIYGHAIGLTNNHVTGEANGHTNGHANG
                     SLNGDLNGHTNGHTNGHTNGHTNGHTNGHTNGYANGDETIKLAKDRAKREFFAKQLQAA
                     VDNIKHRGPDGSGVWVSPDGKVGLGHCRLSINDLSPSGAQPLHSDDNQIHAVVNGEIYD
                     FDRLRDVCSTRHGYRFTGSSDSELVVALYKIYGAPYFLEHLRGEFAFVLFDEREGRRRV
                     IAGRDRFGIKPLLWTVVGDKVLFGSEAKALLPLGWEPEWNVRGITDSGWMMDDRTVFKG
                     VRKLMPGHWMEITDERGVEIKKYWDAEYPHKMEQDPRTMEEMVLGVRERLVEAIKLRLR
                     ADVPIGIYLSGGIDSSTVAGIVTELIRKENVKLGSDHASRVACFSVSFPHESGYNESDI
                     ADRTAEWLGVSIMKREVNEERIAADFAEAAYHCEHHHFDLNAVAKFALSTLPREHGVKV
                     VLTGEGSDEHFAGYPYFPAEFLRHPDMGMPDSILARDDELRERMQRSASDEMNAVWRSQ
                     GATEYAGRPAAPILRDAAGNTMPESLLAWHPADGLFQGWVRDLYRGHWDMRETVMRGHS
                     AEVREKMREKWHPAHTAMYMWNKSTLINVILACLGDRTEMAHSIEARTPFLDHHLAEYV
                     NSLPPSTKLDYVPPEDKDVDDVDNFWWKAAGASLRTITEKHILREAARPYITDELYRRR
                     KVPFLAPVRWPKDGPLHNMFKKLLTREAVENLGFVDYAVVENALNTAFGDDAVSSSFRV
                     LCYTGGWVTLSQRFGIKKATPEESGW"
     primer_bind     20325..20344
                     /label=11.6C-F
     primer_bind     complement(20520..20539)
                     /label=11.6C-R
     primer_bind     20749..20772
                     /label=C-2F
     primer_bind     21064..21083
                     /label=C-F
     primer_bind     21119..21138
                     /label=CXC
     primer_bind     complement(22091..22110)
                     /label=C-R
     primer_bind     complement(22352..22375)
                     /label=C-2R
ORIGIN
        1 tggcctgtca atacctctgc atcctctacg agcgaatcgc atcgtgcttt ctagagaagc
       61 agcgactgct agagtcatct gaccacattg ttccccgcga tgctgagctg aacagaccac
      121 cggaccctac cactaccagg agaaccaagg gcgagacggt ggcagacgac atgtggttct
      181 cgagctacca cattgagaat gtatgcgaac gcaaccaagt tctgagatgc atcatctcgc
      241 ttcagatgtc aaaattttcg aacctgctgg tgaagctcag ggaacgaacg gggacggaaa
      301 aggggcactt tcctctattg gctgaggcgg caagaaggct gaaggtagct caggatctgc
      361 ttgacaaggg cacagatagt ctatgagttg atttagcgtc tagaagagaa gcaggctgaa
      421 tgggaatctt gtcccggttg aagcgctgat tctaagcgag tatctcaaga gaagtgcgcg
      481 cgagtattgc cgatgaggtt gacatacgct tttgaagctc catgattcaa agtcacacgt
      541 tcgccgttat tatcagggac aaatttcgtc ctcaagtgcg tttcattcca caaaatttta
      601 cacatttgcc atttgcgtcg gcaaagccat catcgcccga tgctaatctt gtgagactct
      661 gcaatagccc attccatcgc cctcaccgca gccttgacct ctgagtcctt ctgtggcgga
      721 tgatgcgtcc cgctgtgttc cagcgtcttc atcatcttgc tgtcgtacat actccgcgca
      781 atcagcgaca tgctgcgcat aaactcggcg tctcgcttcc catgcatgtg aagtgtcggg
      841 atggagattg ggccttccat caactgcggc accagtagcc gcggggcgtt ggccacatgg
      901 tcaaagtaga cgtcgaggtc gatgtctggc agcagggcgt ggccgtcgcg cagcggcttg
      961 atgacattga cgagggtgtc gtatagagcg cgttcctcgt tgggcatggt cgaagccgca
     1021 gtgttgttac tatcggtggc aatcttgacg ccccgggcgc cgaggccttc gatctgggct
     1081 cgggagaact cggtgtcggg ggcaaaggcg cagacggtgg agaagagcag ggcaaacttg
     1141 aaggggatgc gaccgtgcct ggtctgctgg tcgtacatgt acgaagtggc cagagctgca
     1201 ccctggctga agccgatgac accgtcgaaa gggcctagct cttccaggac gtcgtcaaag
     1261 tgcttcaggg cgtccgtcat ctgcacggga gagtagcctt cggtgtggga gaagaagggc
     1321 ccagaaaact ggccgcccat gcctggatgt agggaagcat gggttagaca acaaaaactt
     1381 tcaagggttt ttctcctttc gatttcaaaa tatctttggg gtttatggtt gctgcgggtt
     1441 cacgtaccag gtcctcgaat cgacgaggcg ggcccgtcga caaagacaaa ctcatagctc
     1501 ggatcggccg ccttgatgaa aggctcgaat tggctttcac agatgctgcc ggagcttccg
     1561 acgccgtgta ggcagatgat tctcatgatg aatggaaggc ttgtcaaact acacaatgtc
     1621 acagttgttg aatcaacaat tagttcaaaa caacagccta gcaagcaaag gcaatagcga
     1681 ggatactctc caaagaagaa ctgccactat ccgtggactg aagcatcctg actatcggct
     1741 cctgattcgg attggcgcct gtgcgggttt cctcttgtgg cattttccgg cagccagccg
     1801 tgctccaatt tggaacgggc cgtggcgagt aagcagggat gacaggggtt gcggcccacg
     1861 ccagaagagt cagcagcagg gcaagaagag atagaccact ggccattttg cacgacagct
     1921 ggaatatggc aaagaaactg ctggccgggc gggttgctga atctgtgtga tccgttttgg
     1981 gcaacctcta gtcttggaaa aggcctcaac agtcgtgtca actagataaa tggacaagac
     2041 aaaagacagc cgtttggtat cagtgcacgc agcttcgaac aggttcatct gcctcgggat
     2101 tcaatttgtt ctttgatgaa atagactggt ttactgctct ttatttatgc attagacgca
     2161 ctcaacatca gtcaccaagc tcgacttata gacctggcac acgccacttg caactcaacc
     2221 aacttccaac agttgttgca gggtagctca cgctacttgg acaaaatgca ctccaaggac
     2281 gatcaagagc ctattgccat catcggagcc gcatgtcggc tccctggcga ggtgtcctcg
     2341 ctgggaagcc tatgggacat gatcagtaat gcccgaacgg gccattgcga ggtgccgtct
     2401 gatcggtggg acggcgacct tctccaccac cccaacccag accggaaagg aaatgtaagc
     2461 ttgaacaagc tttttgcttg caaatcattc taacaagagg tttcttttag atggctgtca
     2521 agcatggtta ctttctcaag caagatatta gccatttcga tgcgcccttc ttttccacaa
     2581 cagccaagga ggctgccgct ttggacccca tgaagcgtct gcttcttgaa gtcagctacg
     2641 aaagcataga aaatggtaag gagtctccta tcttccggca ttaccgtgtt actgacaaag
     2701 cattacacac agccggtatt cccatgcagt ccctggtcaa ctcggacact ggctgctatg
     2761 tcggatgcat gaccaacgac tacgagatgc tctcgacgca ggacatccag gacatgggct
     2821 acagcgcagc caccggcctc agcgaggcca tgatttcgaa ccgagtgtcg tggttctttg
     2881 gcctccgcgg tcccagtttg acagtggata ccgcctgctc gtccagcttg tacgccctgc
     2941 atctggcatg ccaggcactg aagctaggag agattaacca ggtaagagaa agacgtcagg
     3001 ttcgacaaga tgaatgctca tgatttgatg acgacaggcc ctcgtcggag gagtcaacct
     3061 ggtgctgtac cccaactgca tggagcagtt ctcggccatc cacatgctca gtcccgaagg
     3121 catctcgcac agcttcgacg accgggccaa cgggtacggc agaggagagg gcatcggctg
     3181 catggtggtc aagaggctgt cggacgcgct gcgggacggc gacaccatcc gggccgtcgt
     3241 ccggcacacg ggcgtcaacg ccgacggcaa gacgcctagc atcacacagc ccagctccga
     3301 ggcgcaggcg gacctgatcc ggcggacgta caaggcggca gggctgtcgc tgtcgtcgac
     3361 cgagtacttt gagagccacg gcactggcac tccagttggt gtatgcccac ccttcttcta
     3421 cccacagtgt agtggcatgg agtacttaca gactcacagg accccatcga gctcagtgcc
     3481 ctcgccgaga ccatcggcgc cgcccgtcgc gccgcgggac tgggacctct ttactttggc
     3541 agcatcaagc cgagcgttgg ccacactgag ggctgctcgg gcctggcggg cgtcttcaag
     3601 tcgatcctct gcctggaaaa gggcatgctc gtgccgacgt acggcgtcga gcgcgtcaac
     3661 ccgcggctga cgctggacgc atggcacgtc acgctcccgc aagagacgat ggcgtggccg
     3721 agcaagggcc tgcgacgtat cagcgtcaac tcgtttggct ttggaggagc caacgcgcac
     3781 gtcattctgg acgatgcgca tcactatctg tcggaccggg gcctggtggg caatcacaac
     3841 acggtagtgg atgaggatga cgacagctcc gagtcgggta tcgacatggc caactcgact
     3901 accctcaatg ggagcactga gggcacgcat gatggcgacg gcgaagagag cgacgattgg
     3961 aagcagctct ttgtcttcag cacgcaggac caggctggca tcaagcgcat cgctcagaca
     4021 taccaggaca gcctggccaa gaccagcgac gcccagtaca tccgcaacct cgcctacacg
     4081 ctcgccgagc gtcgcagcca ccacgacttc cgcacatttt ccgtggcctc atcgctctcc
     4141 gagctagcca ccgagctcgc caagccgccg cccgccggca agacgaagcg cgtctcgcgc
     4201 cgcggcaaca agaacctcgc ctttgtcttc accggccagg gcgcgcagtg gcccgccatg
     4261 ggcaggcagc tcatgcgcta cgccgtgttt gagcgcagcg tgcgcgcctc gcagaggtac
     4321 ctggaggagc acggctgccc ctgggacgcc gtggaggagc ttctgaagag cgacgccgag
     4381 ggctcaaaga ttgggctgcc cgagtacagc cagacgctgt gcacggtgct tcaggtggcg
     4441 ctggtcgacc tgctgcggca ctggggcgtg aagccgaggg ccgtggtcgg acactcgagc
     4501 ggtgagattg ccgcggcgta cgcggcgtcg tacatcagcc atagcgacgc cgtcaagatt
     4561 gcctacgtgc gcggcgtgag ctcggcgtct gtcacccgcc acggcgctat gatggccgcc
     4621 ggtctgtctc gcgccgaggc agaggagtat cttgcccggg taccggcaga ggtgggcgtc
     4681 gccgtgacgg cgtgcgtcaa cagtcccaag agcgtaaccc tctcaggcga tgtcccggcc
     4741 gtcgatgccc tcgaggctgc catctctgcc gacggacgct tcgcacgcaa gctcaaggtc
     4801 aagacggcgt accactcgcc tcacatgcgc caggtgtcgg aagactactt ccgacgcatg
     4861 gggcgcatcg agacgatggc tggcaacggc gagacggtca tgttttcatc gctgacgggc
     4921 aagatggttg agagaccgga gcagctggat gcgcagtact gggtggacaa catgtgcaac
     4981 acggtcgaat tctctgcagc cgtggctact ctactctcgt atacaaccac aacgtctact
     5041 ggtaccagcg gccggaccaa ggctagccag atggcctggg gaggcatcgt cgaggtcgga
     5101 ccccacgctg cgctccaggg ccctgtgcag cagagtatcg atgtcgcgaa caacgcatcc
     5161 gccaaggagg ccccctacgt gtctctcgtg gtgcgcggcc aagacggcgt ccgctcagcc
     5221 ctagcggcgg caggaaagct ctgggtttcg ggcatcgaca tggacctccg cgctgtgaac
     5281 cgccttcctg acgcccaggc cccggcggcg ctgcagccca agcccttggc cgacctgcct
     5341 tcctacccat ggaaccacgg ccggtcgtac tggcatgagg cgtcggccac ccggtcgatc
     5401 cgcttcccct tggcggcacg aacagacctc ttgggcatgc ccgaggacgt gcagaaccct
     5461 atgcagccga ggtggaagaa ttacctgcgc atggcggaga acccttggat cgaggatcac
     5521 aagatcacgg ggacggtgct gtaccccggc gcgggtatgc ttgttatggc tctcgagggc
     5581 gcgctgcagc tcgccgacaa atcgagaaag gtacgcgggt tcaggttccg cgacgtggcc
     5641 tttgagaggg gcctggtcgt gccctcgggg gacgatgagc ctgccgtaga gacgaggctc
     5701 agcttcgtgc ccgacaggat ggtgaaggac cagcaccact ttactgtgtt ttcatacaac
     5761 gggtccgtat ggacgcagca ctgccacggt accatcagcg tcgagtacgt cgccgccgag
     5821 aagagcgaag tcgactgctc tgatgaagaa gatgccgcct gggccgagca ccgccaggct
     5881 tacaaggccc tctgcgacga cggcacggcc gaggacatgg acctcgacga cttctacgag
     5941 catctagagt ctcacggcat ggagtacggc cccatgttcc gcaacgtctc ttcgctccgc
     6001 tgctcctcca gccaccgcac cgcttacggc tccatctcta tccccgacac tgcgtccgtc
     6061 atgcccgctg gctttgagta cccgcacgtc atccacccgg ccaccatgga cgccatcttc
     6121 cacctgctgc tcgccgccgt cgacgatggc cggccgacgc gcgaggccgc cgtgcccttt
     6181 ggcctggagg atatgtttgt cgcggcggac caaccccagg gtgcgggtgc cgtgtttgag
     6241 ggatacagtc agttgacagg cagggcagcg ggtggacgcg aggtgacgtg cagcctggtc
     6301 gtcgcggacg agacgtggca ggagccgagg atcgtagcga gcgggttctc gctgcggcaa
     6361 gtgactgctg ctgcggatgg agcagcagct ggaggagcga acggcgatgg cgggcctggc
     6421 gggctgaaga agtcggctct ggtgacttgg aagccagact tggactttat gagcccgaaa
     6481 gcggaccttg gagaatggct cgatggactg acgcacaaaa tggcagtgga aaacgtcctc
     6541 ctggttatcg atgacacgtc tctgcctggc ctgtcggata ttgtacacga catgtcgcga
     6601 cgcgtcaacc ataagccggg ttttggcaaa ctcagtagcc tggccacgtc caccgcgtgc
     6661 ctcgagtcca tggccaaggc ttggtctgat gaaaacaccg acgtcaagtt gtgggatgtt
     6721 gtcgctggcc acgagatccc tgccgctgca gcagaagggt acaacttggt cgttgtcctt
     6781 ggccaccaaa ccctgggaag caagcccgag gccctgcaaa tgctcgaaaa ggccctcggt
     6841 ccggatggac actttgttat ccgaccttca catgatttgc cacgagaagc tctggtcaaa
     6901 tccctcgagg tcttcgaaaa catgaagagc agcgtcgaca gcaacttcga catcctctat
     6961 gcttccaagg aaaagcaggc cgagtcccag ctgccatcgg atgtttacat cctcaccacc
     7021 tctactcgct ctagccacgt cgaggacctg acggccaacc tctctgcaac attcgcctct
     7081 ctcaacgtca ctgtccatac cacgacgccc gaggcgggca acgtacaaga tctggccgac
     7141 aagtacgtcg tctcgctcct tgaagtcgaa acccccttca tctacgcctg gaccgaggac
     7201 cacttcctct tcttcaagac gctcgtagcg tccgtcaagc acctcctctg gatcacccgc
     7261 ggtagcctga tggagtcgtg ggccggcggc gtcgagtttg cccccgccca ggggttgctc
     7321 cgcgtgatgc gcaacgagta tccgcttgcc gcgctgccgc accttgatct gtcgtcgtcg
     7381 tttgacgcct ccgttcctgg cggggccgag tttgtggcca aggtgtggag ggcgtcgatg
     7441 ggagaaaacg ccgagaccga gttcgcggag ctcgacggca cggtgcatat tcctcgcgcc
     7501 gtggagcagg cgggctttga caatgacctg cagattgcta gcggagtcgc caggcccgtc
     7561 tctcgcgccg tgtccggttt gacaaagccc atgaaggttt cctcgactgt ggacggcggc
     7621 gacctgctct gggtcgagga cgagctggcc gagtctcttt cacctgacca agttgaggtc
     7681 aaggtcgagt actttggtct cggacagctc acttccaccg acgatgacgc aacgccagcg
     7741 accgacggat ggaccagcga tgtagttgga actgtccagc gatgcggtgc caacgtcaag
     7801 tccgtggtcg ctggccagcg cgtcgtggcc ttccaggctg agggctgcaa gtccaccgtc
     7861 tgcgtcgacg aggccttcac ggcacccatt ccagagggac tgtcgcttga agtcgccgct
     7921 gggtcactca gcattttaat tactgcccga tatgccctcc tctatgtcgc tcgcctgcgc
     7981 gccggacaaa ccgttctggt ccacaacgca gccagcgctc tgggccaagc tgcaatccat
     8041 gtctctcgcg ctaatggagc agatgtgttt gctctagtgg agcgcggaga ggacaagact
     8101 cttctaatgg agaagctcag cgtcagcgag gatcgcatct ttgactccag ccgacagcag
     8161 tttgtcaact ccatcatgaa ggtgaccaat ggccgcggtg ttgatgccat cctctgcaac
     8221 gagcacggcc cggccgttca gccttcgctg gagattcttg ccgattttgg taactttttg
     8281 gatctcacga acagtaccaa gaactcctct gcaatcctga tcccagcttc caagcgcaat
     8341 gcctccattg tccgccttga cactgcctct ctcaggaaga gcaaccctgt gcttgcacag
     8401 gaactcttcc aaagtgtcat ggctggctcc gttgcgacca tgtacccaac cactgtctac
     8461 cctatcaaca aggtagccca agccatggat gcagtccgct cccgccagcg cggcactgtg
     8521 gtcatgagct ttgagggtga ctcctccata ctgacattgc caccgcccat tgagaagctg
     8581 gccctggacc taagcggtac atacgtcctc gccggtggtc tgggcgccgt gggcctcaac
     8641 attgccaaca tgatggccga gtacggtgcc aagcatctgg tctttttgtc cagatctggc
     8701 gggagcaaga accaagagga cctggaaagg ttcaagagcc aggggatcct cgccgaagcg
     8761 tttgcgtgcg acgttaacaa tgccgaaagc gtcaaggacg tatttgatgg cattcgaggc
     8821 cgaggccata ccatcaaggg gttggtccag tgtgccatgg tcctcgaggt acattctccg
     8881 ttttcttctt caattcctct ggtctacggc taacattctg actctctagg acaccatctt
     8941 tgacaacatg acgcacgaga aatggacgcg agcgttcaag cccaagagcc aaggatcgcg
     9001 caacctcctt gacaacctct ccgctgcgga ctcgcccttc ttcatcctcc tctcctccat
     9061 cacgggcgtc atcggcaaca ccgctcaggc aaactacgcg tccggcaaca ccttcgagga
     9121 cgcgctagcc caccatgcgc gctcccacct gggcatcccc gccaccagca tcgacgtcgg
     9181 cctcgtcgac gactcgtccc acttcaccgc cacgggcggc ttcggcgacc tcaagagcta
     9241 ccttcaccgc taccagcacg ggtgggtggg actccggtgc actctggagg agctggccgt
     9301 cgcgctgcgg gccattatgc gcggctcgac ggccgacggg ggcaaagttc ccgcgcagct
     9361 cgtgtttggt ctgggcgatg gcatcgtcag gacgccgggc tcgacgggct acgagcggga
     9421 ccgcaagttc aacctgcgcg tgcggaagcc tgacgacggc gatgcggcgg gcaggtctgg
     9481 caaggtcaac gtgggagaac ttctgagcaa ggctacttcg ctcgccgaag cggccaaggc
     9541 tgtggaggac gtattcaggg cgcagatcgc cctagagttt ggggtcgaag aaagcgaggt
     9601 tgacacacag cgtccattgc cggagcttgg tggtgagttt cccttccctg aagatatgag
     9661 acctagagat tttgttctga cctggatttt tttgcagtgg actcgcttaa ggccgtcgag
     9721 atgcgcaaca gggcgctaaa ggacatgcag agcgacatct cagtctttga actgctgagc
     9781 gcttcgccgc tgaccgaggt ggcggccaag attgcatcga ggagtcagct tgtctctgcg
     9841 gaagctagaa agggagagta aatgaagttt tgacaacatt tttgtggcaa tggatgtatg
     9901 agattttttt ggtgtctttt tttttttttt tttttttttt tttttttttt ttttttttgg
     9961 cgttttgggt gccattttgt caaattttct tttcttagta aatcgtggtt tttcttttgt
    10021 tcatttctct agtaatgaac catcatcgag ctacccagaa aaggaacaaa attagtgaat
    10081 ccattattcg tggtctcgta agatcgtatt ttgacctaga tttagctaga ctatcaagaa
    10141 tgacttcttg ttttgttctt ggtaaagtcg aggcacttgg gcgggcttca acctgaatga
    10201 ggttcgacca atagcagtgg agaagtgaca tcagtccaac agctgtgcgg agaagccgcg
    10261 ttttaactgc tcacaaagca caaagacaac tctcacacat cgcggtgtta aagttcccgg
    10321 gttatccacg agacgaccct gagtcgatgg ttgtagatca gtacagtact actgacaagt
    10381 cgaggccacc atttgaggat ggattcaagc acggcagccc cctggcacgc cgcatttccg
    10441 gcccctagga acacgagccc agatggcctg tcttccagcc aggtcctaaa ccttctgaaa
    10501 gagcagggca cttcgagccc ggaagcaaaa tttgtcctcg ttgatcttcg tcgcaatgac
    10561 catgaagtcg gttttgccca tgctctttag ggtccatgtt ttgaaccacg aggtgaccgg
    10621 ttactgacat gatggtgggt gactagggag gcacaatccg aggatcgatc aatctgcctg
    10681 cccagagcct gtatcattcg attccgactc tctacaacat ttttcatgct gctggagttg
    10741 ataccatcat ctggtattgt ggtatgtcct cgccactacc tccttcaaca gcaccgaatc
    10801 ccccgtgatc gataggacgt tttgctaacc accaaacctc aaaggatctt cgcaaggccg
    10861 cggcagtcgc gctgcagggt ggttcagcga ctacatccag gatcgccaag acgccaaaat
    10921 gaagagcgtc attctgcagg gcgggatcaa gggctgggtt gcggcgggcg aagagtacac
    10981 ggcctttatg gacggctttg agcctgccaa gtggaagcaa ggagcatgaa cccatctgtg
    11041 actactcctg tgattctttt cgggctgtat ggcttgttga tagtcatatc tcgctgatga
    11101 atgccaaaag actgaataac gtgtccgtct tgactcgaca tccttgtcct ggctgaagtg
    11161 ctttgcggaa gccgctccac agccacgcag ccacatcgtc ggggccaacg cccttgaagt
    11221 tttgttgaga gatgagaaga ctggcctcag aacaaagaat tgtcgagtcg ctgtctggac
    11281 ctgattcaaa gaacccttcc attcctggat gaaagacgta ttcaggcaag gcgagtgagt
    11341 agtcaagtct cgggataata gccatctgat cggccgcaga agcgttgctc gatggaatcg
    11401 aagaagaacg agatgtgcaa catgattctg accctagaac atccaaacct tgaccaggca
    11461 gggccgcaat agattccaag gcgccgacca tcgtagcagg ctcgcattct ggaaccgtgg
    11521 atgatgcaag gtccggcaca tgttgaggcg tgggaatcgc gatgagatct gcagccgtca
    11581 actgtccggc gatgccttgt gaagacttgg aatcaacgtg ggcggtcacc agaacatcgc
    11641 tggcggcagc aacatgtgcc atgttagtgg cgacctcatg ctctagaccg ggacacatat
    11701 gactgcgact agccgcgagc tcggcttcga ggattttaat tttaccctca agggttgaga
    11761 tggtctgctc cgcctcgctg agcttcgtct ctagcgcggc gatgtaggcc cttcgacggg
    11821 cgcggtgttg gcgctggtta ttgcggactc gctcgagggt gtgctgtggc gagactcgct
    11881 tggagggatt attcgtgctg gggactctgc gcgattctgc gaccatggtg acttttcttg
    11941 ttgtttgatc tgtcattgat gaaactgttg gtgttgctcg ggatcgtttc cgtttgtagt
    12001 gttggcgcga gcggagggtt agtgtccaag atcggtgaca tatcgactgg ccacaacccc
    12061 gctcagacgg tccgcatcag gcatcttact ggacgccatc gaatctacac ttggctcctc
    12121 cgtttagcat acttggggtt ccgttcgtgg gggcaatact ctgggcaaaa aatggtgaca
    12181 tatcgaccta ggccgtcagc atacagagac tggtataaat cacacccaag actcttccgc
    12241 tctgtggcca gattctagac tctatcgatt taaacagaaa actcgctgaa gaagcactac
    12301 atcacttttc aatcctacct tccaaagtaa ccaacaagat atacaccatg gatgccagcg
    12361 aaatctacaa ccaagtcaac gaacgctacg gctccattgt cggcagccgc tctggccgtt
    12421 atgagcagtc cgttgccgag gctttcggct acacggcaga agagttggcg gaccttccca
    12481 gtggtgcgaa cctgggcctg agctgcggca acccacttgc gctggcaaac ctgaatgagg
    12541 tgcgtgagat atccatcctc gataccgcat cgctgttttc gctaattgta taacttcaaa
    12601 gggcgaaact gtcattgatc tcggatctgg tggcggtctc gacgtcttta cggccgccaa
    12661 aaaggttggc ccaacaggca aggccatcgg gatagacatg aacaaagcaa gtatacgcat
    12721 cttagcttga gtttactata ctgcgtgtcg tatctgtcca tctgacatag tttcggcacg
    12781 tagaacatga ttcacaaagc acacatcaac aaagccaagg tcaacgcgcc aaacgtcgag
    12841 ttcatcgaga gccccatcac gtccatcccg ctgcccgaca gcacggccga ctgtatcatc
    12901 agcaactgcg tcatcaacct cgttcccgcg tcggagaagc agcttgcctt taacgaaatg
    12961 gctaggctgc tcaagccggg cggccgagtc gccataagtg atgtgttggc gcgaaaggag
    13021 ctccccgacg aggtcaagaa ggacgtcgcc ctgtacgtcg ggtgcattgc cggagccagc
    13081 caagttgccg agtacgaggc ttatctcaag aatgcaggct tcaaaggtat gatggccctt
    13141 cagcttccct actgtagctg ggtagagact aactaactaa ccatgggcgg atgacagaga
    13201 tcctcatcgt tgatagcaat agcgacctga acgtgtattt taccacacct atggatgaag
    13261 gatcctgctg tggagcgaca gaatccacca cccatagcct atcgacgaac tactccaatg
    13321 gagaggtggt ggagaaatgt tgtacaacca acccgacgac acagccgcgc caagaccagg
    13381 agcgcggtgt ttcccagcca gatggcacca atatactggg tccgggggcc gggatcactg
    13441 actttaatga gtgggcaggt atgttcgaac ttgtactgtg cctctcagac tcggggctaa
    13501 ccagtgttct aggctcgttc aaggtctatg cggtcaagcc ggcggcggtc taataaagtg
    13561 aggagtttac caaggttgtg tttatgccag aagtgtcgtg ttaagtgttc aatctcgctt
    13621 tgacagatca actccgctag tttcgcgggt tttgggaagt caagaggtcc gcgcaacctg
    13681 gttatccgct atcacactag ttactatagc aaagtagccg gaagacacgg tcataggata
    13741 catgtccatg gtcagagttt acaaattgta gaagaggcat catgggagat aagcaaagat
    13801 gcacatggga tagactgcca atcaggctct caattggtgc tggggcgggt cccatgccaa
    13861 gatcaggaag tggctccagc aaagaacttc tgcttttcga gaagaaaacc cctggccaag
    13921 tggggtggag gaggatagag ctggctatat tccataatgg cctcgagtgc gagtgcgagt
    13981 gcgagcgggg tccgtggaag tgcttgcaag gatgacttct tcaagagggg ctggcgcact
    14041 ggcattaatc gttttcccca aagaccgagg ctgtgaggca ctgatgctga gcggtaacaa
    14101 ttctcggaat cgttcatacc cgttctgaag tacaaatgga gtcagtctga agatcaaagc
    14161 actccattgg tcctcgagtc aagtctagca cgcacaattc ctcttcagga taatggttct
    14221 tcggcgattc tatgcatatg gctccccaac ctcctccagg ctgcttgata gcaccttctt
    14281 ggcaaaagac tatactgacg tatccctgtc acactttgta cggggcaggg aagcggggga
    14341 atcccccaag acggtatgaa tcagagaggg aggatcgtct agcgctgacg aaacgcaacg
    14401 gtttgccatt aacccccctg gagggaacac tagaacccct accaataaac ggataaggaa
    14461 gtcggggata gccttttcaa ccccgagacc cagcctgaac atatccctgg aggttcttgt
    14521 cgccatgttt ctaccttcca gaaaacgctt agaagaacgt gagcggggca atatctgcag
    14581 gtgttgattc cgtggcgatg gaggcggtgg catggtggga gcagctgcac ggtcatgttg
    14641 attagcgact gggtaaggat aggaaacacg tataaaggga gcacatcaaa ccgcaccagg
    14701 aatccgtcct ctcctcacag gcaagctcat cgcaaccgtg ctcgcttacc caccagccat
    14761 gaagctccct gtgctatccc tcgtcgtcgg cctggcggcc gccagggcca actgctcgca
    14821 gcccgacacc aagtccctca ccgtcaagac cgaatcgggc gccttcaccg gcatgattga
    14881 cccggagcac ccgcgcaccc gccagtggcg ctccatcccc tttgccgagc cgcccgtcgg
    14941 cgcgcggcgc ttcctcccgc cgcaaaagta cgcgccggcc aacccggatg cccggcccac
    15001 ctggtctacc aagtacccgc cttcgtgccc gcagttcctg tcgcaggtcg agtccatgtg
    15061 gaacatgaac ctgacaaagg gcaacctcgc gtacaacggc gcgcagaacg acacgtccgg
    15121 gctcgtcggc gaggccacgt ccgaggactg cctgcacctg gctgtctggg cgcccaccga
    15181 gcccaaggac gtgcccaagg gtggtttgcc cgtgctcttc ttcatgacgg gcggtggctt
    15241 cgtccagggt ggcgtcgacc tgccgtggca gatccccacg ggctgggtcg accgcgagca
    15301 gtcgttcatc gctgtcagca taaactaccg cctcaacatc tttggcttcc ccaatgcccg
    15361 tgggctgccc gccgacgagc agaacctggg tatcatggac cagcgcctcg ccctcgagtg
    15421 ggtccgagac aacatcgctg cgttcggcgg tgacccgtcc cgcatcatgc agtggggccg
    15481 gtccgcgggc tccgtctccg tcgacgtcca cgcctacgcc tacgctgagg accccatcgc
    15541 cgagtcgtac tacgcggagt ctggcgccgc gcacggcttc aacccgccct acgaccccat
    15601 ccgctccaac ttcacctttg tcgcccaaaa cgtcggctgc ggcgagccct gtgggcccag
    15661 cggctgcgct gacgacgagg agctcgccct cgctgagctc gactgcatgc gtggtgtgtc
    15721 catgattcag atctccaact tcatcggtca gtatgcggac cgcggcgagc agccccccat
    15781 cgccttcaac cttattcgcg acgacaagat ctacttccac aactacacgg cccgctccgt
    15841 cgagggcaag ctcgcccatg tgccctccat cttctcctac acggccaatg agttctcgtc
    15901 cctccagccc tggcccgcca gcaacctgac cgaaggccct tggtggcccc ccattgcggc
    15961 cggcaacatg cagtttgccg tctgcggcgg ccgcaacgcc acctgggccc gcaacaacat
    16021 cgacgtgccc gtcttccgct tccagtacgc cgccgagttc cccaatctca acgtctacga
    16081 ctggctcggc gcttaccaca acgccgagac gcccctcgtg tttggcacgt accatctgct
    16141 cgaccacatt gcgccctcga ccgagttcca ggagaagatg agtctgtcca tccaggagca
    16201 catcctcgcc tttgccatgg acccttacaa cgggccccag accctgggct ggcagccgat
    16261 ggacttggaa gctcccggcg gcggctttgt ccttcgcttt ggtggaaaga gcggcaactt
    16321 gaccacggtg gtggatggca tcgagatcga tggtgcatgc cttgggttgt ccgagtacga
    16381 cgcgttcccc taaatcattt ttaatgccac gaagatcaat ttgtattctt ggaatagatt
    16441 tggtgggcct aggcaataga gaaatgtcac attcgggaat aggtcatttg aggttggaaa
    16501 tatcatgcct cgctggggtt taaatattat acagtctggt caaatcgttg ttcttcatag
    16561 aatccaataa ccaaatttgc caaaccattg cacccctctt ccgcctccaa cattcgtcgt
    16621 atatagacca ccaccgttgc ttttaagatc ttagctaggc tttccgcctt gggatgacgc
    16681 tcggatatgt aaacacattt ctttcccccg gcagcgtctt gtgccactgc tggtacagca
    16741 aagcatagct cagtatcgca aatagcgacg acacggagag cccgccatag aacgcctgtg
    16801 aagtactcca gccagcattg gcgtccttgg tggacgtgag gtgggccgag gtagccgcca
    16861 gcccagacgc aatggttctc ccgtgtcgga agaccaaagc aagcccgcag gcggcaaaaa
    16921 gagctgaaat gagcgtcttg ttcatgttgg acaggccagt tattggctta gccgagttgg
    16981 gtttgccagt cttggttgcg gcatggttcg cactgtccgc agatgcagcg ccgtcgtttt
    17041 cgttgctccc ctccaggctt ccaaccttgt actttgccat gactgcaaag gcgtcgtttg
    17101 tgtgccctgc gtagtcaaat ggctccgtag catcatcgcc agcgcattct agaagaacgt
    17161 cgatgccacc aggatggtcc gctgcaaatg cagtcaaatc gtacactgat acagattagc
    17221 atcgcctcta ggtgatccat ggatctattc ttacctttgc cgtgcacagc aacccacaaa
    17281 tcttgacggg tcttgtgctg gcctagttgg cctagggtca cagtggtggt agtgagggaa
    17341 gccatgatgg cggattggag atgggtttga cagtcaatgc gccagagcaa gaaaggttga
    17401 cgatgataat ctacagtcga tgcagtctca tgagagagtt gttccactat agctgcaatt
    17461 tggcacagct tgggtctaaa gatgacacca gatgagcgta ggaatggtcc gataggttga
    17521 tcatatgccc agaaatttcc tctttgagat acggccctgg acatatttgg tacggtccgc
    17581 tgtttgccca gtcgaaacgg gataatcacg accatgttgg taataccgaa gttttgcttt
    17641 agagatgaac acaactgacg ctgtcattag agtgatgaac acacgaaaaa agctccgata
    17701 tgtttgtaat gatgcttggg agattgagct gagttgtcta gtacttgtga cgagctttgg
    17761 actttgcagg ccaacatttg gatcttaccc tggacagcca cctacaccta cacttgcacc
    17821 tacacctaca cctgcatcta caccaaaagg cggatcctga ggggacacac aatatagatt
    17881 tcatacggtt tgacgaatat taacagatag agtaataatc actttcattc tgaacaacat
    17941 ctctcaggct ggctagcaca cagcattgaa aagaaactct gtctcattcc ctcctacgcc
    18001 ttggacggag aaggccactc ggtcctcctc gtcggtgcag cgtagaaatt aattggtcga
    18061 gtcaccagaa actccgggtc atacacaatc ggctcccgcg acgcgtcctc aaagtgatag
    18121 cgatagacca actcaacaag caccgtcttg acctccatca gcgccaggtt caaccctacg
    18181 cagccacgcc gtcccgccgc aaacggcgtg tacagcccct tgcggttcag cttgccggcc
    18241 agctcgcctc ctgcccaacg gtccggctcg aaccgcagcg ggttgtccca gtgggccggg
    18301 ttcttgtgca ggctcgggaa gcaggggatg acgatggagc ccttggggat gaggtaacct
    18361 cccggcacga ccacgtcctg ccgggcgttg cgcgccgtct ggaagctggg gttgtgcagc
    18421 cgctggacct ccttgacgaa gcagtcgagg aactcgaggg cgtgaacctc gtcgtaggcc
    18481 caggcgcgtt cgccgtcgcc gccatggtca ataatctcct ggaggaggcg ctcctggttg
    18541 ccggggtact tgacgagcga gtagatgcac cacgagagca gcgacgcgct agtggtgaag
    18601 cctgcgccga gcaggatgac gacgttggag atcataatgt cacgcggcag ggcctcgccc
    18661 ttttcgtcgc gcgcccgggc caggaagtcg gccatgcacg aggcgcgcag cgaggccgcc
    18721 gggtccgaga gcggcagatc gccgttgtcc gagcgcgtgc actcgtccac agccttctcc
    18781 acgtcctccc agagctccct ctgcgccgcg cgcagcttcg cggggtcgcc aaacggcagg
    18841 ctgccgtacc acctgggccg caggctcgtc ttcttcatga ggtgcagcca ctcgcctagc
    18901 acgcggatcg tcttgtgcgg ctgggtgtcg acgctcgcaa agtgctccag gtcctggttg
    18961 acaaccacgc gccagatgac ctggccggcc agcttgaaca tgaactggta gacgtggaag
    19021 gcctcgtcgc gcgtggcgaa gcggtccagc acggggaaga tggaccgcgc ggccgcctgg
    19081 atcaggggcg tgtggtgggc gacggcgcgc ggcgacagcg ccggcggcac gaacttgtgc
    19141 gagacctgga aggcgggcga gtcgctgtcg caggtgaaga gggagagctg gtgctgcatg
    19201 tagtacagcg ggtgggaggg gtccgacgtc gtcttggtga actcggcgcc ctcgcgcagc
    19261 acgaagcgcg caatggccgg gtcgtttgtc tggtatattg tggttcccat gttgaccgtc
    19321 ttgacaatgg ggccgtacct cgcaaagagg cggtccagat tgcccagcgg gtcgggatag
    19381 agctcatagt ggttgccgac caggggaaga gcccgggggc cgggaggctc caggatggac
    19441 ttgtttgggg acactcgtag ctccacaggg ccgggacatg ccttgatggc gttgatggag
    19501 tccagagttc cgtcatcttt gtgatggaac aggacagctt ttctcgtgtt agcatctgaa
    19561 aaccgacaat ctgattgcgt caagactcac agttgggctc ggcaatgcca aaggactttc
    19621 cgaggctcga cttgagctgc tgaagagttt caaaattcga tgtgtcgact tgttgtcccc
    19681 gctgttgggg actatgacca aagaagaatt gttggtgcat ggtgaattct cgtcacggtt
    19741 atgcggccgc cttgttcgca cgcaattcac taagatgtga tgaagaccgc tgcaaagatc
    19801 agtctagtat aactcaatca ctcactcaat gatccattcc tgtcggatca tgcgctttac
    19861 ttgactcaag cagacctctt gtttcgagtc tagacgatca gccggaccgg ggacatccat
    19921 gtgtggccgc ttcggcaccg tcatcttgag agaccaaaaa tggcaagtcg atggtttcct
    19981 aatttggctc ggcccggacc acatgctgtc aacccacggg ccatcccggc tcaacctgac
    20041 atctcccgtg tgcatcctag tttggagaag actggaaata gctcgttcgg gatggcgatg
    20101 atcgtggttc cgtcggaaag tatcgtggtt gtaagtggca gttgcggttg caggatgaca
    20161 agacggtgtt tctgtttgct tatattgtag tctaaagcct ccgtcaacca tggagctgat
    20221 caaggaaatc aacagtctca gtcaagaaca gactattgta catcattcac aatgtgcggt
    20281 tttgctgcga gctgtgtgtg tgcccacgcc cggccaaccg gacacatcta cggccatgcc
    20341 attggcctta ccaacaacca cgtcacaggc gaagccaacg gccataccaa cggccacgcc
    20401 aatgggtcct tgaatggaga cttaaacggc cacaccaacg gccacaccaa tggtcacacc
    20461 aacggccaca ccaacggtca caccaacggt cacaccaacg gttacgccaa cggcgacgag
    20521 accatcaagc tggccaagga ccgcgccaag cgggaattct tcgcgaagca gctccaggcc
    20581 gccgtcgaca acatcaagca ccgcggtcct gatggctcag gggtctgggt cagccccgac
    20641 ggcaaggtcg gcctcggcca ctgccgcctc tccatcaacg acttgtcgcc cagcggcgca
    20701 cagcccctgc acagcgacga caaccagatc cacgccgtcg tcaacggtga gatctacgac
    20761 tttgaccggc tgcgcgatgt ctgctccacc cgccatggct accgcttcac cggctccagt
    20821 gacagcgagc tcgttgttgc tctgtacaag atctacggtg ctccgtattt cctggagcac
    20881 ctgcgtggcg agtttgcctt tgtgctgttt gacgagcgcg aggggaggcg cagggtcatt
    20941 gcgggtcgtg atcgattcgg catcaagccg ctgctttgga ccgtcgtggg agacaaggtg
    21001 ctgtttgggt ctgaggccaa ggcgctgctg ccgctggggt gggagcctga gtggaatgtt
    21061 cgcggtatca cggacagcgg ctggatgatg gacgaccgga ccgtgttcaa gggcgtaagg
    21121 aagctgatgc ctggtcactg gatggagatt acggatgagc gtggtgtcga gatcaaaaag
    21181 tactgggacg ctgagtatcc ccacaaggtg agcaccatga tcagcaagag agtgcgactg
    21241 gatggttgct gactgggctg cagatggaac aagatccgcg aaccatggag gagatggtcc
    21301 tcggagtccg tgagcgtctt gtcgaggcca ttaagctgag gttgcgtgcc gatgtcccca
    21361 ttggtatcta cctttctggt ggtatcgact cgtccacggt ggctggcatc gtgactgagc
    21421 tcatccggaa agaaaacgtc aagcttggca gtgaccacgc ctctcgcgtt gcctgtttta
    21481 gcgtcagctt ccctcacgag tctggttaca acgaatctgg taagcaacga cgttgtcaag
    21541 caacggaatg gaacatacat taacactgtg aaaagacatt gcggaccgaa cagcagagtg
    21601 gctcggcgtc tccatcatga agcgagaggt caacgaggag cgcatcgcgg ccgactttgc
    21661 cgaggcggcg taccactgcg agcaccacca ctttgacctc aatgccgtgg ccaaatttgc
    21721 cctctccacc ctcccccgcg agcacggcgt caaggtggtg ctcacgggcg agggctcgga
    21781 cgagcacttt gccggctatc cgtacttccc ggccgagttc ctgcggcacc cggacatggg
    21841 catgcccgac tcgatcctcg cgcgcgacga cgagctccgc gagcgcatgc agcggtcggc
    21901 cagcgacgag atgaacgccg tgtggcggtc acagggcgcg accgagtacg ccggacgccc
    21961 ggccgccccc atcctgcgtg acgccgcggg caacaccatg cccgagagcc tgctggcctg
    22021 gcacccggcc gacggcctct tccagggctg ggtgcgcgac ctgtaccgcg gccactggga
    22081 catgcgcgag acggtcatgc gaggccactc ggccgaggtg cgcgagaaga tgcgcgagaa
    22141 gtggcacccg gcgcacacgg ccatgtacat gtggaacaag agcaccctca tcaacgtcat
    22201 cctcgcgtgt ctgggcgacc gcaccgagat ggcccacagc atcgaggccc gcacgccctt
    22261 cctcgaccac cacctcgccg agtacgtcaa ctcgctcccc cccagcacca agctcgacta
    22321 cgtgccccca gaggacaagg acgtcgacga cgtcgacaac ttctggtgga aggccgccgg
    22381 cgcctcgctg cgcacaatca ccgagaagca catcctgcgc gaggccgcga ggccgtacat
    22441 caccgatgag ctgtaccgcc gccgcaaggt gcccttcctg gcgcccgtgc gctggcccaa
    22501 ggacgggccg ctgcacaaca tgttcaagaa gctgcttacc cgcgaggccg tcgagaacct
    22561 gggctttgtc gactatgccg tcgttgagaa tgcgctcaac acggcctttg gcgatgacgc
    22621 cgtgtcgtcg tcgttccgcg tgctgtgcta cacgggcggc tgggtcacgc tgtcgcagcg
    22681 gtttggtatc aagaaggcca ctcctgagga gtcgggttgg taagccattg gtatttttga
    22741 aaggatatga tatttttagt cttggtagat tatgcctttt tttagttgtt gcaatgaatg
    22801 gcacgtttgt ctttgattag tgtaaattgc ctgttcataa aggaacagtc tctggtatgc
    22861 gtctctatcg tgtcccagtc ccatgaaata actgaagcca tacgtgtaat acgcatctta
    22921 tgctctgagt ctctgacttg gttcatcgca atttctctct ctctaggttc acttatttct
    22981 cctagtgaac tcaggtcaga agtctttggg gggtttgtct tatcggaact gcccagaatt
    23041 gcactttgtt ctttattgaa tgccgttgag ctgactccag cttcagtgtg cccaagccag
    23101 tatgttcagg ggcattcttg gctcgtcagc accactcccg cctaaaaacc aactaataat
    23161 ataacaacac tgagcaataa tttatttatt ctagcagcct ttgattcttg ggaatcttat
    23221 gcatacatct aatcgtactg attctcccac gttccacgtt ctgcccactc caaggctccc
    23281 tccacccacc gcttacccag ccagagaatg cttaacccgc taggctcgct ctgtccagcg
    23341 aagccctgaa agaggccctt aatagcccgc gtgccctctg gtaacgcttc tcggcatccg
    23401 tgaccagcgt cagctgtccc ccgtggttgc ccgcccgcgc cttgaccttg tccagcacga
    23461 gcgcaaactc gcttagctga accgtcacca gcgtcgtcag cacgtgcgtc tgctcctgca
    23521 tgctctcgat gc
//
