# Supplementary material for: Toward sustainable food preservatives: high-level production of sorbic acid in engineered Saccharomyces cerevisiae
Source: Nat Commun. 2026 Apr 21;17:5492. doi: 10.1038/s41467-026-72163-8 (PMC13284220; doi:10.1038/s41467-026-72163-8)
Supplement: Supplementary file 7 — Source data [file 41467_2026_72163_MOESM7_ESM.zip › Plasmid_Sequences/plasmid list.xlsx]

## Sheet: plasmid_list
Plasmid Name	Insert / Gene	Key Modification	Purpose
soa.gb	soa cluster	None	Biosynthetic gene cluster identification
p3041-308a	sgRNA	308a	single-guide RNA for 308a
p3041-416d	sgRNA	416d	single-guide RNA for 416d
p3041-720a	sgRNA	720a	single-guide RNA for 720a
p3041-1021b	sgRNA	1021b	single-guide RNA for 1021b
p3041-FAA1	sgRNA	FAA1	single-guide RNA for FAA1
p3041-PGI1	sgRNA	PGI1	single-guide RNA for PGI1
p3041-XI-2	sgRNA	XI2	single-guide RNA for XI2
p3041-XI-5	sgRNA	XI5	single-guide RNA for XI5
p3041-XII-5	sgRNA	XII5	single-guide RNA for XII5
pCfB2899(X-2 MarkerFree) -MDH3-SpME1	ME1 MDH3	donor	DNA fragment carrying ME1 and MDH3
pCFB3020	sgRNA	XI2	single-guide RNA for XI2
pCfB3039(TDH3-ZWF1	ZWF1	donor	DNA fragment carrying zwf1
pCfB3041-1309a	sgRNA	1039a	single-guide RNA for 1039a
pCfB3051(FAS1-1,2)addgene-plasmid-73293-sequence-166662	sgRNA	FAS1	single-guide RNA for FAS1
pCfB3051(PYC1-1,2)addgene-plasmid-73293-sequence-166662	sgRNA	PYC1	single-guide RNA for PYC1
pCfB3051(ZWF1-1,2)addgene-plasmid	sgRNA	ZWF1	single-guide RNA for ZWF1
pJB118(pMSU+A)	SoaA	expression plasmid	express the SoaA gene
pJB119(pMSP+B)	SoaB	expression plasmid	express the SoaB gene
pJB120(pMSR+D)	SoaD	expression plasmid	express the SoaD gene
pJB125(pMSR+DE)	SoaD–SoaE	expression plasmid	express the SoaDE gene
pJB140(pMSP+BC)	SoaB–SoaC	expression plasmid	express the SoaBC gene
pJB197(XW55+A)	SoaA	expression plasmid	express the SoaA gene
pJB198(XW06+B)	SoaB	expression plasmid	express the SoaB gene
pJB226(pET28a-C)	SoaC	SoaC protein purification	express the SoaC gene
pJB262(XW55+A-SINGAL)	SoaA-PEX15	expression plasmid	express the SoaA-PEX15 gene
pJB263(XW02+B-SINGAL)	SoaB-PEX15	expression plasmid	express the SoaB-PEX15 gene
pJB289(X3-ADH2A)	pADH2-SoaA	donor	DNA fragment carrying SoaA
pJB289(X3-TDH3A)	pTDH3-SoaA	donor	DNA fragment carrying SoaA
pJB289(X3-TEF1A)	pTEF1-SoaA	donor	DNA fragment carrying SoaA
pJB293(XW55+A-(G4S)4-B)	SoaA-(G4S)4-SoaB	linker expression plasmid	express the SoaA-link-SoaB gene
pJB294(XW55+A-A(EAAAK)3A-B)	SoaA-A(EAAAK)3A-SoaB	linker expression plasmid	express the SoaA-link-SoaB gene
pJB295(XW55+(A-AEAAAK3A)2-B)	SoaA-AEAAAK3A)2-SoaB	linker expression plasmid	express the SoaA-link-SoaB gene
pJB296(XW55+A-(EAAAK)-B)	SoaA-(EAAAK)-SoaB	linker expression plasmid	express the SoaA-link-SoaB gene
pJB297(XW55+A-(GGGGS)-B)	SoaA-(GGGGS)-SoaB	linker expression plasmid	express the SoaA-link-SoaB gene
pJB298(XW55+A-(PAPAP)-B)	SoaA-(PAPAP)-SoaB	linker expression plasmid	express the SoaA-link-SoaB gene
pJB299(XW55+A-(G8)-B)	SoaA-(G8)-SoaB	linker expression plasmid	express the SoaA-link-SoaB gene
pJB300(XW55+A-(PA)5-B)	SoaA-(PA)5-SoaB	linker expression plasmid	express the SoaA-link-SoaB gene
pJB304(1021b-ADH2B)	pADH2-SoaB	donor	DNA fragment carrying SoaB
pJB304(1021b-TDH3B)	pTDH3-SoaB	donor	DNA fragment carrying SoaB
pJB304(1021b-TEF1B)	pTEF1-SoaB	donor	DNA fragment carrying SoaB
pJB314(cox9+A)	cox9+A	expression plasmid	express the SoaA gene
pJB315(HXT1+A)	HXT1+A	expression plasmid	express the SoaA gene
pJB319(cox9+B)	cox9+B	expression plasmid	express the SoaB gene
pJB320(HXT1+B)	HXT1+B	expression plasmid	express the SoaB gene
pJB328(TEF1+A)	TEF1+A	expression plasmid	express the SoaA gene
pJB329(TEF1+B)	TEF1+B	expression plasmid	express the SoaB gene
pJB331(TDH3+A)	TDH3+A	expression plasmid	express the SoaA gene
pJB332(TDH3+B)	TDH3+B	expression plasmid	express the SoaB gene
pJB334(GAL1+A)	GAL1+A	expression plasmid	express the SoaA gene
pJB335(GAL1+B)	GAL1+B	expression plasmid	express the SoaB gene
pJB341(pET28a-C)	SoaC	swapSoaC protein purification	express the swapSoaC mutation
pJB342(pET28a-AnAsnB)	AnAsnB	AnAsnB protein purification	express the AnAsnB gene
pJB345(pET28a-C-S350A)	SoaC	S350A mutation	express the S350A mutation
pJB346(pET28a-C-S355A)	SoaC	S355A mutation	express the S355A mutation
pJB348(pET28a-C-K695A)	SoaC	K695A mutation	express the K695A mutation
pJB366(416-ADH2)	ADH2	donor	DNA fragment carrying ADH2
pJB367(XI-2 ACS1)	ACS1	donor	DNA fragment carrying ACS1
pJB368(XI-5-ALD6)	ALD6	donor	DNA fragment carrying ALD6
pJB369(XI-2 ACS2)	ACS2	donor	DNA fragment carrying ACS2
pJB380(p3041-XI2+XI5+416d)	sgRNA	donor	single-guide RNA for XI2, XI5 and 416d
pJB382(pZML1309aKL-ACC1-M3-PEX15)	ACC1-M3-PEX15	donor	DNA fragment carrying ACC1-M3-PEX15
pJB383(pCfB2909-XII-5 -CAT2-PEX15)CAT2	CAT2-PEX15	donor	DNA fragment carrying CAT2-PEX15
pJB395(pET28a-D354A)	SoaC	D354A mutation	express the D354A mutation
pJB396(pET28a-D466A)	SoaC	D466A mutation	express the D466A mutation
pJB429(XW55+A8His)	A8His	SoaA protein purification	express the SoaA gene
pJB430(XW06+8HisB)	8HisB	SoaB protein purification	express the SoaA gene
pZML03-FAA1	FAA1	donor	DNA fragment carrying FAA1
pZML308a-YlACL	ACL	donor	DNA fragment carrying ACL
pZML720a-Sp512-ACC1	Sp512-ACC1	donor	DNA fragment carrying ACC1
PZML-BGL2p-FAS1	pBGL2-FAS1	donor	DNA fragment carrying FAS1
pzml-cox9-PGI1(D402A)	pcox9-PGI1	donor	DNA fragment carrying pcox9-PGI1
PZML-PYC1	PYC1	donor	DNA fragment carrying PYC1
pZMLYRCd15-SpTAL1-SpTKL1-SpGND1	SpTAL1-SpTKL1-SpGND1	donor	DNA fragment carrying SpTAL1-SpTKL1-SpGND1
