# Supplementary material for: Toward sustainable food preservatives: high-level production of sorbic acid in engineered Saccharomyces cerevisiae
Source: Nat Commun. 2026 Apr 21;17:5492. doi: 10.1038/s41467-026-72163-8 (PMC13284220; doi:10.1038/s41467-026-72163-8)
Supplement: Supplementary file 7 — Source data [file 41467_2026_72163_MOESM7_ESM.zip › README.txt]

Source Data for: Toward sustainable food preservatives: high-level production of sorbic acid in engineered Saccharomyces cerevisiae

This folder contains the source data associated with this study.

1) Numerical_Source_Data.xlsx  
This file contains the numerical data underlying all figures presented in the manuscript.

2) Plasmid_Sequences/  
This folder contains the plasmid sequences used in this study.

   - gb_files/  
     Annotated plasmid sequences in GenBank format (.gb).

   - plasmid_list.xlsx  
     A summary table describing plasmid constructs, including gene inserts, key modifications, and their experimental usage in this study.

All data are provided to support the reproducibility and transparency of the study.
